# Supplementary material for: A Novel Approach Integrating Hierarchical Clustering and Weighted Combination for Association Study of Multiple Phenotypes and a Genetic Variant
Source: Front Genet. 2021 Jun 17;12:654804. doi: 10.3389/fgene.2021.654804 (PMC8249926; doi:10.3389/fgene.2021.654804)
Supplement: Supplementary file 1 [file Data_Sheet_1.xlsx]

## Sheet: qtlizer.results
# query_type:Query type
# query_term:Query term
# sentinel:Index variant
# chr: Chromosome name of sentinel/proxy variant on reference genome
# var_pos_hg19: Position of sentinel (or proxy if defined) variant on reference genome hg19
# var_pos_hg38: Position of sentinel (or proxy if defined) variant on reference genome hg38
# type:QTL type
# gene:Gene
# ensgid:Ensembl Gene ID
# colocalization:Co-localization;Cis indicates, if index/proxy variant and gene are located in the same topologically associated domain, trans if not
# distance:Distance;Distance between index/proxy variant and gene in kilobases
# tissue:Tissue
# p:P-value
# sign_info:Significance info
# beta:Beta;Effect size and direction with respect to effect allele
# ea:EA;Effect allele
# nea:NEA;Non-effect allele
# source:Source
# pmid:PMID
# is_sign:Is sign
# is_best:Is best
# n_qtls:N QTLs
# n_best:N best
# n_sign:N sign
# n_occ:N occ
query_type	query_term	sentinel	proxy_variant	corr	ld_method	corr_thr	chr	var_pos_hg19	var_pos_hg38	type	gene	ensgid	colocalization	distance	tissue	p	sign_info	beta	ea	nea	source	pmid	is_sign	is_best	n_qtls	n_best	n_sw_sign	n_occ
Variant	rs1945647	rs1945647	-	-	-	-	11	81313757	81602715	eQTL	ARSK	ENSG00000164291	trans	-	Cells - Monocytes	1.6e-06	FWER<5%	-	-	-	Zeller et al. (PlosONE 2010)	PMID:20502693	FALSE	FALSE	21	0	0	1
Variant	rs1945647	rs1945647	-	-	-	-	11	81313757	81602715	eQTL	OR9Q2	ENSG00000186513	trans	23411.2	Brain - Cerebellum	6.3e-07	FWER<5%	-	-	-	ScanDB	PMID:19933162	FALSE	FALSE	32	0	0	1
Variant	rs1945647	rs1945647	-	-	-	-	11	81313757	81602715	eQTL	RSF1	ENSG00000048649	trans	3781.7	Brain - Parietal lobe	0.0075	FWER<5%	-	-	-	ScanDB	PMID:19933162	FALSE	FALSE	83	0	0	1
Variant	rs1945647	rs1945647	rs1894143	0.99	r2	0.8	11	81259711	81548669	eQTL	OR9Q2	ENSG00000186513	-	23357.2	Brain - Cerebellum	8.6e-07	FWER<5%	-	-	-	ScanDB	PMID:19933162	FALSE	FALSE	32	0	0	1
Variant	rs1945647	rs1945647	rs2187539	0.99	r2	0.8	11	81264443	81553401	eQTL	ARSK	ENSG00000164291	trans	-	Cells - Monocytes	7.1e-06	FWER<5%	-	-	-	Zeller et al. (PlosONE 2010)	PMID:20502693	FALSE	FALSE	21	0	0	1
Variant	rs1945647	rs1945647	rs2187539	0.99	r2	0.8	11	81264443	81553401	eQTL	OR9Q2	ENSG00000186513	-	23361.9	Brain - Cerebellum	8.6e-07	FWER<5%	-	-	-	ScanDB	PMID:19933162	FALSE	FALSE	32	0	0	1
Variant	rs1945647	rs1945647	rs7116004	0.99	r2	0.8	11	81273554	81562512	eQTL	ARSK	ENSG00000164291	trans	-	Cells - Monocytes	7e-06	FWER<5%	-	-	-	Zeller et al. (PlosONE 2010)	PMID:20502693	FALSE	FALSE	21	0	0	1
Variant	rs1945647	rs1945647	rs7116004	0.99	r2	0.8	11	81273554	81562512	eQTL	OR9Q2	ENSG00000186513	-	23371	Brain - Cerebellum	8.6e-07	FWER<5%	-	-	-	ScanDB	PMID:19933162	FALSE	FALSE	32	0	0	1
Variant	rs1945647	rs1945647	rs7116004	0.99	r2	0.8	11	81273554	81562512	eQTL	ZNF544	ENSG00000198131	trans	-	Liver	2.5e-06	FWER<5%	-	-	-	ScanDB	PMID:19933162	FALSE	FALSE	24	0	0	1
Variant	rs1945647	rs1945647	rs6591978	0.99	r2	0.8	11	81276459	81565417	eQTL	OR9Q2	ENSG00000186513	-	23373.9	Brain - Cerebellum	8.6e-07	FWER<5%	-	-	-	ScanDB	PMID:19933162	FALSE	FALSE	32	0	0	1
Variant	rs1945647	rs1945647	rs7950435	0.99	r2	0.8	11	81276907	81565865	eQTL	ARSK	ENSG00000164291	trans	-	Cells - Monocytes	5.4e-06	FWER<5%	-	-	-	Zeller et al. (PlosONE 2010)	PMID:20502693	FALSE	FALSE	21	0	0	1
Variant	rs1945647	rs1945647	rs7950435	0.99	r2	0.8	11	81276907	81565865	eQTL	OR9Q2	ENSG00000186513	-	23374.3	Brain - Cerebellum	8.6e-07	FWER<5%	-	-	-	ScanDB	PMID:19933162	FALSE	FALSE	32	0	0	1
Variant	rs1945647	rs1945647	rs1945679	1	r2	0.8	11	81279349	81568307	eQTL	OR9Q2	ENSG00000186513	-	23376.8	Brain - Cerebellum	7.8e-07	FWER<5%	-	-	-	ScanDB	PMID:19933162	FALSE	FALSE	32	0	0	1
Variant	rs1945647	rs1945647	rs1945679	1	r2	0.8	11	81279349	81568307	eQTL	DPP8	ENSG00000074603	trans	-	Liver	3.6e-06	FWER<5%	-	-	-	ScanDB	PMID:19933162	FALSE	FALSE	10	0	0	1
Variant	rs1945647	rs1945647	rs1945679	1	r2	0.8	11	81279349	81568307	eQTL	ZNF544	ENSG00000198131	trans	-	Liver	8.1e-06	FWER<5%	-	-	-	ScanDB	PMID:19933162	FALSE	FALSE	24	0	0	1
Variant	rs1945647	rs1945647	rs2156833	0.99	r2	0.8	11	81281141	81570099	eQTL	ARSK	ENSG00000164291	trans	-	Cells - Monocytes	6.4e-06	FWER<5%	-	-	-	Zeller et al. (PlosONE 2010)	PMID:20502693	FALSE	FALSE	21	0	0	1
Variant	rs1945647	rs1945647	rs6591979	0.99	r2	0.8	11	81281656	81570614	eQTL	ARSK	ENSG00000164291	trans	-	Cells - Monocytes	7e-06	FWER<5%	-	-	-	Zeller et al. (PlosONE 2010)	PMID:20502693	FALSE	FALSE	21	0	0	1
Variant	rs1945647	rs1945647	rs6591979	0.99	r2	0.8	11	81281656	81570614	eQTL	OR9Q2	ENSG00000186513	-	23379.1	Brain - Cerebellum	1.4e-06	FWER<5%	-	-	-	ScanDB	PMID:19933162	FALSE	FALSE	32	0	0	1
Variant	rs1945647	rs1945647	rs7946535	0.99	r2	0.8	11	81303849	81592807	eQTL	OR9Q2	ENSG00000186513	trans	23401.3	Brain - Cerebellum	6.1e-07	FWER<5%	-	-	-	ScanDB	PMID:19933162	FALSE	FALSE	32	0	0	1
Variant	rs1945647	rs1945647	rs7946535	0.99	r2	0.8	11	81303849	81592807	eQTL	RSF1	ENSG00000048649	trans	3771.8	Brain - Parietal lobe	0.0067	FWER<5%	-	-	-	ScanDB	PMID:19933162	FALSE	FALSE	83	0	0	1
Variant	rs1945647	rs1945647	rs7946535	0.99	r2	0.8	11	81303849	81592807	eQTL	ZNF544	ENSG00000198131	trans	-	Liver	3.5e-06	FWER<5%	-	-	-	ScanDB	PMID:19933162	FALSE	FALSE	24	0	0	1
Variant	rs1945647	rs1945647	rs7116343	0.98	r2	0.8	11	81308950	81597908	eQTL	OR9Q2	ENSG00000186513	trans	23406.4	Brain - Cerebellum	6.8e-07	FWER<5%	-	-	-	ScanDB	PMID:19933162	FALSE	FALSE	32	0	0	1
Variant	rs1945647	rs1945647	rs7116343	0.98	r2	0.8	11	81308950	81597908	eQTL	RSF1	ENSG00000048649	trans	3776.9	Brain - Parietal lobe	0.0079	FWER<5%	-	-	-	ScanDB	PMID:19933162	FALSE	FALSE	83	0	0	1
Variant	rs1945647	rs1945647	rs1945644	1	r2	0.8	11	81317946	81606904	eQTL	OR9Q2	ENSG00000186513	trans	23415.4	Brain - Cerebellum	6.4e-07	FWER<5%	-	-	-	ScanDB	PMID:19933162	FALSE	FALSE	32	0	0	1
Variant	rs1945647	rs1945647	rs1945644	1	r2	0.8	11	81317946	81606904	eQTL	RSF1	ENSG00000048649	trans	3785.9	Brain - Parietal lobe	0.0077	FWER<5%	-	-	-	ScanDB	PMID:19933162	FALSE	FALSE	83	0	0	1
Variant	rs1945647	rs1945647	rs7951813	1	r2	0.8	11	81322832	81611790	eQTL	AP3M1	ENSG00000185009	trans	-	Cells - Macrophages	8.6e-06	FDR<5%	0.03954	G	A	The Cardiogenics Project	PMID:27558669	FALSE	FALSE	236	0	0	1
Variant	rs1945647	rs1945647	rs11232749	1	r2	0.8	11	81322864	81611822	eQTL	ARSK	ENSG00000164291	trans	-	Cells - Monocytes	2.9e-06	FWER<5%	-	-	-	Zeller et al. (PlosONE 2010)	PMID:20502693	FALSE	FALSE	21	0	0	1
Variant	rs1945647	rs1945647	rs11232749	1	r2	0.8	11	81322864	81611822	eQTL	AP3M1	ENSG00000185009	trans	-	Cells - Macrophages	8.6e-06	FDR<5%	0.03954	G	A	The Cardiogenics Project	PMID:27558669	FALSE	FALSE	236	0	0	1
Variant	rs1945647	rs1945647	rs11232750	1	r2	0.8	11	81322879	81611837	eQTL	ARSK	ENSG00000164291	trans	-	Cells - Monocytes	2.9e-06	FWER<5%	-	-	-	Zeller et al. (PlosONE 2010)	PMID:20502693	FALSE	FALSE	21	0	0	1
Variant	rs1945647	rs1945647	rs11232750	1	r2	0.8	11	81322879	81611837	eQTL	AP3M1	ENSG00000185009	trans	-	Cells - Macrophages	8.6e-06	FDR<5%	0.03954	C	T	The Cardiogenics Project	PMID:27558669	FALSE	FALSE	236	0	0	1
Variant	rs1945647	rs1945647	rs4944313	1	r2	0.8	11	81322983	81611941	eQTL	AP3M1	ENSG00000185009	trans	-	Cells - Macrophages	8.6e-06	FDR<5%	0.03954	T	C	The Cardiogenics Project	PMID:27558669	FALSE	FALSE	236	0	0	1
Variant	rs1945647	rs1945647	rs7482828	0.99	r2	0.8	11	81324003	81612961	eQTL	ARSK	ENSG00000164291	trans	-	Cells - Monocytes	7.1e-06	FWER<5%	-	-	-	Zeller et al. (PlosONE 2010)	PMID:20502693	FALSE	FALSE	21	0	0	1
Variant	rs1945647	rs1945647	rs1945667	1	r2	0.8	11	81324185	81613143	eQTL	AP3M1	ENSG00000185009	trans	-	Cells - Macrophages	8.6e-06	FDR<5%	0.03953	T	C	The Cardiogenics Project	PMID:27558669	FALSE	FALSE	236	0	0	1
Variant	rs1945647	rs1945647	rs11232753	1	r2	0.8	11	81325823	81614781	eQTL	AP3M1	ENSG00000185009	trans	-	Cells - Macrophages	8.6e-06	FDR<5%	0.03954	A	C	The Cardiogenics Project	PMID:27558669	FALSE	FALSE	236	0	0	1
Variant	rs1945647	rs1945647	rs10897851	0.99	r2	0.8	11	81331198	81620156	eQTL	AP3M1	ENSG00000185009	trans	-	Cells - Macrophages	7.6e-06	FDR<5%	0.03981	G	C	The Cardiogenics Project	PMID:27558669	FALSE	FALSE	236	0	0	1
Variant	rs1945647	rs1945647	rs1945693	0.99	r2	0.8	11	81339721	81628679	eQTL	ARSK	ENSG00000164291	trans	-	Cells - Monocytes	3.1e-06	FWER<5%	-	-	-	Zeller et al. (PlosONE 2010)	PMID:20502693	FALSE	FALSE	21	0	0	1
Variant	rs1945647	rs1945647	rs1945693	0.99	r2	0.8	11	81339721	81628679	eQTL	AP3M1	ENSG00000185009	trans	-	Cells - Macrophages	9.8e-06	FDR<5%	0.03964	T	A	The Cardiogenics Project	PMID:27558669	FALSE	FALSE	236	0	0	1
Variant	rs1945647	rs1945647	rs1945693	0.99	r2	0.8	11	81339721	81628679	eQTL	OR9Q2	ENSG00000186513	trans	23437.2	Brain - Cerebellum	6.4e-07	FWER<5%	-	-	-	ScanDB	PMID:19933162	FALSE	FALSE	32	0	0	1
Variant	rs1945647	rs1945647	rs1945693	0.99	r2	0.8	11	81339721	81628679	eQTL	RSF1	ENSG00000048649	trans	3807.7	Brain - Parietal lobe	0.0078	FWER<5%	-	-	-	ScanDB	PMID:19933162	FALSE	FALSE	83	0	0	1
Variant	rs1945647	rs1945647	rs7927943	1	r2	0.8	11	81348236	81637194	eQTL	ARSK	ENSG00000164291	trans	-	Cells - Monocytes	6.2e-07	FWER<5%	-	-	-	Zeller et al. (PlosONE 2010)	PMID:20502693	FALSE	FALSE	21	0	0	1
Variant	rs1945647	rs1945647	rs7927943	1	r2	0.8	11	81348236	81637194	eQTL	AP3M1	ENSG00000185009	trans	-	Cells - Macrophages	9e-06	FDR<5%	0.03973	T	C	The Cardiogenics Project	PMID:27558669	FALSE	FALSE	236	0	0	1
Variant	rs1945647	rs1945647	rs7927943	1	r2	0.8	11	81348236	81637194	eQTL	OR9Q2	ENSG00000186513	trans	23445.7	Brain - Cerebellum	6.4e-07	FWER<5%	-	-	-	ScanDB	PMID:19933162	FALSE	FALSE	32	0	0	1
Variant	rs1945647	rs1945647	rs7927943	1	r2	0.8	11	81348236	81637194	eQTL	RSF1	ENSG00000048649	trans	3816.2	Brain - Parietal lobe	0.0079	FWER<5%	-	-	-	ScanDB	PMID:19933162	FALSE	FALSE	83	0	0	1
Variant	rs1945647	rs1945647	rs7927943	1	r2	0.8	11	81348236	81637194	eQTL	ZNF544	ENSG00000198131	trans	-	Liver	4.7e-06	FWER<5%	-	-	-	ScanDB	PMID:19933162	FALSE	FALSE	24	0	0	1
Variant	rs7927943	rs7927943	-	-	-	-	11	81348236	81637194	eQTL	ARSK	ENSG00000164291	trans	-	Cells - Monocytes	6.2e-07	FWER<5%	-	-	-	Zeller et al. (PlosONE 2010)	PMID:20502693	FALSE	FALSE	21	0	0	1
Variant	rs7927943	rs7927943	-	-	-	-	11	81348236	81637194	eQTL	AP3M1	ENSG00000185009	trans	-	Cells - Macrophages	9e-06	FDR<5%	0.03973	T	C	The Cardiogenics Project	PMID:27558669	FALSE	FALSE	236	0	0	1
Variant	rs7927943	rs7927943	-	-	-	-	11	81348236	81637194	eQTL	OR9Q2	ENSG00000186513	trans	23445.7	Brain - Cerebellum	6.4e-07	FWER<5%	-	-	-	ScanDB	PMID:19933162	FALSE	FALSE	32	0	0	1
Variant	rs7927943	rs7927943	-	-	-	-	11	81348236	81637194	eQTL	RSF1	ENSG00000048649	trans	3816.2	Brain - Parietal lobe	0.0079	FWER<5%	-	-	-	ScanDB	PMID:19933162	FALSE	FALSE	83	0	0	1
Variant	rs7927943	rs7927943	-	-	-	-	11	81348236	81637194	eQTL	ZNF544	ENSG00000198131	trans	-	Liver	4.7e-06	FWER<5%	-	-	-	ScanDB	PMID:19933162	FALSE	FALSE	24	0	0	1
Variant	rs7927943	rs7927943	rs1894143	0.98	r2	0.8	11	81259711	81548669	eQTL	OR9Q2	ENSG00000186513	-	23357.2	Brain - Cerebellum	8.6e-07	FWER<5%	-	-	-	ScanDB	PMID:19933162	FALSE	FALSE	32	0	0	1
Variant	rs7927943	rs7927943	rs2187539	0.98	r2	0.8	11	81264443	81553401	eQTL	ARSK	ENSG00000164291	trans	-	Cells - Monocytes	7.1e-06	FWER<5%	-	-	-	Zeller et al. (PlosONE 2010)	PMID:20502693	FALSE	FALSE	21	0	0	1
Variant	rs7927943	rs7927943	rs2187539	0.98	r2	0.8	11	81264443	81553401	eQTL	OR9Q2	ENSG00000186513	-	23361.9	Brain - Cerebellum	8.6e-07	FWER<5%	-	-	-	ScanDB	PMID:19933162	FALSE	FALSE	32	0	0	1
Variant	rs7927943	rs7927943	rs7116004	0.98	r2	0.8	11	81273554	81562512	eQTL	ARSK	ENSG00000164291	trans	-	Cells - Monocytes	7e-06	FWER<5%	-	-	-	Zeller et al. (PlosONE 2010)	PMID:20502693	FALSE	FALSE	21	0	0	1
Variant	rs7927943	rs7927943	rs7116004	0.98	r2	0.8	11	81273554	81562512	eQTL	OR9Q2	ENSG00000186513	-	23371	Brain - Cerebellum	8.6e-07	FWER<5%	-	-	-	ScanDB	PMID:19933162	FALSE	FALSE	32	0	0	1
Variant	rs7927943	rs7927943	rs7116004	0.98	r2	0.8	11	81273554	81562512	eQTL	ZNF544	ENSG00000198131	trans	-	Liver	2.5e-06	FWER<5%	-	-	-	ScanDB	PMID:19933162	FALSE	FALSE	24	0	0	1
Variant	rs7927943	rs7927943	rs6591978	0.98	r2	0.8	11	81276459	81565417	eQTL	OR9Q2	ENSG00000186513	-	23373.9	Brain - Cerebellum	8.6e-07	FWER<5%	-	-	-	ScanDB	PMID:19933162	FALSE	FALSE	32	0	0	1
Variant	rs7927943	rs7927943	rs7950435	0.98	r2	0.8	11	81276907	81565865	eQTL	ARSK	ENSG00000164291	trans	-	Cells - Monocytes	5.4e-06	FWER<5%	-	-	-	Zeller et al. (PlosONE 2010)	PMID:20502693	FALSE	FALSE	21	0	0	1
Variant	rs7927943	rs7927943	rs7950435	0.98	r2	0.8	11	81276907	81565865	eQTL	OR9Q2	ENSG00000186513	-	23374.3	Brain - Cerebellum	8.6e-07	FWER<5%	-	-	-	ScanDB	PMID:19933162	FALSE	FALSE	32	0	0	1
Variant	rs7927943	rs7927943	rs1945679	0.99	r2	0.8	11	81279349	81568307	eQTL	OR9Q2	ENSG00000186513	-	23376.8	Brain - Cerebellum	7.8e-07	FWER<5%	-	-	-	ScanDB	PMID:19933162	FALSE	FALSE	32	0	0	1
Variant	rs7927943	rs7927943	rs1945679	0.99	r2	0.8	11	81279349	81568307	eQTL	DPP8	ENSG00000074603	trans	-	Liver	3.6e-06	FWER<5%	-	-	-	ScanDB	PMID:19933162	FALSE	FALSE	10	0	0	1
Variant	rs7927943	rs7927943	rs1945679	0.99	r2	0.8	11	81279349	81568307	eQTL	ZNF544	ENSG00000198131	trans	-	Liver	8.1e-06	FWER<5%	-	-	-	ScanDB	PMID:19933162	FALSE	FALSE	24	0	0	1
Variant	rs7927943	rs7927943	rs2156833	0.98	r2	0.8	11	81281141	81570099	eQTL	ARSK	ENSG00000164291	trans	-	Cells - Monocytes	6.4e-06	FWER<5%	-	-	-	Zeller et al. (PlosONE 2010)	PMID:20502693	FALSE	FALSE	21	0	0	1
Variant	rs7927943	rs7927943	rs6591979	0.98	r2	0.8	11	81281656	81570614	eQTL	ARSK	ENSG00000164291	trans	-	Cells - Monocytes	7e-06	FWER<5%	-	-	-	Zeller et al. (PlosONE 2010)	PMID:20502693	FALSE	FALSE	21	0	0	1
Variant	rs7927943	rs7927943	rs6591979	0.98	r2	0.8	11	81281656	81570614	eQTL	OR9Q2	ENSG00000186513	-	23379.1	Brain - Cerebellum	1.4e-06	FWER<5%	-	-	-	ScanDB	PMID:19933162	FALSE	FALSE	32	0	0	1
Variant	rs7927943	rs7927943	rs7946535	0.99	r2	0.8	11	81303849	81592807	eQTL	OR9Q2	ENSG00000186513	trans	23401.3	Brain - Cerebellum	6.1e-07	FWER<5%	-	-	-	ScanDB	PMID:19933162	FALSE	FALSE	32	0	0	1
Variant	rs7927943	rs7927943	rs7946535	0.99	r2	0.8	11	81303849	81592807	eQTL	RSF1	ENSG00000048649	trans	3771.8	Brain - Parietal lobe	0.0067	FWER<5%	-	-	-	ScanDB	PMID:19933162	FALSE	FALSE	83	0	0	1
Variant	rs7927943	rs7927943	rs7946535	0.99	r2	0.8	11	81303849	81592807	eQTL	ZNF544	ENSG00000198131	trans	-	Liver	3.5e-06	FWER<5%	-	-	-	ScanDB	PMID:19933162	FALSE	FALSE	24	0	0	1
Variant	rs7927943	rs7927943	rs7116343	0.97	r2	0.8	11	81308950	81597908	eQTL	OR9Q2	ENSG00000186513	trans	23406.4	Brain - Cerebellum	6.8e-07	FWER<5%	-	-	-	ScanDB	PMID:19933162	FALSE	FALSE	32	0	0	1
Variant	rs7927943	rs7927943	rs7116343	0.97	r2	0.8	11	81308950	81597908	eQTL	RSF1	ENSG00000048649	trans	3776.9	Brain - Parietal lobe	0.0079	FWER<5%	-	-	-	ScanDB	PMID:19933162	FALSE	FALSE	83	0	0	1
Variant	rs7927943	rs7927943	rs1945647	1	r2	0.8	11	81313757	81602715	eQTL	ARSK	ENSG00000164291	trans	-	Cells - Monocytes	1.6e-06	FWER<5%	-	-	-	Zeller et al. (PlosONE 2010)	PMID:20502693	FALSE	FALSE	21	0	0	1
Variant	rs7927943	rs7927943	rs1945647	1	r2	0.8	11	81313757	81602715	eQTL	OR9Q2	ENSG00000186513	trans	23411.2	Brain - Cerebellum	6.3e-07	FWER<5%	-	-	-	ScanDB	PMID:19933162	FALSE	FALSE	32	0	0	1
Variant	rs7927943	rs7927943	rs1945647	1	r2	0.8	11	81313757	81602715	eQTL	RSF1	ENSG00000048649	trans	3781.7	Brain - Parietal lobe	0.0075	FWER<5%	-	-	-	ScanDB	PMID:19933162	FALSE	FALSE	83	0	0	1
Variant	rs7927943	rs7927943	rs1945644	1	r2	0.8	11	81317946	81606904	eQTL	OR9Q2	ENSG00000186513	trans	23415.4	Brain - Cerebellum	6.4e-07	FWER<5%	-	-	-	ScanDB	PMID:19933162	FALSE	FALSE	32	0	0	1
Variant	rs7927943	rs7927943	rs1945644	1	r2	0.8	11	81317946	81606904	eQTL	RSF1	ENSG00000048649	trans	3785.9	Brain - Parietal lobe	0.0077	FWER<5%	-	-	-	ScanDB	PMID:19933162	FALSE	FALSE	83	0	0	1
Variant	rs7927943	rs7927943	rs7951813	0.99	r2	0.8	11	81322832	81611790	eQTL	AP3M1	ENSG00000185009	trans	-	Cells - Macrophages	8.6e-06	FDR<5%	0.03954	G	A	The Cardiogenics Project	PMID:27558669	FALSE	FALSE	236	0	0	1
Variant	rs7927943	rs7927943	rs11232749	0.99	r2	0.8	11	81322864	81611822	eQTL	ARSK	ENSG00000164291	trans	-	Cells - Monocytes	2.9e-06	FWER<5%	-	-	-	Zeller et al. (PlosONE 2010)	PMID:20502693	FALSE	FALSE	21	0	0	1
Variant	rs7927943	rs7927943	rs11232749	0.99	r2	0.8	11	81322864	81611822	eQTL	AP3M1	ENSG00000185009	trans	-	Cells - Macrophages	8.6e-06	FDR<5%	0.03954	G	A	The Cardiogenics Project	PMID:27558669	FALSE	FALSE	236	0	0	1
Variant	rs7927943	rs7927943	rs11232750	0.99	r2	0.8	11	81322879	81611837	eQTL	ARSK	ENSG00000164291	trans	-	Cells - Monocytes	2.9e-06	FWER<5%	-	-	-	Zeller et al. (PlosONE 2010)	PMID:20502693	FALSE	FALSE	21	0	0	1
Variant	rs7927943	rs7927943	rs11232750	0.99	r2	0.8	11	81322879	81611837	eQTL	AP3M1	ENSG00000185009	trans	-	Cells - Macrophages	8.6e-06	FDR<5%	0.03954	C	T	The Cardiogenics Project	PMID:27558669	FALSE	FALSE	236	0	0	1
Variant	rs7927943	rs7927943	rs4944313	0.99	r2	0.8	11	81322983	81611941	eQTL	AP3M1	ENSG00000185009	trans	-	Cells - Macrophages	8.6e-06	FDR<5%	0.03954	T	C	The Cardiogenics Project	PMID:27558669	FALSE	FALSE	236	0	0	1
Variant	rs7927943	rs7927943	rs7482828	0.98	r2	0.8	11	81324003	81612961	eQTL	ARSK	ENSG00000164291	trans	-	Cells - Monocytes	7.1e-06	FWER<5%	-	-	-	Zeller et al. (PlosONE 2010)	PMID:20502693	FALSE	FALSE	21	0	0	1
Variant	rs7927943	rs7927943	rs1945667	0.99	r2	0.8	11	81324185	81613143	eQTL	AP3M1	ENSG00000185009	trans	-	Cells - Macrophages	8.6e-06	FDR<5%	0.03953	T	C	The Cardiogenics Project	PMID:27558669	FALSE	FALSE	236	0	0	1
Variant	rs7927943	rs7927943	rs11232753	0.99	r2	0.8	11	81325823	81614781	eQTL	AP3M1	ENSG00000185009	trans	-	Cells - Macrophages	8.6e-06	FDR<5%	0.03954	A	C	The Cardiogenics Project	PMID:27558669	FALSE	FALSE	236	0	0	1
Variant	rs7927943	rs7927943	rs10897851	0.99	r2	0.8	11	81331198	81620156	eQTL	AP3M1	ENSG00000185009	trans	-	Cells - Macrophages	7.6e-06	FDR<5%	0.03981	G	C	The Cardiogenics Project	PMID:27558669	FALSE	FALSE	236	0	0	1
Variant	rs7927943	rs7927943	rs1945693	1	r2	0.8	11	81339721	81628679	eQTL	ARSK	ENSG00000164291	trans	-	Cells - Monocytes	3.1e-06	FWER<5%	-	-	-	Zeller et al. (PlosONE 2010)	PMID:20502693	FALSE	FALSE	21	0	0	1
Variant	rs7927943	rs7927943	rs1945693	1	r2	0.8	11	81339721	81628679	eQTL	AP3M1	ENSG00000185009	trans	-	Cells - Macrophages	9.8e-06	FDR<5%	0.03964	T	A	The Cardiogenics Project	PMID:27558669	FALSE	FALSE	236	0	0	1
Variant	rs7927943	rs7927943	rs1945693	1	r2	0.8	11	81339721	81628679	eQTL	OR9Q2	ENSG00000186513	trans	23437.2	Brain - Cerebellum	6.4e-07	FWER<5%	-	-	-	ScanDB	PMID:19933162	FALSE	FALSE	32	0	0	1
Variant	rs7927943	rs7927943	rs1945693	1	r2	0.8	11	81339721	81628679	eQTL	RSF1	ENSG00000048649	trans	3807.7	Brain - Parietal lobe	0.0078	FWER<5%	-	-	-	ScanDB	PMID:19933162	FALSE	FALSE	83	0	0	1
Variant	rs7968682	rs7968682	-	-	-	-	12	66371880	65978100	eQTL	NEK8	ENSG00000160602	trans	-	Cells - Monocytes	6.4e-06	FWER<5%	-	-	-	Zeller et al. (PlosONE 2010)	PMID:20502693	FALSE	FALSE	5	0	0	1
Variant	rs7968682	rs7968682	rs113744258	1	r2	0.8	12	66373501	65979721	eQTL	HMGA2	ENSG00000149948	cis	13.4	Testis	0.00012	FDR<5%	-0.130844	G	T	GTEx v8	PMID:23715323	TRUE	FALSE	27	0	1	1
Variant	rs7968682	rs7968682	rs4338565	1	r2	0.8	12	66373602	65979822	eQTL	HMGA2	ENSG00000149948	cis	13.5	Testis	0.00012	FDR<5%	-0.130844	T	C	GTEx v8	PMID:23715323	TRUE	FALSE	27	0	1	1
Variant	rs8050136	rs8050136	-	-	-	-	16	53816275	53782363	eQTL	FAM124A	ENSG00000150510	trans	-	Liver	2.2e-06	FWER<5%	-	-	-	ScanDB	PMID:19933162	FALSE	FALSE	26	0	0	1
Variant	rs8050136	rs8050136	-	-	-	-	16	53816275	53782363	eQTL	FTO	ENSG00000140718	cis	0	Muscle skeletal	2.8e-06	FDR<5%	0.11729	A	C	GTEx v8	PMID:23715323	TRUE	FALSE	119	0	1	1
Variant	rs8050136	rs8050136	rs8047587	0.99	r2	0.8	16	53798622	53764710	eQTL	FTO	ENSG00000140718	cis	0	Muscle skeletal	1.5e-08	FDR<5%	0.139123	T	G	GTEx v8	PMID:23715323	TRUE	FALSE	119	0	1	1
Variant	rs8050136	rs8050136	rs201940822	0.99	r2	0.8	16	53799270	53765358	eQTL	FTO	ENSG00000140718	cis	0	Muscle skeletal	1.1e-09	FDR<5%	0.148698	G	GACC	GTEx v8	PMID:23715323	TRUE	FALSE	119	0	1	1
Variant	rs8050136	rs8050136	rs199952722	0.99	r2	0.8	16	53799279	53765367	eQTL	FTO	ENSG00000140718	cis	0	Muscle skeletal	1.1e-09	FDR<5%	0.148698	GT	G	GTEx v8	PMID:23715323	TRUE	FALSE	119	0	1	1
Variant	rs8050136	rs8050136	rs57292959	0.99	r2	0.8	16	53799279	53765367	eQTL	FTO	ENSG00000140718	cis	0	Muscle skeletal	1.1e-09	FDR<5%	0.148698	T	G	GTEx v8	PMID:23715323	TRUE	FALSE	119	0	1	1
Variant	rs8050136	rs8050136	rs9937521	0.99	r2	0.8	16	53799296	53765384	eQTL	FTO	ENSG00000140718	cis	0	Muscle skeletal	1.5e-09	FDR<5%	0.14777	T	C	GTEx v8	PMID:23715323	TRUE	FALSE	119	0	1	1
Variant	rs8050136	rs8050136	rs28562191	0.99	r2	0.8	16	53799303	53765391	eQTL	FTO	ENSG00000140718	cis	0	Muscle skeletal	1.1e-09	FDR<5%	0.148698	T	C	GTEx v8	PMID:23715323	TRUE	FALSE	119	0	1	1
Variant	rs8050136	rs8050136	rs9937053	0.99	r2	0.8	16	53799507	53765595	eQTL	FTO	ENSG00000140718	cis	0	Muscle skeletal	1.1e-09	FDR<5%	0.148698	A	G	GTEx v8	PMID:23715323	TRUE	FALSE	119	0	1	1
Variant	rs8050136	rs8050136	rs9937354	1	r2	0.8	16	53799847	53765935	eQTL	FTO	ENSG00000140718	cis	0	Muscle skeletal	1.1e-09	FDR<5%	0.148698	A	G	GTEx v8	PMID:23715323	TRUE	FALSE	119	0	1	1
Variant	rs8050136	rs8050136	rs9928094	1	r2	0.8	16	53799905	53765993	eQTL	FTO	ENSG00000140718	cis	0	Muscle skeletal	1.1e-09	FDR<5%	0.148698	G	A	GTEx v8	PMID:23715323	TRUE	FALSE	119	0	1	1
Variant	rs8050136	rs8050136	rs9930333	1	r2	0.8	16	53799977	53766065	eQTL	FTO	ENSG00000140718	cis	0	Muscle skeletal	2e-09	FDR<5%	0.146857	G	T	GTEx v8	PMID:23715323	TRUE	FALSE	119	0	1	1
Variant	rs8050136	rs8050136	rs9930397	1	r2	0.8	16	53799985	53766073	eQTL	FTO	ENSG00000140718	cis	0	Muscle skeletal	1.3e-09	FDR<5%	0.148031	A	T	GTEx v8	PMID:23715323	TRUE	FALSE	119	0	1	1
Variant	rs8050136	rs8050136	rs9940278	1	r2	0.8	16	53800200	53766288	eQTL	FTO	ENSG00000140718	cis	0	Muscle skeletal	1.3e-09	FDR<5%	0.148031	T	C	GTEx v8	PMID:23715323	TRUE	FALSE	119	0	1	1
Variant	rs8050136	rs8050136	rs9939973	1	r2	0.8	16	53800568	53766656	eQTL	FTO	ENSG00000140718	cis	0	Muscle skeletal	1.3e-09	FDR<5%	0.148031	A	G	GTEx v8	PMID:23715323	TRUE	FALSE	119	0	1	1
Variant	rs8050136	rs8050136	rs9940646	1	r2	0.8	16	53800629	53766717	eQTL	FTO	ENSG00000140718	cis	0	Muscle skeletal	1.9e-09	FDR<5%	0.146678	G	C	GTEx v8	PMID:23715323	TRUE	FALSE	119	0	1	1
Variant	rs8050136	rs8050136	rs9940128	1	r2	0.8	16	53800754	53766842	eQTL	FTO	ENSG00000140718	cis	0	Muscle skeletal	2.6e-09	FDR<5%	0.145728	A	G	GTEx v8	PMID:23715323	TRUE	FALSE	119	0	1	1
Variant	rs8050136	rs8050136	rs1421085	1	r2	0.8	16	53800954	53767042	eQTL	TEX9	ENSG00000151575	trans	-	Peripheral blood	1.2e-05	FDR<5%	-	C	T	Blood eQTL Browser	PMID:24013639	TRUE	FALSE	5	0	1	1
Variant	rs8050136	rs8050136	rs1421085	1	r2	0.8	16	53800954	53767042	eQTL	FTO	ENSG00000140718	cis	0	Muscle skeletal	7.5e-08	FDR<5%	0.142105	C	T	GTEx v8	PMID:23715323	TRUE	FALSE	119	0	1	1
Variant	rs8050136	rs8050136	rs1421085	1	r2	0.8	16	53800954	53767042	eQTL	IRX3	ENSG00000177508	cis	516.3	Pancreas	8.3e-06	FDR<5%	0.365211	C	T	GTEx v8	PMID:23715323	TRUE	FALSE	93	0	1	1
Variant	rs8050136	rs8050136	rs1421086	1	r2	0.8	16	53801343	53767431	eQTL	FTO	ENSG00000140718	cis	0	Muscle skeletal	1.9e-09	FDR<5%	0.146678	A	C	GTEx v8	PMID:23715323	TRUE	FALSE	119	0	1	1
Variant	rs8050136	rs8050136	rs9923147	1	r2	0.8	16	53801549	53767637	eQTL	FTO	ENSG00000140718	cis	0	Muscle skeletal	2.6e-09	FDR<5%	0.145728	T	C	GTEx v8	PMID:23715323	TRUE	FALSE	119	0	1	1
Variant	rs8050136	rs8050136	rs9923544	1	r2	0.8	16	53801985	53768073	eQTL	FTO	ENSG00000140718	cis	0	Muscle skeletal	2.6e-09	FDR<5%	0.145728	T	C	GTEx v8	PMID:23715323	TRUE	FALSE	119	0	1	1
Variant	rs8050136	rs8050136	rs11642015	1	r2	0.8	16	53802494	53768582	eQTL	FTO	ENSG00000140718	cis	0	Muscle skeletal	6.3e-08	FDR<5%	0.143021	T	C	GTEx v8	PMID:23715323	TRUE	FALSE	119	0	1	1
Variant	rs8050136	rs8050136	rs11642015	1	r2	0.8	16	53802494	53768582	eQTL	IRX3	ENSG00000177508	cis	514.7	Pancreas	1.1e-05	FDR<5%	0.361045	T	C	GTEx v8	PMID:23715323	TRUE	FALSE	93	0	1	1
Variant	rs8050136	rs8050136	rs1558901	1	r2	0.8	16	53803187	53769275	eQTL	FTO	ENSG00000140718	cis	0	Muscle skeletal	1.9e-09	FDR<5%	0.146678	T	A	GTEx v8	PMID:23715323	TRUE	FALSE	119	0	1	1
Variant	rs8050136	rs8050136	rs62048402	1	r2	0.8	16	53803223	53769311	eQTL	FTO	ENSG00000140718	cis	0	Muscle skeletal	7.5e-08	FDR<5%	0.142105	A	G	GTEx v8	PMID:23715323	TRUE	FALSE	119	0	1	1
Variant	rs8050136	rs8050136	rs62048402	1	r2	0.8	16	53803223	53769311	eQTL	IRX3	ENSG00000177508	cis	514	Pancreas	8.3e-06	FDR<5%	0.365211	A	G	GTEx v8	PMID:23715323	TRUE	FALSE	93	0	1	1
Variant	rs8050136	rs8050136	rs1558902	1	r2	0.8	16	53803574	53769662	eQTL	TEX9	ENSG00000151575	trans	-	Peripheral blood	9.6e-06	FDR<5%	-	A	T	Blood eQTL Browser	PMID:24013639	TRUE	TRUE	5	1	1	1
Variant	rs8050136	rs8050136	rs1558902	1	r2	0.8	16	53803574	53769662	eQTL	FTO	ENSG00000140718	cis	0	Muscle skeletal	7.5e-08	FDR<5%	0.142105	A	T	GTEx v8	PMID:23715323	TRUE	FALSE	119	0	1	1
Variant	rs8050136	rs8050136	rs1558902	1	r2	0.8	16	53803574	53769662	eQTL	IRX3	ENSG00000177508	cis	513.6	Pancreas	8.3e-06	FDR<5%	0.365211	A	T	GTEx v8	PMID:23715323	TRUE	FALSE	93	0	1	1
Variant	rs8050136	rs8050136	rs11075985	1	r2	0.8	16	53805207	53771295	eQTL	FTO	ENSG00000140718	cis	0	Muscle skeletal	1.7e-09	FDR<5%	0.147001	A	C	GTEx v8	PMID:23715323	TRUE	FALSE	119	0	1	1
Variant	rs8050136	rs8050136	rs56094641	1	r2	0.8	16	53806453	53772541	eQTL	FTO	ENSG00000140718	cis	0	Muscle skeletal	6.4e-08	FDR<5%	0.142929	G	A	GTEx v8	PMID:23715323	TRUE	FALSE	119	0	1	1
Variant	rs8050136	rs8050136	rs56094641	1	r2	0.8	16	53806453	53772541	eQTL	IRX3	ENSG00000177508	cis	510.8	Pancreas	8.3e-06	FDR<5%	0.365211	G	A	GTEx v8	PMID:23715323	TRUE	FALSE	93	0	1	1
Variant	rs8050136	rs8050136	rs55872725	1	r2	0.8	16	53809123	53775211	eQTL	FTO	ENSG00000140718	cis	0	Muscle skeletal	6.3e-08	FDR<5%	0.143021	T	C	GTEx v8	PMID:23715323	TRUE	FALSE	119	0	1	1
Variant	rs8050136	rs8050136	rs55872725	1	r2	0.8	16	53809123	53775211	eQTL	IRX3	ENSG00000177508	cis	508.1	Pancreas	1.1e-05	FDR<5%	0.361045	T	C	GTEx v8	PMID:23715323	TRUE	FALSE	93	0	1	1
Variant	rs8050136	rs8050136	rs1121980	1	r2	0.8	16	53809247	53775335	eQTL	TEX9	ENSG00000151575	trans	-	Peripheral blood	1.1e-05	FDR<5%	-	A	G	Blood eQTL Browser	PMID:24013639	TRUE	FALSE	5	0	1	1
Variant	rs8050136	rs8050136	rs1121980	1	r2	0.8	16	53809247	53775335	eQTL	FTO	ENSG00000140718	cis	0	Muscle skeletal	1.7e-09	FDR<5%	0.147882	A	G	GTEx v8	PMID:23715323	TRUE	FALSE	119	0	1	1
Variant	rs8050136	rs8050136	rs7187250	1	r2	0.8	16	53810546	53776634	eQTL	FTO	ENSG00000140718	cis	0	Muscle skeletal	2.6e-06	FDR<5%	0.118014	A	C	GTEx v8	PMID:23715323	TRUE	FALSE	119	0	1	1
Variant	rs8050136	rs8050136	rs7193144	1	r2	0.8	16	53810686	53776774	eQTL	FTO	ENSG00000140718	cis	0	Muscle skeletal	2.1e-06	FDR<5%	0.118732	C	T	GTEx v8	PMID:23715323	TRUE	FALSE	119	0	1	1
Variant	rs8050136	rs8050136	rs62033399	1	r2	0.8	16	53810943	53777031	eQTL	FTO	ENSG00000140718	cis	0	Muscle skeletal	2.8e-06	FDR<5%	0.11729	T	C	GTEx v8	PMID:23715323	TRUE	FALSE	119	0	1	1
Variant	rs8050136	rs8050136	rs62033400	1	r2	0.8	16	53811788	53777876	eQTL	FTO	ENSG00000140718	cis	0	Muscle skeletal	3.9e-07	FDR<5%	0.13431	G	A	GTEx v8	PMID:23715323	TRUE	FALSE	119	0	1	1
Variant	rs8050136	rs8050136	rs62033400	1	r2	0.8	16	53811788	53777876	eQTL	IRX3	ENSG00000177508	cis	505.4	Pancreas	4.8e-06	FDR<5%	0.372525	G	A	GTEx v8	PMID:23715323	TRUE	FALSE	93	0	1	1
Variant	rs8050136	rs8050136	rs8063057	1	r2	0.8	16	53812433	53778521	eQTL	FTO	ENSG00000140718	cis	0	Muscle skeletal	2.5e-06	FDR<5%	0.117932	C	T	GTEx v8	PMID:23715323	TRUE	FALSE	119	0	1	1
Variant	rs8050136	rs8050136	rs17817449	1	r2	0.8	16	53813367	53779455	eQTL	TEX9	ENSG00000151575	trans	-	Peripheral blood	1.5e-05	FDR<5%	-	G	T	Blood eQTL Browser	PMID:24013639	TRUE	FALSE	5	0	1	1
Variant	rs8050136	rs8050136	rs17817449	1	r2	0.8	16	53813367	53779455	eQTL	FTO	ENSG00000140718	cis	0	Muscle skeletal	1.7e-06	FDR<5%	0.12022	G	T	GTEx v8	PMID:23715323	TRUE	FALSE	119	0	1	1
Variant	rs8050136	rs8050136	rs17817449	1	r2	0.8	16	53813367	53779455	eQTL	IRX3	ENSG00000177508	cis	503.8	Pancreas	4.4e-05	FDR<5%	0.320907	G	T	GTEx v8	PMID:23715323	TRUE	FALSE	93	0	1	1
Variant	rs8050136	rs8050136	rs8043757	1	r2	0.8	16	53813450	53779538	eQTL	FTO	ENSG00000140718	cis	0	Muscle skeletal	2.8e-06	FDR<5%	0.11729	T	A	GTEx v8	PMID:23715323	TRUE	FALSE	119	0	1	1
Variant	rs8050136	rs8050136	rs9972653	1	r2	0.8	16	53814363	53780451	eQTL	FTO	ENSG00000140718	cis	0	Muscle skeletal	6.8e-06	FDR<5%	0.112778	T	G	GTEx v8	PMID:23715323	TRUE	FALSE	119	0	1	1
Variant	rs8050136	rs8050136	rs17817497	1	r2	0.8	16	53815435	53781523	eQTL	FTO	ENSG00000140718	cis	0	Muscle skeletal	4e-07	FDR<5%	0.134585	C	T	GTEx v8	PMID:23715323	TRUE	FALSE	119	0	1	1
Variant	rs8050136	rs8050136	rs17817497	1	r2	0.8	16	53815435	53781523	eQTL	IRX3	ENSG00000177508	cis	501.8	Pancreas	6.6e-06	FDR<5%	0.371172	C	T	GTEx v8	PMID:23715323	TRUE	FALSE	93	0	1	1
Variant	rs8050136	rs8050136	rs8051591	1	r2	0.8	16	53816752	53782840	eQTL	FTO	ENSG00000140718	cis	0	Muscle skeletal	2.8e-06	FDR<5%	0.11729	G	A	GTEx v8	PMID:23715323	TRUE	FALSE	119	0	1	1
Variant	rs8050136	rs8050136	rs9935401	1	r2	0.8	16	53816838	53782926	eQTL	FTO	ENSG00000140718	cis	0	Muscle skeletal	2.8e-06	FDR<5%	0.11729	A	G	GTEx v8	PMID:23715323	TRUE	FALSE	119	0	1	1
Variant	rs8050136	rs8050136	rs9933509	1	r2	0.8	16	53818167	53784255	eQTL	FTO	ENSG00000140718	cis	0	Muscle skeletal	1.9e-08	FDR<5%	0.138174	C	T	GTEx v8	PMID:23715323	TRUE	FALSE	119	0	1	1
Variant	rs8050136	rs8050136	rs3751812	0.99	r2	0.8	16	53818460	53784548	eQTL	FAM124A	ENSG00000150510	trans	-	Liver	2.1e-06	FWER<5%	-	-	-	ScanDB	PMID:19933162	FALSE	FALSE	26	0	0	1
Variant	rs8050136	rs8050136	rs3751812	0.99	r2	0.8	16	53818460	53784548	eQTL	FTO	ENSG00000140718	cis	0	Muscle skeletal	4.7e-07	FDR<5%	0.133719	T	G	GTEx v8	PMID:23715323	TRUE	FALSE	119	0	1	1
Variant	rs8050136	rs8050136	rs3751812	0.99	r2	0.8	16	53818460	53784548	eQTL	IRX3	ENSG00000177508	cis	498.8	Pancreas	5e-06	FDR<5%	0.375918	T	G	GTEx v8	PMID:23715323	TRUE	FALSE	93	0	1	1
Variant	rs8050136	rs8050136	rs3751814	1	r2	0.8	16	53818724	53784812	eQTL	FTO	ENSG00000140718	cis	0	Muscle skeletal	4.2e-06	FDR<5%	0.115166	A	G	GTEx v8	PMID:23715323	TRUE	FALSE	119	0	1	1
Variant	rs8050136	rs8050136	rs9931900	1	r2	0.8	16	53818813	53784901	eQTL	FTO	ENSG00000140718	cis	0	Muscle skeletal	1.9e-08	FDR<5%	0.138174	G	A	GTEx v8	PMID:23715323	TRUE	FALSE	119	0	1	1
Variant	rs8050136	rs8050136	rs56313538	1	r2	0.8	16	53818834	53784922	eQTL	FTO	ENSG00000140718	cis	0	Muscle skeletal	4.2e-06	FDR<5%	0.115166	G	A	GTEx v8	PMID:23715323	TRUE	FALSE	119	0	1	1
Variant	rs8050136	rs8050136	rs9936385	1	r2	0.8	16	53819169	53785257	eQTL	FTO	ENSG00000140718	cis	0	Muscle skeletal	4.2e-06	FDR<5%	0.115166	C	T	GTEx v8	PMID:23715323	TRUE	FALSE	119	0	1	1
Variant	rs8050136	rs8050136	rs9923233	1	r2	0.8	16	53819198	53785286	eQTL	FTO	ENSG00000140718	cis	0	Muscle skeletal	4.2e-06	FDR<5%	0.115166	C	G	GTEx v8	PMID:23715323	TRUE	FALSE	119	0	1	1
Variant	rs8050136	rs8050136	rs9923312	1	r2	0.8	16	53819367	53785455	eQTL	FTO	ENSG00000140718	cis	0	Muscle skeletal	4.2e-06	FDR<5%	0.115166	A	G	GTEx v8	PMID:23715323	TRUE	FALSE	119	0	1	1
Variant	rs8050136	rs8050136	rs11075988	1	r2	0.8	16	53819771	53785859	eQTL	FTO	ENSG00000140718	cis	0	Muscle skeletal	4.2e-06	FDR<5%	0.115166	A	G	GTEx v8	PMID:23715323	TRUE	FALSE	119	0	1	1
Variant	rs8050136	rs8050136	rs11075989	1	r2	0.8	16	53819877	53785965	eQTL	FTO	ENSG00000140718	cis	0	Muscle skeletal	4.2e-06	FDR<5%	0.115166	T	C	GTEx v8	PMID:23715323	TRUE	FALSE	119	0	1	1
Variant	rs8050136	rs8050136	rs11075990	1	r2	0.8	16	53819893	53785981	eQTL	FTO	ENSG00000140718	cis	0	Muscle skeletal	4.2e-06	FDR<5%	0.115166	G	A	GTEx v8	PMID:23715323	TRUE	FALSE	119	0	1	1
Variant	rs8050136	rs8050136	rs11075991	1	r2	0.8	16	53819937	53786025	eQTL	FTO	ENSG00000140718	cis	0	Muscle skeletal	4.2e-06	FDR<5%	0.115166	T	A	GTEx v8	PMID:23715323	TRUE	FALSE	119	0	1	1
Variant	rs8050136	rs8050136	rs11075992	1	r2	0.8	16	53820066	53786154	eQTL	FTO	ENSG00000140718	cis	0	Muscle skeletal	4.2e-06	FDR<5%	0.115166	C	T	GTEx v8	PMID:23715323	TRUE	FALSE	119	0	1	1
Variant	rs8050136	rs8050136	rs9926289	1	r2	0.8	16	53820503	53786591	eQTL	FTO	ENSG00000140718	cis	0	Muscle skeletal	4.2e-06	FDR<5%	0.115166	A	G	GTEx v8	PMID:23715323	TRUE	FALSE	119	0	1	1
Variant	rs8050136	rs8050136	rs9939609	1	r2	0.8	16	53820527	53786615	eQTL	TEX9	ENSG00000151575	trans	-	Peripheral blood	1.5e-05	FDR<5%	-	A	T	Blood eQTL Browser	PMID:24013639	TRUE	FALSE	5	0	1	1
Variant	rs8050136	rs8050136	rs9939609	1	r2	0.8	16	53820527	53786615	eQTL	FTO	ENSG00000140718	cis	0	Muscle skeletal	4.2e-06	FDR<5%	0.115166	A	T	GTEx v8	PMID:23715323	TRUE	FALSE	119	0	1	1
Variant	rs8050136	rs8050136	rs9937709	1	r2	0.8	16	53820813	53786901	eQTL	FTO	ENSG00000140718	cis	0	Muscle skeletal	1.9e-08	FDR<5%	0.138174	G	A	GTEx v8	PMID:23715323	TRUE	FALSE	119	0	1	1
Variant	rs8050136	rs8050136	rs17817712	1	r2	0.8	16	53821125	53787213	eQTL	FTO	ENSG00000140718	cis	0	Muscle skeletal	4.7e-07	FDR<5%	0.133719	G	A	GTEx v8	PMID:23715323	TRUE	FALSE	119	0	1	1
Variant	rs8050136	rs8050136	rs17817712	1	r2	0.8	16	53821125	53787213	eQTL	IRX3	ENSG00000177508	cis	496.1	Pancreas	5e-06	FDR<5%	0.375918	G	A	GTEx v8	PMID:23715323	TRUE	FALSE	93	0	1	1
Variant	rs8050136	rs8050136	rs7206410	1	r2	0.8	16	53821297	53787385	eQTL	FTO	ENSG00000140718	cis	0	Muscle skeletal	4.2e-06	FDR<5%	0.115166	C	T	GTEx v8	PMID:23715323	TRUE	FALSE	119	0	1	1
Variant	rs8050136	rs8050136	rs7206629	0.99	r2	0.8	16	53821413	53787501	eQTL	FTO	ENSG00000140718	cis	0	Muscle skeletal	1.9e-08	FDR<5%	0.138174	C	T	GTEx v8	PMID:23715323	TRUE	FALSE	119	0	1	1
Variant	rs8050136	rs8050136	rs7202116	1	r2	0.8	16	53821615	53787703	eQTL	FTO	ENSG00000140718	cis	0	Muscle skeletal	4.2e-06	FDR<5%	0.115166	G	A	GTEx v8	PMID:23715323	TRUE	FALSE	119	0	1	1
Variant	rs8050136	rs8050136	rs7202296	1	r2	0.8	16	53821690	53787778	eQTL	FTO	ENSG00000140718	cis	0	Muscle skeletal	4.2e-06	FDR<5%	0.115166	G	A	GTEx v8	PMID:23715323	TRUE	FALSE	119	0	1	1
Variant	rs8050136	rs8050136	rs7201850	0.99	r2	0.8	16	53821862	53787950	eQTL	FTO	ENSG00000140718	cis	0	Muscle skeletal	1.4e-08	FDR<5%	0.139318	T	C	GTEx v8	PMID:23715323	TRUE	FALSE	119	0	1	1
Variant	rs8050136	rs8050136	rs7201850	0.99	r2	0.8	16	53821862	53787950	eQTL	MMP2	ENSG00000087245	-	1601.8	Brain - Parietal lobe	0.0076	FWER<5%	-	-	-	ScanDB	PMID:19933162	FALSE	FALSE	21	0	0	1
Variant	rs8050136	rs8050136	rs66908032	1	r2	0.8	16	53822142	53788230	eQTL	FTO	ENSG00000140718	cis	0	Muscle skeletal	4.2e-06	FDR<5%	0.115166	A	C	GTEx v8	PMID:23715323	TRUE	FALSE	119	0	1	1
Variant	rs8050136	rs8050136	rs72803697	1	r2	0.8	16	53822183	53788271	eQTL	FTO	ENSG00000140718	cis	0	Muscle skeletal	4.2e-06	FDR<5%	0.115166	T	C	GTEx v8	PMID:23715323	TRUE	FALSE	119	0	1	1
Variant	rs8050136	rs8050136	rs62033403	1	r2	0.8	16	53822237	53788325	eQTL	FTO	ENSG00000140718	cis	0	Muscle skeletal	4.2e-06	FDR<5%	0.115166	G	A	GTEx v8	PMID:23715323	TRUE	FALSE	119	0	1	1
Variant	rs8050136	rs8050136	rs62033404	1	r2	0.8	16	53822239	53788327	eQTL	FTO	ENSG00000140718	cis	0	Muscle skeletal	4.2e-06	FDR<5%	0.115166	G	A	GTEx v8	PMID:23715323	TRUE	FALSE	119	0	1	1
Variant	rs8050136	rs8050136	rs62033405	1	r2	0.8	16	53822387	53788475	eQTL	FTO	ENSG00000140718	cis	0	Muscle skeletal	4.7e-07	FDR<5%	0.133719	T	C	GTEx v8	PMID:23715323	TRUE	FALSE	119	0	1	1
Variant	rs8050136	rs8050136	rs62033405	1	r2	0.8	16	53822387	53788475	eQTL	IRX3	ENSG00000177508	cis	494.8	Pancreas	5e-06	FDR<5%	0.375918	T	C	GTEx v8	PMID:23715323	TRUE	FALSE	93	0	1	1
Variant	rs8050136	rs8050136	rs7206122	1	r2	0.8	16	53822440	53788528	eQTL	FTO	ENSG00000140718	cis	0	Muscle skeletal	4.2e-06	FDR<5%	0.115166	A	G	GTEx v8	PMID:23715323	TRUE	FALSE	119	0	1	1
Variant	rs8050136	rs8050136	rs7190396	1	r2	0.8	16	53822502	53788590	eQTL	FTO	ENSG00000140718	cis	0	Muscle skeletal	4.2e-06	FDR<5%	0.114794	G	T	GTEx v8	PMID:23715323	TRUE	FALSE	119	0	1	1
Variant	rs8050136	rs8050136	rs7185735	1	r2	0.8	16	53822651	53788739	eQTL	FTO	ENSG00000140718	cis	0	Muscle skeletal	4.2e-06	FDR<5%	0.115166	G	A	GTEx v8	PMID:23715323	TRUE	FALSE	119	0	1	1
Variant	rs8050136	rs8050136	rs62033406	0.99	r2	0.8	16	53824226	53790314	eQTL	FTO	ENSG00000140718	cis	0	Muscle skeletal	4.2e-08	FDR<5%	0.142455	G	A	GTEx v8	PMID:23715323	TRUE	FALSE	119	0	1	1
Variant	rs8050136	rs8050136	rs62033406	0.99	r2	0.8	16	53824226	53790314	eQTL	IRX3	ENSG00000177508	cis	493	Pancreas	1.1e-06	FDR<5%	0.403873	G	A	GTEx v8	PMID:23715323	TRUE	FALSE	93	0	1	1
Variant	rs8050136	rs8050136	rs9941349	0.99	r2	0.8	16	53825488	53791576	eQTL	FAM124A	ENSG00000150510	trans	-	Liver	4.2e-06	FWER<5%	-	-	-	ScanDB	PMID:19933162	FALSE	FALSE	26	0	0	1
Variant	rs8050136	rs8050136	rs9941349	0.99	r2	0.8	16	53825488	53791576	eQTL	FTO	ENSG00000140718	cis	0	Muscle skeletal	2.4e-09	FDR<5%	0.1501	T	C	GTEx v8	PMID:23715323	TRUE	FALSE	119	0	1	1
Variant	rs8050136	rs8050136	rs9941349	0.99	r2	0.8	16	53825488	53791576	eQTL	MMP2	ENSG00000087245	-	1598.1	Brain - Parietal lobe	0.0077	FWER<5%	-	-	-	ScanDB	PMID:19933162	FALSE	FALSE	21	0	0	1
Variant	rs8050136	rs8050136	rs56137030	1	r2	0.8	16	53825905	53791993	eQTL	FTO	ENSG00000140718	cis	0	Muscle skeletal	4.1e-07	FDR<5%	0.133813	A	G	GTEx v8	PMID:23715323	TRUE	FALSE	119	0	1	1
Variant	rs8050136	rs8050136	rs56137030	1	r2	0.8	16	53825905	53791993	eQTL	IRX3	ENSG00000177508	cis	491.3	Pancreas	4.3e-06	FDR<5%	0.377457	A	G	GTEx v8	PMID:23715323	TRUE	FALSE	93	0	1	1
Variant	rs8050136	rs8050136	rs28567725	0.99	r2	0.8	16	53826028	53792116	eQTL	FTO	ENSG00000140718	cis	0	Muscle skeletal	5.5e-09	FDR<5%	0.144918	C	T	GTEx v8	PMID:23715323	TRUE	FALSE	119	0	1	1
Variant	rs8050136	rs8050136	rs9931494	0.99	r2	0.8	16	53827179	53793267	eQTL	FTO	ENSG00000140718	cis	0	Muscle skeletal	2.8e-09	FDR<5%	0.149484	G	C	GTEx v8	PMID:23715323	TRUE	FALSE	119	0	1	1
Variant	rs8050136	rs8050136	rs10468280	1	r2	0.8	16	53827479	53793567	eQTL	FTO	ENSG00000140718	cis	0	Muscle skeletal	4.2e-07	FDR<5%	0.133903	G	A	GTEx v8	PMID:23715323	TRUE	FALSE	119	0	1	1
Variant	rs8050136	rs8050136	rs10468280	1	r2	0.8	16	53827479	53793567	eQTL	IRX3	ENSG00000177508	cis	489.7	Pancreas	5e-06	FDR<5%	0.375918	G	A	GTEx v8	PMID:23715323	TRUE	FALSE	93	0	1	1
Variant	rs8050136	rs8050136	rs62033408	1	r2	0.8	16	53827962	53794050	eQTL	FTO	ENSG00000140718	cis	0	Muscle skeletal	4.2e-07	FDR<5%	0.133903	G	A	GTEx v8	PMID:23715323	TRUE	FALSE	119	0	1	1
Variant	rs8050136	rs8050136	rs62033408	1	r2	0.8	16	53827962	53794050	eQTL	IRX3	ENSG00000177508	cis	489.3	Pancreas	5e-06	FDR<5%	0.375918	G	A	GTEx v8	PMID:23715323	TRUE	FALSE	93	0	1	1
Variant	rs8050136	rs8050136	rs17817964	1	r2	0.8	16	53828066	53794154	eQTL	FTO	ENSG00000140718	cis	0	Muscle skeletal	4.1e-07	FDR<5%	0.133813	T	C	GTEx v8	PMID:23715323	TRUE	FALSE	119	0	1	1
Variant	rs8050136	rs8050136	rs17817964	1	r2	0.8	16	53828066	53794154	eQTL	IRX3	ENSG00000177508	cis	489.2	Pancreas	4.3e-06	FDR<5%	0.377457	T	C	GTEx v8	PMID:23715323	TRUE	FALSE	93	0	1	1
Variant	rs8050136	rs8050136	rs62033413	0.97	r2	0.8	16	53830055	53796143	eQTL	FTO	ENSG00000140718	cis	0	Muscle skeletal	7.6e-08	FDR<5%	0.141268	G	C	GTEx v8	PMID:23715323	TRUE	FALSE	119	0	1	1
Variant	rs8050136	rs8050136	rs9930501	0.99	r2	0.8	16	53830452	53796540	eQTL	FTO	ENSG00000140718	cis	0	Muscle skeletal	8.9e-10	FDR<5%	0.152237	G	A	GTEx v8	PMID:23715323	TRUE	FALSE	119	0	1	1
Variant	rs8050136	rs8050136	rs9930506	0.99	r2	0.8	16	53830465	53796553	eQTL	FTO	ENSG00000140718	cis	0	Muscle skeletal	8.9e-10	FDR<5%	0.152237	G	A	GTEx v8	PMID:23715323	TRUE	FALSE	119	0	1	1
Variant	rs8050136	rs8050136	rs9932754	0.99	r2	0.8	16	53830491	53796579	eQTL	FTO	ENSG00000140718	cis	0	Muscle skeletal	8.9e-10	FDR<5%	0.152237	C	T	GTEx v8	PMID:23715323	TRUE	FALSE	119	0	1	1
Variant	rs8050136	rs8050136	rs9933040	0.99	r2	0.8	16	53830867	53796955	eQTL	FTO	ENSG00000140718	cis	0	Muscle skeletal	8.9e-10	FDR<5%	0.152237	A	T	GTEx v8	PMID:23715323	TRUE	FALSE	119	0	1	1
Variant	rs8050136	rs8050136	rs9922708	0.99	r2	0.8	16	53831146	53797234	eQTL	FTO	ENSG00000140718	cis	0	Muscle skeletal	6.5e-10	FDR<5%	0.153713	T	C	GTEx v8	PMID:23715323	TRUE	FALSE	119	0	1	1
Variant	rs8050136	rs8050136	rs72805611	0.97	r2	0.8	16	53831354	53797442	eQTL	FTO	ENSG00000140718	cis	0	Muscle skeletal	8.7e-08	FDR<5%	0.140285	T	C	GTEx v8	PMID:23715323	TRUE	FALSE	119	0	1	1
Variant	rs8050136	rs8050136	rs72805611	0.97	r2	0.8	16	53831354	53797442	eQTL	IRX3	ENSG00000177508	cis	485.9	Pancreas	3.6e-05	FDR<5%	0.340964	T	C	GTEx v8	PMID:23715323	TRUE	FALSE	93	0	1	1
Variant	rs8050136	rs8050136	rs9922619	0.99	r2	0.8	16	53831771	53797859	eQTL	FTO	ENSG00000140718	cis	0	Muscle skeletal	3.3e-10	FDR<5%	0.157591	T	G	GTEx v8	PMID:23715323	TRUE	FALSE	119	0	1	1
Variant	rs8050136	rs8050136	rs7188250	0.97	r2	0.8	16	53834607	53800695	eQTL	FTO	ENSG00000140718	cis	0	Muscle skeletal	2.4e-07	FDR<5%	0.135523	C	T	GTEx v8	PMID:23715323	TRUE	FALSE	119	0	1	1
Variant	rs8050136	rs8050136	rs7188250	0.97	r2	0.8	16	53834607	53800695	eQTL	IRX3	ENSG00000177508	cis	482.6	Pancreas	3.6e-05	FDR<5%	0.340964	C	T	GTEx v8	PMID:23715323	TRUE	FALSE	93	0	1	1
Variant	rs8050136	rs8050136	rs72805612	0.97	r2	0.8	16	53834608	53800696	eQTL	FTO	ENSG00000140718	cis	0	Muscle skeletal	8.4e-08	FDR<5%	0.140345	A	G	GTEx v8	PMID:23715323	TRUE	FALSE	119	0	1	1
Variant	rs8050136	rs8050136	rs72805612	0.97	r2	0.8	16	53834608	53800696	eQTL	IRX3	ENSG00000177508	cis	482.6	Pancreas	4.2e-05	FDR<5%	0.338894	A	G	GTEx v8	PMID:23715323	TRUE	FALSE	93	0	1	1
Variant	rs8050136	rs8050136	rs11075993	0.97	r2	0.8	16	53837144	53803232	eQTL	FTO	ENSG00000140718	cis	0	Muscle skeletal	9e-08	FDR<5%	0.140425	T	G	GTEx v8	PMID:23715323	TRUE	FALSE	119	0	1	1
Variant	rs8050136	rs8050136	rs11075993	0.97	r2	0.8	16	53837144	53803232	eQTL	IRX3	ENSG00000177508	cis	480.1	Pancreas	4.2e-05	FDR<5%	0.338894	T	G	GTEx v8	PMID:23715323	TRUE	FALSE	93	0	1	1
Variant	rs8050136	rs8050136	rs72805613	0.97	r2	0.8	16	53837342	53803430	eQTL	FTO	ENSG00000140718	cis	0	Muscle skeletal	9e-08	FDR<5%	0.140425	G	A	GTEx v8	PMID:23715323	TRUE	FALSE	119	0	1	1
Variant	rs8050136	rs8050136	rs12149574	0.97	r2	0.8	16	53840525	53806613	eQTL	FTO	ENSG00000140718	cis	0	Muscle skeletal	9e-08	FDR<5%	0.140425	G	C	GTEx v8	PMID:23715323	TRUE	FALSE	119	0	1	1
Variant	rs8050136	rs8050136	rs12149574	0.97	r2	0.8	16	53840525	53806613	eQTL	IRX3	ENSG00000177508	cis	476.7	Pancreas	3e-05	FDR<5%	0.342857	G	C	GTEx v8	PMID:23715323	TRUE	FALSE	93	0	1	1
Variant	rs8050136	rs8050136	rs12149832	0.96	r2	0.8	16	53842908	53808996	eQTL	FTO	ENSG00000140718	cis	0	Muscle skeletal	7.4e-08	FDR<5%	0.141099	A	G	GTEx v8	PMID:23715323	TRUE	FALSE	119	0	1	1
Variant	rs8050136	rs8050136	rs12149832	0.96	r2	0.8	16	53842908	53808996	eQTL	IRX3	ENSG00000177508	cis	474.3	Pancreas	4.5e-05	FDR<5%	0.337763	A	G	GTEx v8	PMID:23715323	TRUE	FALSE	93	0	1	1
Variant	rs8050136	rs8050136	rs11649091	0.97	r2	0.8	16	53845169	53811257	eQTL	FTO	ENSG00000140718	cis	0	Muscle skeletal	2.3e-08	FDR<5%	0.143867	G	T	GTEx v8	PMID:23715323	TRUE	FALSE	119	0	1	1
Variant	rs8050136	rs8050136	rs11649091	0.97	r2	0.8	16	53845169	53811257	eQTL	IRX3	ENSG00000177508	cis	472	Pancreas	2.5e-05	FDR<5%	0.345413	G	T	GTEx v8	PMID:23715323	TRUE	FALSE	93	0	1	1
Variant	rs9939609	rs9939609	-	-	-	-	16	53820527	53786615	eQTL	TEX9	ENSG00000151575	trans	-	Peripheral blood	1.5e-05	FDR<5%	-	A	T	Blood eQTL Browser	PMID:24013639	TRUE	FALSE	5	0	1	1
Variant	rs9939609	rs9939609	-	-	-	-	16	53820527	53786615	eQTL	FTO	ENSG00000140718	cis	0	Muscle skeletal	4.2e-06	FDR<5%	0.115166	A	T	GTEx v8	PMID:23715323	TRUE	FALSE	119	0	1	1
Variant	rs9939609	rs9939609	rs8047587	0.99	r2	0.8	16	53798622	53764710	eQTL	FTO	ENSG00000140718	cis	0	Muscle skeletal	1.5e-08	FDR<5%	0.139123	T	G	GTEx v8	PMID:23715323	TRUE	FALSE	119	0	1	1
Variant	rs9939609	rs9939609	rs201940822	0.99	r2	0.8	16	53799270	53765358	eQTL	FTO	ENSG00000140718	cis	0	Muscle skeletal	1.1e-09	FDR<5%	0.148698	G	GACC	GTEx v8	PMID:23715323	TRUE	FALSE	119	0	1	1
Variant	rs9939609	rs9939609	rs199952722	0.99	r2	0.8	16	53799279	53765367	eQTL	FTO	ENSG00000140718	cis	0	Muscle skeletal	1.1e-09	FDR<5%	0.148698	GT	G	GTEx v8	PMID:23715323	TRUE	FALSE	119	0	1	1
Variant	rs9939609	rs9939609	rs57292959	0.99	r2	0.8	16	53799279	53765367	eQTL	FTO	ENSG00000140718	cis	0	Muscle skeletal	1.1e-09	FDR<5%	0.148698	T	G	GTEx v8	PMID:23715323	TRUE	FALSE	119	0	1	1
Variant	rs9939609	rs9939609	rs9937521	0.99	r2	0.8	16	53799296	53765384	eQTL	FTO	ENSG00000140718	cis	0	Muscle skeletal	1.5e-09	FDR<5%	0.14777	T	C	GTEx v8	PMID:23715323	TRUE	FALSE	119	0	1	1
Variant	rs9939609	rs9939609	rs28562191	0.99	r2	0.8	16	53799303	53765391	eQTL	FTO	ENSG00000140718	cis	0	Muscle skeletal	1.1e-09	FDR<5%	0.148698	T	C	GTEx v8	PMID:23715323	TRUE	FALSE	119	0	1	1
Variant	rs9939609	rs9939609	rs9937053	0.99	r2	0.8	16	53799507	53765595	eQTL	FTO	ENSG00000140718	cis	0	Muscle skeletal	1.1e-09	FDR<5%	0.148698	A	G	GTEx v8	PMID:23715323	TRUE	FALSE	119	0	1	1
Variant	rs9939609	rs9939609	rs9937354	1	r2	0.8	16	53799847	53765935	eQTL	FTO	ENSG00000140718	cis	0	Muscle skeletal	1.1e-09	FDR<5%	0.148698	A	G	GTEx v8	PMID:23715323	TRUE	FALSE	119	0	1	1
Variant	rs9939609	rs9939609	rs9928094	1	r2	0.8	16	53799905	53765993	eQTL	FTO	ENSG00000140718	cis	0	Muscle skeletal	1.1e-09	FDR<5%	0.148698	G	A	GTEx v8	PMID:23715323	TRUE	FALSE	119	0	1	1
Variant	rs9939609	rs9939609	rs9930333	1	r2	0.8	16	53799977	53766065	eQTL	FTO	ENSG00000140718	cis	0	Muscle skeletal	2e-09	FDR<5%	0.146857	G	T	GTEx v8	PMID:23715323	TRUE	FALSE	119	0	1	1
Variant	rs9939609	rs9939609	rs9930397	1	r2	0.8	16	53799985	53766073	eQTL	FTO	ENSG00000140718	cis	0	Muscle skeletal	1.3e-09	FDR<5%	0.148031	A	T	GTEx v8	PMID:23715323	TRUE	FALSE	119	0	1	1
Variant	rs9939609	rs9939609	rs9940278	1	r2	0.8	16	53800200	53766288	eQTL	FTO	ENSG00000140718	cis	0	Muscle skeletal	1.3e-09	FDR<5%	0.148031	T	C	GTEx v8	PMID:23715323	TRUE	FALSE	119	0	1	1
Variant	rs9939609	rs9939609	rs9939973	1	r2	0.8	16	53800568	53766656	eQTL	FTO	ENSG00000140718	cis	0	Muscle skeletal	1.3e-09	FDR<5%	0.148031	A	G	GTEx v8	PMID:23715323	TRUE	FALSE	119	0	1	1
Variant	rs9939609	rs9939609	rs9940646	1	r2	0.8	16	53800629	53766717	eQTL	FTO	ENSG00000140718	cis	0	Muscle skeletal	1.9e-09	FDR<5%	0.146678	G	C	GTEx v8	PMID:23715323	TRUE	FALSE	119	0	1	1
Variant	rs9939609	rs9939609	rs9940128	1	r2	0.8	16	53800754	53766842	eQTL	FTO	ENSG00000140718	cis	0	Muscle skeletal	2.6e-09	FDR<5%	0.145728	A	G	GTEx v8	PMID:23715323	TRUE	FALSE	119	0	1	1
Variant	rs9939609	rs9939609	rs1421085	1	r2	0.8	16	53800954	53767042	eQTL	TEX9	ENSG00000151575	trans	-	Peripheral blood	1.2e-05	FDR<5%	-	C	T	Blood eQTL Browser	PMID:24013639	TRUE	FALSE	5	0	1	1
Variant	rs9939609	rs9939609	rs1421085	1	r2	0.8	16	53800954	53767042	eQTL	FTO	ENSG00000140718	cis	0	Muscle skeletal	7.5e-08	FDR<5%	0.142105	C	T	GTEx v8	PMID:23715323	TRUE	FALSE	119	0	1	1
Variant	rs9939609	rs9939609	rs1421085	1	r2	0.8	16	53800954	53767042	eQTL	IRX3	ENSG00000177508	cis	516.3	Pancreas	8.3e-06	FDR<5%	0.365211	C	T	GTEx v8	PMID:23715323	TRUE	FALSE	93	0	1	1
Variant	rs9939609	rs9939609	rs1421086	1	r2	0.8	16	53801343	53767431	eQTL	FTO	ENSG00000140718	cis	0	Muscle skeletal	1.9e-09	FDR<5%	0.146678	A	C	GTEx v8	PMID:23715323	TRUE	FALSE	119	0	1	1
Variant	rs9939609	rs9939609	rs9923147	1	r2	0.8	16	53801549	53767637	eQTL	FTO	ENSG00000140718	cis	0	Muscle skeletal	2.6e-09	FDR<5%	0.145728	T	C	GTEx v8	PMID:23715323	TRUE	FALSE	119	0	1	1
Variant	rs9939609	rs9939609	rs9923544	1	r2	0.8	16	53801985	53768073	eQTL	FTO	ENSG00000140718	cis	0	Muscle skeletal	2.6e-09	FDR<5%	0.145728	T	C	GTEx v8	PMID:23715323	TRUE	FALSE	119	0	1	1
Variant	rs9939609	rs9939609	rs11642015	1	r2	0.8	16	53802494	53768582	eQTL	FTO	ENSG00000140718	cis	0	Muscle skeletal	6.3e-08	FDR<5%	0.143021	T	C	GTEx v8	PMID:23715323	TRUE	FALSE	119	0	1	1
Variant	rs9939609	rs9939609	rs11642015	1	r2	0.8	16	53802494	53768582	eQTL	IRX3	ENSG00000177508	cis	514.7	Pancreas	1.1e-05	FDR<5%	0.361045	T	C	GTEx v8	PMID:23715323	TRUE	FALSE	93	0	1	1
Variant	rs9939609	rs9939609	rs1558901	1	r2	0.8	16	53803187	53769275	eQTL	FTO	ENSG00000140718	cis	0	Muscle skeletal	1.9e-09	FDR<5%	0.146678	T	A	GTEx v8	PMID:23715323	TRUE	FALSE	119	0	1	1
Variant	rs9939609	rs9939609	rs62048402	1	r2	0.8	16	53803223	53769311	eQTL	FTO	ENSG00000140718	cis	0	Muscle skeletal	7.5e-08	FDR<5%	0.142105	A	G	GTEx v8	PMID:23715323	TRUE	FALSE	119	0	1	1
Variant	rs9939609	rs9939609	rs62048402	1	r2	0.8	16	53803223	53769311	eQTL	IRX3	ENSG00000177508	cis	514	Pancreas	8.3e-06	FDR<5%	0.365211	A	G	GTEx v8	PMID:23715323	TRUE	FALSE	93	0	1	1
Variant	rs9939609	rs9939609	rs1558902	1	r2	0.8	16	53803574	53769662	eQTL	TEX9	ENSG00000151575	trans	-	Peripheral blood	9.6e-06	FDR<5%	-	A	T	Blood eQTL Browser	PMID:24013639	TRUE	TRUE	5	1	1	1
Variant	rs9939609	rs9939609	rs1558902	1	r2	0.8	16	53803574	53769662	eQTL	FTO	ENSG00000140718	cis	0	Muscle skeletal	7.5e-08	FDR<5%	0.142105	A	T	GTEx v8	PMID:23715323	TRUE	FALSE	119	0	1	1
Variant	rs9939609	rs9939609	rs1558902	1	r2	0.8	16	53803574	53769662	eQTL	IRX3	ENSG00000177508	cis	513.6	Pancreas	8.3e-06	FDR<5%	0.365211	A	T	GTEx v8	PMID:23715323	TRUE	FALSE	93	0	1	1
Variant	rs9939609	rs9939609	rs11075985	1	r2	0.8	16	53805207	53771295	eQTL	FTO	ENSG00000140718	cis	0	Muscle skeletal	1.7e-09	FDR<5%	0.147001	A	C	GTEx v8	PMID:23715323	TRUE	FALSE	119	0	1	1
Variant	rs9939609	rs9939609	rs56094641	1	r2	0.8	16	53806453	53772541	eQTL	FTO	ENSG00000140718	cis	0	Muscle skeletal	6.4e-08	FDR<5%	0.142929	G	A	GTEx v8	PMID:23715323	TRUE	FALSE	119	0	1	1
Variant	rs9939609	rs9939609	rs56094641	1	r2	0.8	16	53806453	53772541	eQTL	IRX3	ENSG00000177508	cis	510.8	Pancreas	8.3e-06	FDR<5%	0.365211	G	A	GTEx v8	PMID:23715323	TRUE	FALSE	93	0	1	1
Variant	rs9939609	rs9939609	rs55872725	1	r2	0.8	16	53809123	53775211	eQTL	FTO	ENSG00000140718	cis	0	Muscle skeletal	6.3e-08	FDR<5%	0.143021	T	C	GTEx v8	PMID:23715323	TRUE	FALSE	119	0	1	1
Variant	rs9939609	rs9939609	rs55872725	1	r2	0.8	16	53809123	53775211	eQTL	IRX3	ENSG00000177508	cis	508.1	Pancreas	1.1e-05	FDR<5%	0.361045	T	C	GTEx v8	PMID:23715323	TRUE	FALSE	93	0	1	1
Variant	rs9939609	rs9939609	rs1121980	1	r2	0.8	16	53809247	53775335	eQTL	TEX9	ENSG00000151575	trans	-	Peripheral blood	1.1e-05	FDR<5%	-	A	G	Blood eQTL Browser	PMID:24013639	TRUE	FALSE	5	0	1	1
Variant	rs9939609	rs9939609	rs1121980	1	r2	0.8	16	53809247	53775335	eQTL	FTO	ENSG00000140718	cis	0	Muscle skeletal	1.7e-09	FDR<5%	0.147882	A	G	GTEx v8	PMID:23715323	TRUE	FALSE	119	0	1	1
Variant	rs9939609	rs9939609	rs7187250	1	r2	0.8	16	53810546	53776634	eQTL	FTO	ENSG00000140718	cis	0	Muscle skeletal	2.6e-06	FDR<5%	0.118014	A	C	GTEx v8	PMID:23715323	TRUE	FALSE	119	0	1	1
Variant	rs9939609	rs9939609	rs7193144	1	r2	0.8	16	53810686	53776774	eQTL	FTO	ENSG00000140718	cis	0	Muscle skeletal	2.1e-06	FDR<5%	0.118732	C	T	GTEx v8	PMID:23715323	TRUE	FALSE	119	0	1	1
Variant	rs9939609	rs9939609	rs62033399	1	r2	0.8	16	53810943	53777031	eQTL	FTO	ENSG00000140718	cis	0	Muscle skeletal	2.8e-06	FDR<5%	0.11729	T	C	GTEx v8	PMID:23715323	TRUE	FALSE	119	0	1	1
Variant	rs9939609	rs9939609	rs62033400	1	r2	0.8	16	53811788	53777876	eQTL	FTO	ENSG00000140718	cis	0	Muscle skeletal	3.9e-07	FDR<5%	0.13431	G	A	GTEx v8	PMID:23715323	TRUE	FALSE	119	0	1	1
Variant	rs9939609	rs9939609	rs62033400	1	r2	0.8	16	53811788	53777876	eQTL	IRX3	ENSG00000177508	cis	505.4	Pancreas	4.8e-06	FDR<5%	0.372525	G	A	GTEx v8	PMID:23715323	TRUE	FALSE	93	0	1	1
Variant	rs9939609	rs9939609	rs8063057	1	r2	0.8	16	53812433	53778521	eQTL	FTO	ENSG00000140718	cis	0	Muscle skeletal	2.5e-06	FDR<5%	0.117932	C	T	GTEx v8	PMID:23715323	TRUE	FALSE	119	0	1	1
Variant	rs9939609	rs9939609	rs17817449	1	r2	0.8	16	53813367	53779455	eQTL	TEX9	ENSG00000151575	trans	-	Peripheral blood	1.5e-05	FDR<5%	-	G	T	Blood eQTL Browser	PMID:24013639	TRUE	FALSE	5	0	1	1
Variant	rs9939609	rs9939609	rs17817449	1	r2	0.8	16	53813367	53779455	eQTL	FTO	ENSG00000140718	cis	0	Muscle skeletal	1.7e-06	FDR<5%	0.12022	G	T	GTEx v8	PMID:23715323	TRUE	FALSE	119	0	1	1
Variant	rs9939609	rs9939609	rs17817449	1	r2	0.8	16	53813367	53779455	eQTL	IRX3	ENSG00000177508	cis	503.8	Pancreas	4.4e-05	FDR<5%	0.320907	G	T	GTEx v8	PMID:23715323	TRUE	FALSE	93	0	1	1
Variant	rs9939609	rs9939609	rs8043757	1	r2	0.8	16	53813450	53779538	eQTL	FTO	ENSG00000140718	cis	0	Muscle skeletal	2.8e-06	FDR<5%	0.11729	T	A	GTEx v8	PMID:23715323	TRUE	FALSE	119	0	1	1
Variant	rs9939609	rs9939609	rs9972653	0.99	r2	0.8	16	53814363	53780451	eQTL	FTO	ENSG00000140718	cis	0	Muscle skeletal	6.8e-06	FDR<5%	0.112778	T	G	GTEx v8	PMID:23715323	TRUE	FALSE	119	0	1	1
Variant	rs9939609	rs9939609	rs17817497	1	r2	0.8	16	53815435	53781523	eQTL	FTO	ENSG00000140718	cis	0	Muscle skeletal	4e-07	FDR<5%	0.134585	C	T	GTEx v8	PMID:23715323	TRUE	FALSE	119	0	1	1
Variant	rs9939609	rs9939609	rs17817497	1	r2	0.8	16	53815435	53781523	eQTL	IRX3	ENSG00000177508	cis	501.8	Pancreas	6.6e-06	FDR<5%	0.371172	C	T	GTEx v8	PMID:23715323	TRUE	FALSE	93	0	1	1
Variant	rs9939609	rs9939609	rs8050136	1	r2	0.8	16	53816275	53782363	eQTL	FAM124A	ENSG00000150510	trans	-	Liver	2.2e-06	FWER<5%	-	-	-	ScanDB	PMID:19933162	FALSE	FALSE	26	0	0	1
Variant	rs9939609	rs9939609	rs8050136	1	r2	0.8	16	53816275	53782363	eQTL	FTO	ENSG00000140718	cis	0	Muscle skeletal	2.8e-06	FDR<5%	0.11729	A	C	GTEx v8	PMID:23715323	TRUE	FALSE	119	0	1	1
Variant	rs9939609	rs9939609	rs8051591	1	r2	0.8	16	53816752	53782840	eQTL	FTO	ENSG00000140718	cis	0	Muscle skeletal	2.8e-06	FDR<5%	0.11729	G	A	GTEx v8	PMID:23715323	TRUE	FALSE	119	0	1	1
Variant	rs9939609	rs9939609	rs9935401	1	r2	0.8	16	53816838	53782926	eQTL	FTO	ENSG00000140718	cis	0	Muscle skeletal	2.8e-06	FDR<5%	0.11729	A	G	GTEx v8	PMID:23715323	TRUE	FALSE	119	0	1	1
Variant	rs9939609	rs9939609	rs9933509	1	r2	0.8	16	53818167	53784255	eQTL	FTO	ENSG00000140718	cis	0	Muscle skeletal	1.9e-08	FDR<5%	0.138174	C	T	GTEx v8	PMID:23715323	TRUE	FALSE	119	0	1	1
Variant	rs9939609	rs9939609	rs3751812	1	r2	0.8	16	53818460	53784548	eQTL	FAM124A	ENSG00000150510	trans	-	Liver	2.1e-06	FWER<5%	-	-	-	ScanDB	PMID:19933162	FALSE	FALSE	26	0	0	1
Variant	rs9939609	rs9939609	rs3751812	1	r2	0.8	16	53818460	53784548	eQTL	FTO	ENSG00000140718	cis	0	Muscle skeletal	4.7e-07	FDR<5%	0.133719	T	G	GTEx v8	PMID:23715323	TRUE	FALSE	119	0	1	1
Variant	rs9939609	rs9939609	rs3751812	1	r2	0.8	16	53818460	53784548	eQTL	IRX3	ENSG00000177508	cis	498.8	Pancreas	5e-06	FDR<5%	0.375918	T	G	GTEx v8	PMID:23715323	TRUE	FALSE	93	0	1	1
Variant	rs9939609	rs9939609	rs3751814	1	r2	0.8	16	53818724	53784812	eQTL	FTO	ENSG00000140718	cis	0	Muscle skeletal	4.2e-06	FDR<5%	0.115166	A	G	GTEx v8	PMID:23715323	TRUE	FALSE	119	0	1	1
Variant	rs9939609	rs9939609	rs9931900	1	r2	0.8	16	53818813	53784901	eQTL	FTO	ENSG00000140718	cis	0	Muscle skeletal	1.9e-08	FDR<5%	0.138174	G	A	GTEx v8	PMID:23715323	TRUE	FALSE	119	0	1	1
Variant	rs9939609	rs9939609	rs56313538	1	r2	0.8	16	53818834	53784922	eQTL	FTO	ENSG00000140718	cis	0	Muscle skeletal	4.2e-06	FDR<5%	0.115166	G	A	GTEx v8	PMID:23715323	TRUE	FALSE	119	0	1	1
Variant	rs9939609	rs9939609	rs9936385	1	r2	0.8	16	53819169	53785257	eQTL	FTO	ENSG00000140718	cis	0	Muscle skeletal	4.2e-06	FDR<5%	0.115166	C	T	GTEx v8	PMID:23715323	TRUE	FALSE	119	0	1	1
Variant	rs9939609	rs9939609	rs9923233	1	r2	0.8	16	53819198	53785286	eQTL	FTO	ENSG00000140718	cis	0	Muscle skeletal	4.2e-06	FDR<5%	0.115166	C	G	GTEx v8	PMID:23715323	TRUE	FALSE	119	0	1	1
Variant	rs9939609	rs9939609	rs9923312	1	r2	0.8	16	53819367	53785455	eQTL	FTO	ENSG00000140718	cis	0	Muscle skeletal	4.2e-06	FDR<5%	0.115166	A	G	GTEx v8	PMID:23715323	TRUE	FALSE	119	0	1	1
Variant	rs9939609	rs9939609	rs11075988	1	r2	0.8	16	53819771	53785859	eQTL	FTO	ENSG00000140718	cis	0	Muscle skeletal	4.2e-06	FDR<5%	0.115166	A	G	GTEx v8	PMID:23715323	TRUE	FALSE	119	0	1	1
Variant	rs9939609	rs9939609	rs11075989	1	r2	0.8	16	53819877	53785965	eQTL	FTO	ENSG00000140718	cis	0	Muscle skeletal	4.2e-06	FDR<5%	0.115166	T	C	GTEx v8	PMID:23715323	TRUE	FALSE	119	0	1	1
Variant	rs9939609	rs9939609	rs11075990	1	r2	0.8	16	53819893	53785981	eQTL	FTO	ENSG00000140718	cis	0	Muscle skeletal	4.2e-06	FDR<5%	0.115166	G	A	GTEx v8	PMID:23715323	TRUE	FALSE	119	0	1	1
Variant	rs9939609	rs9939609	rs11075991	1	r2	0.8	16	53819937	53786025	eQTL	FTO	ENSG00000140718	cis	0	Muscle skeletal	4.2e-06	FDR<5%	0.115166	T	A	GTEx v8	PMID:23715323	TRUE	FALSE	119	0	1	1
Variant	rs9939609	rs9939609	rs11075992	1	r2	0.8	16	53820066	53786154	eQTL	FTO	ENSG00000140718	cis	0	Muscle skeletal	4.2e-06	FDR<5%	0.115166	C	T	GTEx v8	PMID:23715323	TRUE	FALSE	119	0	1	1
Variant	rs9939609	rs9939609	rs9926289	1	r2	0.8	16	53820503	53786591	eQTL	FTO	ENSG00000140718	cis	0	Muscle skeletal	4.2e-06	FDR<5%	0.115166	A	G	GTEx v8	PMID:23715323	TRUE	FALSE	119	0	1	1
Variant	rs9939609	rs9939609	rs9937709	1	r2	0.8	16	53820813	53786901	eQTL	FTO	ENSG00000140718	cis	0	Muscle skeletal	1.9e-08	FDR<5%	0.138174	G	A	GTEx v8	PMID:23715323	TRUE	FALSE	119	0	1	1
Variant	rs9939609	rs9939609	rs17817712	1	r2	0.8	16	53821125	53787213	eQTL	FTO	ENSG00000140718	cis	0	Muscle skeletal	4.7e-07	FDR<5%	0.133719	G	A	GTEx v8	PMID:23715323	TRUE	FALSE	119	0	1	1
Variant	rs9939609	rs9939609	rs17817712	1	r2	0.8	16	53821125	53787213	eQTL	IRX3	ENSG00000177508	cis	496.1	Pancreas	5e-06	FDR<5%	0.375918	G	A	GTEx v8	PMID:23715323	TRUE	FALSE	93	0	1	1
Variant	rs9939609	rs9939609	rs7206410	1	r2	0.8	16	53821297	53787385	eQTL	FTO	ENSG00000140718	cis	0	Muscle skeletal	4.2e-06	FDR<5%	0.115166	C	T	GTEx v8	PMID:23715323	TRUE	FALSE	119	0	1	1
Variant	rs9939609	rs9939609	rs7206629	1	r2	0.8	16	53821413	53787501	eQTL	FTO	ENSG00000140718	cis	0	Muscle skeletal	1.9e-08	FDR<5%	0.138174	C	T	GTEx v8	PMID:23715323	TRUE	FALSE	119	0	1	1
Variant	rs9939609	rs9939609	rs7202116	1	r2	0.8	16	53821615	53787703	eQTL	FTO	ENSG00000140718	cis	0	Muscle skeletal	4.2e-06	FDR<5%	0.115166	G	A	GTEx v8	PMID:23715323	TRUE	FALSE	119	0	1	1
Variant	rs9939609	rs9939609	rs7202296	1	r2	0.8	16	53821690	53787778	eQTL	FTO	ENSG00000140718	cis	0	Muscle skeletal	4.2e-06	FDR<5%	0.115166	G	A	GTEx v8	PMID:23715323	TRUE	FALSE	119	0	1	1
Variant	rs9939609	rs9939609	rs7201850	1	r2	0.8	16	53821862	53787950	eQTL	FTO	ENSG00000140718	cis	0	Muscle skeletal	1.4e-08	FDR<5%	0.139318	T	C	GTEx v8	PMID:23715323	TRUE	FALSE	119	0	1	1
Variant	rs9939609	rs9939609	rs7201850	1	r2	0.8	16	53821862	53787950	eQTL	MMP2	ENSG00000087245	-	1601.8	Brain - Parietal lobe	0.0076	FWER<5%	-	-	-	ScanDB	PMID:19933162	FALSE	FALSE	21	0	0	1
Variant	rs9939609	rs9939609	rs66908032	1	r2	0.8	16	53822142	53788230	eQTL	FTO	ENSG00000140718	cis	0	Muscle skeletal	4.2e-06	FDR<5%	0.115166	A	C	GTEx v8	PMID:23715323	TRUE	FALSE	119	0	1	1
Variant	rs9939609	rs9939609	rs72803697	1	r2	0.8	16	53822183	53788271	eQTL	FTO	ENSG00000140718	cis	0	Muscle skeletal	4.2e-06	FDR<5%	0.115166	T	C	GTEx v8	PMID:23715323	TRUE	FALSE	119	0	1	1
Variant	rs9939609	rs9939609	rs62033403	1	r2	0.8	16	53822237	53788325	eQTL	FTO	ENSG00000140718	cis	0	Muscle skeletal	4.2e-06	FDR<5%	0.115166	G	A	GTEx v8	PMID:23715323	TRUE	FALSE	119	0	1	1
Variant	rs9939609	rs9939609	rs62033404	1	r2	0.8	16	53822239	53788327	eQTL	FTO	ENSG00000140718	cis	0	Muscle skeletal	4.2e-06	FDR<5%	0.115166	G	A	GTEx v8	PMID:23715323	TRUE	FALSE	119	0	1	1
Variant	rs9939609	rs9939609	rs62033405	1	r2	0.8	16	53822387	53788475	eQTL	FTO	ENSG00000140718	cis	0	Muscle skeletal	4.7e-07	FDR<5%	0.133719	T	C	GTEx v8	PMID:23715323	TRUE	FALSE	119	0	1	1
Variant	rs9939609	rs9939609	rs62033405	1	r2	0.8	16	53822387	53788475	eQTL	IRX3	ENSG00000177508	cis	494.8	Pancreas	5e-06	FDR<5%	0.375918	T	C	GTEx v8	PMID:23715323	TRUE	FALSE	93	0	1	1
Variant	rs9939609	rs9939609	rs7206122	1	r2	0.8	16	53822440	53788528	eQTL	FTO	ENSG00000140718	cis	0	Muscle skeletal	4.2e-06	FDR<5%	0.115166	A	G	GTEx v8	PMID:23715323	TRUE	FALSE	119	0	1	1
Variant	rs9939609	rs9939609	rs7190396	1	r2	0.8	16	53822502	53788590	eQTL	FTO	ENSG00000140718	cis	0	Muscle skeletal	4.2e-06	FDR<5%	0.114794	G	T	GTEx v8	PMID:23715323	TRUE	FALSE	119	0	1	1
Variant	rs9939609	rs9939609	rs7185735	1	r2	0.8	16	53822651	53788739	eQTL	FTO	ENSG00000140718	cis	0	Muscle skeletal	4.2e-06	FDR<5%	0.115166	G	A	GTEx v8	PMID:23715323	TRUE	FALSE	119	0	1	1
Variant	rs9939609	rs9939609	rs62033406	1	r2	0.8	16	53824226	53790314	eQTL	FTO	ENSG00000140718	cis	0	Muscle skeletal	4.2e-08	FDR<5%	0.142455	G	A	GTEx v8	PMID:23715323	TRUE	FALSE	119	0	1	1
Variant	rs9939609	rs9939609	rs62033406	1	r2	0.8	16	53824226	53790314	eQTL	IRX3	ENSG00000177508	cis	493	Pancreas	1.1e-06	FDR<5%	0.403873	G	A	GTEx v8	PMID:23715323	TRUE	FALSE	93	0	1	1
Variant	rs9939609	rs9939609	rs9941349	1	r2	0.8	16	53825488	53791576	eQTL	FAM124A	ENSG00000150510	trans	-	Liver	4.2e-06	FWER<5%	-	-	-	ScanDB	PMID:19933162	FALSE	FALSE	26	0	0	1
Variant	rs9939609	rs9939609	rs9941349	1	r2	0.8	16	53825488	53791576	eQTL	FTO	ENSG00000140718	cis	0	Muscle skeletal	2.4e-09	FDR<5%	0.1501	T	C	GTEx v8	PMID:23715323	TRUE	FALSE	119	0	1	1
Variant	rs9939609	rs9939609	rs9941349	1	r2	0.8	16	53825488	53791576	eQTL	MMP2	ENSG00000087245	-	1598.1	Brain - Parietal lobe	0.0077	FWER<5%	-	-	-	ScanDB	PMID:19933162	FALSE	FALSE	21	0	0	1
Variant	rs9939609	rs9939609	rs56137030	1	r2	0.8	16	53825905	53791993	eQTL	FTO	ENSG00000140718	cis	0	Muscle skeletal	4.1e-07	FDR<5%	0.133813	A	G	GTEx v8	PMID:23715323	TRUE	FALSE	119	0	1	1
Variant	rs9939609	rs9939609	rs56137030	1	r2	0.8	16	53825905	53791993	eQTL	IRX3	ENSG00000177508	cis	491.3	Pancreas	4.3e-06	FDR<5%	0.377457	A	G	GTEx v8	PMID:23715323	TRUE	FALSE	93	0	1	1
Variant	rs9939609	rs9939609	rs28567725	1	r2	0.8	16	53826028	53792116	eQTL	FTO	ENSG00000140718	cis	0	Muscle skeletal	5.5e-09	FDR<5%	0.144918	C	T	GTEx v8	PMID:23715323	TRUE	FALSE	119	0	1	1
Variant	rs9939609	rs9939609	rs9931494	0.99	r2	0.8	16	53827179	53793267	eQTL	FTO	ENSG00000140718	cis	0	Muscle skeletal	2.8e-09	FDR<5%	0.149484	G	C	GTEx v8	PMID:23715323	TRUE	FALSE	119	0	1	1
Variant	rs9939609	rs9939609	rs10468280	1	r2	0.8	16	53827479	53793567	eQTL	FTO	ENSG00000140718	cis	0	Muscle skeletal	4.2e-07	FDR<5%	0.133903	G	A	GTEx v8	PMID:23715323	TRUE	FALSE	119	0	1	1
Variant	rs9939609	rs9939609	rs10468280	1	r2	0.8	16	53827479	53793567	eQTL	IRX3	ENSG00000177508	cis	489.7	Pancreas	5e-06	FDR<5%	0.375918	G	A	GTEx v8	PMID:23715323	TRUE	FALSE	93	0	1	1
Variant	rs9939609	rs9939609	rs62033408	1	r2	0.8	16	53827962	53794050	eQTL	FTO	ENSG00000140718	cis	0	Muscle skeletal	4.2e-07	FDR<5%	0.133903	G	A	GTEx v8	PMID:23715323	TRUE	FALSE	119	0	1	1
Variant	rs9939609	rs9939609	rs62033408	1	r2	0.8	16	53827962	53794050	eQTL	IRX3	ENSG00000177508	cis	489.3	Pancreas	5e-06	FDR<5%	0.375918	G	A	GTEx v8	PMID:23715323	TRUE	FALSE	93	0	1	1
Variant	rs9939609	rs9939609	rs17817964	1	r2	0.8	16	53828066	53794154	eQTL	FTO	ENSG00000140718	cis	0	Muscle skeletal	4.1e-07	FDR<5%	0.133813	T	C	GTEx v8	PMID:23715323	TRUE	FALSE	119	0	1	1
Variant	rs9939609	rs9939609	rs17817964	1	r2	0.8	16	53828066	53794154	eQTL	IRX3	ENSG00000177508	cis	489.2	Pancreas	4.3e-06	FDR<5%	0.377457	T	C	GTEx v8	PMID:23715323	TRUE	FALSE	93	0	1	1
Variant	rs9939609	rs9939609	rs62033413	0.97	r2	0.8	16	53830055	53796143	eQTL	FTO	ENSG00000140718	cis	0	Muscle skeletal	7.6e-08	FDR<5%	0.141268	G	C	GTEx v8	PMID:23715323	TRUE	FALSE	119	0	1	1
Variant	rs9939609	rs9939609	rs9930501	1	r2	0.8	16	53830452	53796540	eQTL	FTO	ENSG00000140718	cis	0	Muscle skeletal	8.9e-10	FDR<5%	0.152237	G	A	GTEx v8	PMID:23715323	TRUE	FALSE	119	0	1	1
Variant	rs9939609	rs9939609	rs9930506	1	r2	0.8	16	53830465	53796553	eQTL	FTO	ENSG00000140718	cis	0	Muscle skeletal	8.9e-10	FDR<5%	0.152237	G	A	GTEx v8	PMID:23715323	TRUE	FALSE	119	0	1	1
Variant	rs9939609	rs9939609	rs9932754	1	r2	0.8	16	53830491	53796579	eQTL	FTO	ENSG00000140718	cis	0	Muscle skeletal	8.9e-10	FDR<5%	0.152237	C	T	GTEx v8	PMID:23715323	TRUE	FALSE	119	0	1	1
Variant	rs9939609	rs9939609	rs9933040	1	r2	0.8	16	53830867	53796955	eQTL	FTO	ENSG00000140718	cis	0	Muscle skeletal	8.9e-10	FDR<5%	0.152237	A	T	GTEx v8	PMID:23715323	TRUE	FALSE	119	0	1	1
Variant	rs9939609	rs9939609	rs9922708	1	r2	0.8	16	53831146	53797234	eQTL	FTO	ENSG00000140718	cis	0	Muscle skeletal	6.5e-10	FDR<5%	0.153713	T	C	GTEx v8	PMID:23715323	TRUE	FALSE	119	0	1	1
Variant	rs9939609	rs9939609	rs72805611	0.97	r2	0.8	16	53831354	53797442	eQTL	FTO	ENSG00000140718	cis	0	Muscle skeletal	8.7e-08	FDR<5%	0.140285	T	C	GTEx v8	PMID:23715323	TRUE	FALSE	119	0	1	1
Variant	rs9939609	rs9939609	rs72805611	0.97	r2	0.8	16	53831354	53797442	eQTL	IRX3	ENSG00000177508	cis	485.9	Pancreas	3.6e-05	FDR<5%	0.340964	T	C	GTEx v8	PMID:23715323	TRUE	FALSE	93	0	1	1
Variant	rs9939609	rs9939609	rs9922619	1	r2	0.8	16	53831771	53797859	eQTL	FTO	ENSG00000140718	cis	0	Muscle skeletal	3.3e-10	FDR<5%	0.157591	T	G	GTEx v8	PMID:23715323	TRUE	FALSE	119	0	1	1
Variant	rs9939609	rs9939609	rs7188250	0.97	r2	0.8	16	53834607	53800695	eQTL	FTO	ENSG00000140718	cis	0	Muscle skeletal	2.4e-07	FDR<5%	0.135523	C	T	GTEx v8	PMID:23715323	TRUE	FALSE	119	0	1	1
Variant	rs9939609	rs9939609	rs7188250	0.97	r2	0.8	16	53834607	53800695	eQTL	IRX3	ENSG00000177508	cis	482.6	Pancreas	3.6e-05	FDR<5%	0.340964	C	T	GTEx v8	PMID:23715323	TRUE	FALSE	93	0	1	1
Variant	rs9939609	rs9939609	rs72805612	0.97	r2	0.8	16	53834608	53800696	eQTL	FTO	ENSG00000140718	cis	0	Muscle skeletal	8.4e-08	FDR<5%	0.140345	A	G	GTEx v8	PMID:23715323	TRUE	FALSE	119	0	1	1
Variant	rs9939609	rs9939609	rs72805612	0.97	r2	0.8	16	53834608	53800696	eQTL	IRX3	ENSG00000177508	cis	482.6	Pancreas	4.2e-05	FDR<5%	0.338894	A	G	GTEx v8	PMID:23715323	TRUE	FALSE	93	0	1	1
Variant	rs9939609	rs9939609	rs11075993	0.97	r2	0.8	16	53837144	53803232	eQTL	FTO	ENSG00000140718	cis	0	Muscle skeletal	9e-08	FDR<5%	0.140425	T	G	GTEx v8	PMID:23715323	TRUE	FALSE	119	0	1	1
Variant	rs9939609	rs9939609	rs11075993	0.97	r2	0.8	16	53837144	53803232	eQTL	IRX3	ENSG00000177508	cis	480.1	Pancreas	4.2e-05	FDR<5%	0.338894	T	G	GTEx v8	PMID:23715323	TRUE	FALSE	93	0	1	1
Variant	rs9939609	rs9939609	rs72805613	0.97	r2	0.8	16	53837342	53803430	eQTL	FTO	ENSG00000140718	cis	0	Muscle skeletal	9e-08	FDR<5%	0.140425	G	A	GTEx v8	PMID:23715323	TRUE	FALSE	119	0	1	1
Variant	rs9939609	rs9939609	rs12149574	0.97	r2	0.8	16	53840525	53806613	eQTL	FTO	ENSG00000140718	cis	0	Muscle skeletal	9e-08	FDR<5%	0.140425	G	C	GTEx v8	PMID:23715323	TRUE	FALSE	119	0	1	1
Variant	rs9939609	rs9939609	rs12149574	0.97	r2	0.8	16	53840525	53806613	eQTL	IRX3	ENSG00000177508	cis	476.7	Pancreas	3e-05	FDR<5%	0.342857	G	C	GTEx v8	PMID:23715323	TRUE	FALSE	93	0	1	1
Variant	rs9939609	rs9939609	rs12149832	0.96	r2	0.8	16	53842908	53808996	eQTL	FTO	ENSG00000140718	cis	0	Muscle skeletal	7.4e-08	FDR<5%	0.141099	A	G	GTEx v8	PMID:23715323	TRUE	FALSE	119	0	1	1
Variant	rs9939609	rs9939609	rs12149832	0.96	r2	0.8	16	53842908	53808996	eQTL	IRX3	ENSG00000177508	cis	474.3	Pancreas	4.5e-05	FDR<5%	0.337763	A	G	GTEx v8	PMID:23715323	TRUE	FALSE	93	0	1	1
Variant	rs9939609	rs9939609	rs11649091	0.97	r2	0.8	16	53845169	53811257	eQTL	FTO	ENSG00000140718	cis	0	Muscle skeletal	2.3e-08	FDR<5%	0.143867	G	T	GTEx v8	PMID:23715323	TRUE	FALSE	119	0	1	1
Variant	rs9939609	rs9939609	rs11649091	0.97	r2	0.8	16	53845169	53811257	eQTL	IRX3	ENSG00000177508	cis	472	Pancreas	2.5e-05	FDR<5%	0.345413	G	T	GTEx v8	PMID:23715323	TRUE	FALSE	93	0	1	1
Variant	rs1014883	rs1014883	-	-	-	-	20	21844630	21863992	eQTL	PAX1	ENSG00000125813	cis	145.5	Esophagus - Mucosa	9.8e-08	FDR<5%	-0.262421	G	A	GTEx v8	PMID:23715323	TRUE	FALSE	688	0	2	3
Variant	rs1014883	rs1014883	-	-	-	-	20	21844630	21863992	eQTL	PAX1	ENSG00000125813	cis	145.5	Muscle skeletal	1.1e-06	FDR<5%	-0.18369	G	A	GTEx v8	PMID:23715323	TRUE	FALSE	381	0	2	3
Variant	rs1014883	rs1014883	-	-	-	-	20	21844630	21863992	eQTL	PAX1	ENSG00000125813	cis	145.5	Brain - Cerebellum	0.0052	FWER<5%	-	-	-	ScanDB	PMID:19933162	FALSE	FALSE	40	0	2	3
Variant	rs1014883	rs1014883	-	-	-	-	20	21844630	21863992	eQTL	RP5-1185K9.1	ENSG00000238034	cis	83.7	Breast - Mammary tissue	3.5e-06	FDR<5%	-0.160449	G	A	GTEx v8	PMID:23715323	TRUE	FALSE	308	0	2	2
Variant	rs1014883	rs1014883	-	-	-	-	20	21844630	21863992	eQTL	RP5-1185K9.1	ENSG00000238034	cis	83.7	Testis	2.1e-05	FDR<5%	-0.29609	G	A	GTEx v8	PMID:23715323	TRUE	FALSE	401	0	2	2
Variant	rs1014883	rs1014883	rs6047658	0.95	r2	0.8	20	21814739	21834101	eQTL	PAX1	ENSG00000125813	cis	115.6	Esophagus - Mucosa	2.7e-10	FDR<5%	-0.32026	T	C	GTEx v8	PMID:23715323	TRUE	FALSE	688	0	2	2
Variant	rs1014883	rs1014883	rs6047658	0.95	r2	0.8	20	21814739	21834101	eQTL	PAX1	ENSG00000125813	cis	115.6	Muscle skeletal	0.00029	FDR<5%	-0.138605	T	C	GTEx v8	PMID:23715323	TRUE	FALSE	381	0	2	2
Variant	rs1014883	rs1014883	rs6047658	0.95	r2	0.8	20	21814739	21834101	eQTL	RP5-1185K9.1	ENSG00000238034	cis	113.5	Breast - Mammary tissue	6.6e-05	FDR<5%	-0.140707	T	C	GTEx v8	PMID:23715323	TRUE	FALSE	308	0	1	1
Variant	rs1014883	rs1014883	rs6047658	0.95	r2	0.8	20	21814739	21834101	eQTL	LINC01427	ENSG00000225321	cis	429	Testis	6.3e-05	FDR<5%	0.194522	T	C	GTEx v8	PMID:23715323	TRUE	FALSE	420	0	1	1
Variant	rs1014883	rs1014883	rs6113393	1	r2	0.8	20	21815192	21834554	eQTL	PAX1	ENSG00000125813	cis	116.1	Esophagus - Mucosa	2.1e-08	FDR<5%	-0.271227	T	C	GTEx v8	PMID:23715323	TRUE	FALSE	688	0	2	3
Variant	rs1014883	rs1014883	rs6113393	1	r2	0.8	20	21815192	21834554	eQTL	PAX1	ENSG00000125813	cis	116.1	Muscle skeletal	6.6e-07	FDR<5%	-0.184028	T	C	GTEx v8	PMID:23715323	TRUE	FALSE	381	0	2	3
Variant	rs1014883	rs1014883	rs6113393	1	r2	0.8	20	21815192	21834554	eQTL	PAX1	ENSG00000125813	cis	116.1	Brain - Cerebellum	0.0052	FWER<5%	-	-	-	ScanDB	PMID:19933162	FALSE	FALSE	40	0	2	3
Variant	rs1014883	rs1014883	rs6113393	1	r2	0.8	20	21815192	21834554	eQTL	RP5-1185K9.1	ENSG00000238034	cis	113.1	Breast - Mammary tissue	1.7e-06	FDR<5%	-0.163698	T	C	GTEx v8	PMID:23715323	TRUE	FALSE	308	0	2	2
Variant	rs1014883	rs1014883	rs6113393	1	r2	0.8	20	21815192	21834554	eQTL	RP5-1185K9.1	ENSG00000238034	cis	113.1	Testis	0.00014	FDR<5%	-0.259443	T	C	GTEx v8	PMID:23715323	TRUE	FALSE	401	0	2	2
Variant	rs1014883	rs1014883	rs1535199	1	r2	0.8	20	21818308	21837670	eQTL	PAX1	ENSG00000125813	cis	119.2	Esophagus - Mucosa	1.6e-08	FDR<5%	-0.271958	A	G	GTEx v8	PMID:23715323	TRUE	FALSE	688	0	2	2
Variant	rs1014883	rs1014883	rs1535199	1	r2	0.8	20	21818308	21837670	eQTL	PAX1	ENSG00000125813	cis	119.2	Muscle skeletal	6.7e-07	FDR<5%	-0.184571	A	G	GTEx v8	PMID:23715323	TRUE	FALSE	381	0	2	2
Variant	rs1014883	rs1014883	rs1535199	1	r2	0.8	20	21818308	21837670	eQTL	RP5-1185K9.1	ENSG00000238034	cis	110	Breast - Mammary tissue	1.7e-06	FDR<5%	-0.164053	A	G	GTEx v8	PMID:23715323	TRUE	FALSE	308	0	2	2
Variant	rs1014883	rs1014883	rs1535199	1	r2	0.8	20	21818308	21837670	eQTL	RP5-1185K9.1	ENSG00000238034	cis	110	Testis	2.5e-05	FDR<5%	-0.286583	A	G	GTEx v8	PMID:23715323	TRUE	FALSE	401	0	2	2
Variant	rs1014883	rs1014883	rs1535200	1	r2	0.8	20	21818485	21837847	eQTL	PAX1	ENSG00000125813	cis	119.4	Esophagus - Mucosa	1.6e-08	FDR<5%	-0.271958	C	G	GTEx v8	PMID:23715323	TRUE	FALSE	688	0	2	2
Variant	rs1014883	rs1014883	rs1535200	1	r2	0.8	20	21818485	21837847	eQTL	PAX1	ENSG00000125813	cis	119.4	Muscle skeletal	6.3e-07	FDR<5%	-0.184859	C	G	GTEx v8	PMID:23715323	TRUE	FALSE	381	0	2	2
Variant	rs1014883	rs1014883	rs1535200	1	r2	0.8	20	21818485	21837847	eQTL	RP5-1185K9.1	ENSG00000238034	cis	109.8	Breast - Mammary tissue	1.7e-06	FDR<5%	-0.164053	C	G	GTEx v8	PMID:23715323	TRUE	FALSE	308	0	2	2
Variant	rs1014883	rs1014883	rs1535200	1	r2	0.8	20	21818485	21837847	eQTL	RP5-1185K9.1	ENSG00000238034	cis	109.8	Testis	2.5e-05	FDR<5%	-0.286583	C	G	GTEx v8	PMID:23715323	TRUE	FALSE	401	0	2	2
Variant	rs1014883	rs1014883	rs1535201	1	r2	0.8	20	21818642	21838004	eQTL	PAX1	ENSG00000125813	cis	119.5	Esophagus - Mucosa	1.6e-08	FDR<5%	-0.271958	C	T	GTEx v8	PMID:23715323	TRUE	FALSE	688	0	2	2
Variant	rs1014883	rs1014883	rs1535201	1	r2	0.8	20	21818642	21838004	eQTL	PAX1	ENSG00000125813	cis	119.5	Muscle skeletal	6.3e-07	FDR<5%	-0.184859	C	T	GTEx v8	PMID:23715323	TRUE	FALSE	381	0	2	2
Variant	rs1014883	rs1014883	rs1535201	1	r2	0.8	20	21818642	21838004	eQTL	RP5-1185K9.1	ENSG00000238034	cis	109.6	Breast - Mammary tissue	1.7e-06	FDR<5%	-0.164053	C	T	GTEx v8	PMID:23715323	TRUE	FALSE	308	0	2	2
Variant	rs1014883	rs1014883	rs1535201	1	r2	0.8	20	21818642	21838004	eQTL	RP5-1185K9.1	ENSG00000238034	cis	109.6	Testis	2.5e-05	FDR<5%	-0.286583	C	T	GTEx v8	PMID:23715323	TRUE	FALSE	401	0	2	2
Variant	rs1014883	rs1014883	rs1535202	1	r2	0.8	20	21818681	21838043	eQTL	PAX1	ENSG00000125813	cis	119.6	Esophagus - Mucosa	1.6e-08	FDR<5%	-0.271958	C	T	GTEx v8	PMID:23715323	TRUE	FALSE	688	0	2	2
Variant	rs1014883	rs1014883	rs1535202	1	r2	0.8	20	21818681	21838043	eQTL	PAX1	ENSG00000125813	cis	119.6	Muscle skeletal	6.7e-07	FDR<5%	-0.184571	C	T	GTEx v8	PMID:23715323	TRUE	FALSE	381	0	2	2
Variant	rs1014883	rs1014883	rs1535202	1	r2	0.8	20	21818681	21838043	eQTL	RP5-1185K9.1	ENSG00000238034	cis	109.6	Breast - Mammary tissue	1.7e-06	FDR<5%	-0.164053	C	T	GTEx v8	PMID:23715323	TRUE	FALSE	308	0	2	2
Variant	rs1014883	rs1014883	rs1535202	1	r2	0.8	20	21818681	21838043	eQTL	RP5-1185K9.1	ENSG00000238034	cis	109.6	Testis	2.5e-05	FDR<5%	-0.286583	C	T	GTEx v8	PMID:23715323	TRUE	FALSE	401	0	2	2
Variant	rs1014883	rs1014883	rs1000334	1	r2	0.8	20	21818890	21838252	eQTL	PAX1	ENSG00000125813	cis	119.8	Esophagus - Mucosa	1.6e-08	FDR<5%	-0.271958	C	T	GTEx v8	PMID:23715323	TRUE	FALSE	688	0	2	2
Variant	rs1014883	rs1014883	rs1000334	1	r2	0.8	20	21818890	21838252	eQTL	PAX1	ENSG00000125813	cis	119.8	Muscle skeletal	6.7e-07	FDR<5%	-0.184571	C	T	GTEx v8	PMID:23715323	TRUE	FALSE	381	0	2	2
Variant	rs1014883	rs1014883	rs1000334	1	r2	0.8	20	21818890	21838252	eQTL	RP5-1185K9.1	ENSG00000238034	cis	109.4	Breast - Mammary tissue	1.7e-06	FDR<5%	-0.164053	C	T	GTEx v8	PMID:23715323	TRUE	FALSE	308	0	2	2
Variant	rs1014883	rs1014883	rs1000334	1	r2	0.8	20	21818890	21838252	eQTL	RP5-1185K9.1	ENSG00000238034	cis	109.4	Testis	2.5e-05	FDR<5%	-0.286583	C	T	GTEx v8	PMID:23715323	TRUE	FALSE	401	0	2	2
Variant	rs1014883	rs1014883	rs6082524	1	r2	0.8	20	21819730	21839092	eQTL	PAX1	ENSG00000125813	cis	120.6	Esophagus - Mucosa	1.6e-08	FDR<5%	-0.271958	T	C	GTEx v8	PMID:23715323	TRUE	FALSE	688	0	2	2
Variant	rs1014883	rs1014883	rs6082524	1	r2	0.8	20	21819730	21839092	eQTL	PAX1	ENSG00000125813	cis	120.6	Muscle skeletal	6.7e-07	FDR<5%	-0.184571	T	C	GTEx v8	PMID:23715323	TRUE	FALSE	381	0	2	2
Variant	rs1014883	rs1014883	rs6082524	1	r2	0.8	20	21819730	21839092	eQTL	RP5-1185K9.1	ENSG00000238034	cis	108.6	Breast - Mammary tissue	1.7e-06	FDR<5%	-0.164053	T	C	GTEx v8	PMID:23715323	TRUE	FALSE	308	0	2	2
Variant	rs1014883	rs1014883	rs6082524	1	r2	0.8	20	21819730	21839092	eQTL	RP5-1185K9.1	ENSG00000238034	cis	108.6	Testis	2.5e-05	FDR<5%	-0.286583	T	C	GTEx v8	PMID:23715323	TRUE	FALSE	401	0	2	2
Variant	rs1014883	rs1014883	rs13039748	1	r2	0.8	20	21820041	21839403	eQTL	PAX1	ENSG00000125813	cis	120.9	Esophagus - Mucosa	2.2e-07	FDR<5%	-0.253181	G	C	GTEx v8	PMID:23715323	TRUE	FALSE	688	0	2	3
Variant	rs1014883	rs1014883	rs13039748	1	r2	0.8	20	21820041	21839403	eQTL	PAX1	ENSG00000125813	cis	120.9	Muscle skeletal	1e-06	FDR<5%	-0.183557	G	C	GTEx v8	PMID:23715323	TRUE	FALSE	381	0	2	3
Variant	rs1014883	rs1014883	rs13039748	1	r2	0.8	20	21820041	21839403	eQTL	PAX1	ENSG00000125813	cis	120.9	Brain - Cerebellum	0.0052	FWER<5%	-	-	-	ScanDB	PMID:19933162	FALSE	FALSE	40	0	2	3
Variant	rs1014883	rs1014883	rs13039748	1	r2	0.8	20	21820041	21839403	eQTL	RP5-1185K9.1	ENSG00000238034	cis	108.2	Breast - Mammary tissue	6.9e-06	FDR<5%	-0.154306	G	C	GTEx v8	PMID:23715323	TRUE	FALSE	308	0	2	2
Variant	rs1014883	rs1014883	rs13039748	1	r2	0.8	20	21820041	21839403	eQTL	RP5-1185K9.1	ENSG00000238034	cis	108.2	Testis	1.7e-05	FDR<5%	-0.296403	G	C	GTEx v8	PMID:23715323	TRUE	FALSE	401	0	2	2
Variant	rs1014883	rs1014883	rs7269692	1	r2	0.8	20	21820067	21839429	eQTL	PAX1	ENSG00000125813	cis	120.9	Esophagus - Mucosa	1.6e-08	FDR<5%	-0.271958	C	T	GTEx v8	PMID:23715323	TRUE	FALSE	688	0	2	2
Variant	rs1014883	rs1014883	rs7269692	1	r2	0.8	20	21820067	21839429	eQTL	PAX1	ENSG00000125813	cis	120.9	Muscle skeletal	6.7e-07	FDR<5%	-0.184571	C	T	GTEx v8	PMID:23715323	TRUE	FALSE	381	0	2	2
Variant	rs1014883	rs1014883	rs7269692	1	r2	0.8	20	21820067	21839429	eQTL	RP5-1185K9.1	ENSG00000238034	cis	108.2	Breast - Mammary tissue	1.7e-06	FDR<5%	-0.164053	C	T	GTEx v8	PMID:23715323	TRUE	FALSE	308	0	2	2
Variant	rs1014883	rs1014883	rs7269692	1	r2	0.8	20	21820067	21839429	eQTL	RP5-1185K9.1	ENSG00000238034	cis	108.2	Testis	2.5e-05	FDR<5%	-0.286583	C	T	GTEx v8	PMID:23715323	TRUE	FALSE	401	0	2	2
Variant	rs1014883	rs1014883	rs7261950	1	r2	0.8	20	21820069	21839431	eQTL	PAX1	ENSG00000125813	cis	120.9	Esophagus - Mucosa	1.6e-08	FDR<5%	-0.271958	A	C	GTEx v8	PMID:23715323	TRUE	FALSE	688	0	2	2
Variant	rs1014883	rs1014883	rs7261950	1	r2	0.8	20	21820069	21839431	eQTL	PAX1	ENSG00000125813	cis	120.9	Muscle skeletal	6.7e-07	FDR<5%	-0.184571	A	C	GTEx v8	PMID:23715323	TRUE	FALSE	381	0	2	2
Variant	rs1014883	rs1014883	rs7261950	1	r2	0.8	20	21820069	21839431	eQTL	RP5-1185K9.1	ENSG00000238034	cis	108.2	Breast - Mammary tissue	1.7e-06	FDR<5%	-0.164053	A	C	GTEx v8	PMID:23715323	TRUE	FALSE	308	0	2	2
Variant	rs1014883	rs1014883	rs7261950	1	r2	0.8	20	21820069	21839431	eQTL	RP5-1185K9.1	ENSG00000238034	cis	108.2	Testis	2.5e-05	FDR<5%	-0.286583	A	C	GTEx v8	PMID:23715323	TRUE	FALSE	401	0	2	2
Variant	rs1014883	rs1014883	rs6047660	1	r2	0.8	20	21820298	21839660	eQTL	PAX1	ENSG00000125813	cis	121.2	Esophagus - Mucosa	1.6e-08	FDR<5%	-0.271958	G	A	GTEx v8	PMID:23715323	TRUE	FALSE	688	0	2	2
Variant	rs1014883	rs1014883	rs6047660	1	r2	0.8	20	21820298	21839660	eQTL	PAX1	ENSG00000125813	cis	121.2	Muscle skeletal	6.7e-07	FDR<5%	-0.184571	G	A	GTEx v8	PMID:23715323	TRUE	FALSE	381	0	2	2
Variant	rs1014883	rs1014883	rs6047660	1	r2	0.8	20	21820298	21839660	eQTL	RP5-1185K9.1	ENSG00000238034	cis	108	Breast - Mammary tissue	1.7e-06	FDR<5%	-0.164053	G	A	GTEx v8	PMID:23715323	TRUE	FALSE	308	0	2	2
Variant	rs1014883	rs1014883	rs6047660	1	r2	0.8	20	21820298	21839660	eQTL	RP5-1185K9.1	ENSG00000238034	cis	108	Testis	2.5e-05	FDR<5%	-0.286583	G	A	GTEx v8	PMID:23715323	TRUE	FALSE	401	0	2	2
Variant	rs1014883	rs1014883	rs6035961	1	r2	0.8	20	21820309	21839671	eQTL	PAX1	ENSG00000125813	cis	121.2	Esophagus - Mucosa	1.6e-08	FDR<5%	-0.271958	C	T	GTEx v8	PMID:23715323	TRUE	FALSE	688	0	2	2
Variant	rs1014883	rs1014883	rs6035961	1	r2	0.8	20	21820309	21839671	eQTL	PAX1	ENSG00000125813	cis	121.2	Muscle skeletal	6.7e-07	FDR<5%	-0.184571	C	T	GTEx v8	PMID:23715323	TRUE	FALSE	381	0	2	2
Variant	rs1014883	rs1014883	rs6035961	1	r2	0.8	20	21820309	21839671	eQTL	RP5-1185K9.1	ENSG00000238034	cis	108	Breast - Mammary tissue	1.7e-06	FDR<5%	-0.164053	C	T	GTEx v8	PMID:23715323	TRUE	FALSE	308	0	2	2
Variant	rs1014883	rs1014883	rs6035961	1	r2	0.8	20	21820309	21839671	eQTL	RP5-1185K9.1	ENSG00000238034	cis	108	Testis	2.5e-05	FDR<5%	-0.286583	C	T	GTEx v8	PMID:23715323	TRUE	FALSE	401	0	2	2
Variant	rs1014883	rs1014883	rs6047661	1	r2	0.8	20	21820996	21840358	eQTL	PAX1	ENSG00000125813	cis	121.9	Esophagus - Mucosa	1.6e-08	FDR<5%	-0.271958	G	A	GTEx v8	PMID:23715323	TRUE	FALSE	688	0	2	2
Variant	rs1014883	rs1014883	rs6047661	1	r2	0.8	20	21820996	21840358	eQTL	PAX1	ENSG00000125813	cis	121.9	Muscle skeletal	6.7e-07	FDR<5%	-0.184571	G	A	GTEx v8	PMID:23715323	TRUE	FALSE	381	0	2	2
Variant	rs1014883	rs1014883	rs6047661	1	r2	0.8	20	21820996	21840358	eQTL	RP5-1185K9.1	ENSG00000238034	cis	107.3	Breast - Mammary tissue	1.7e-06	FDR<5%	-0.164053	G	A	GTEx v8	PMID:23715323	TRUE	FALSE	308	0	2	2
Variant	rs1014883	rs1014883	rs6047661	1	r2	0.8	20	21820996	21840358	eQTL	RP5-1185K9.1	ENSG00000238034	cis	107.3	Testis	2.5e-05	FDR<5%	-0.286583	G	A	GTEx v8	PMID:23715323	TRUE	FALSE	401	0	2	2
Variant	rs1014883	rs1014883	rs2208052	1	r2	0.8	20	21821009	21840371	eQTL	PAX1	ENSG00000125813	cis	121.9	Esophagus - Mucosa	1.6e-08	FDR<5%	-0.271958	C	A	GTEx v8	PMID:23715323	TRUE	FALSE	688	0	2	2
Variant	rs1014883	rs1014883	rs2208052	1	r2	0.8	20	21821009	21840371	eQTL	PAX1	ENSG00000125813	cis	121.9	Muscle skeletal	6.7e-07	FDR<5%	-0.184571	C	A	GTEx v8	PMID:23715323	TRUE	FALSE	381	0	2	2
Variant	rs1014883	rs1014883	rs2208052	1	r2	0.8	20	21821009	21840371	eQTL	RP5-1185K9.1	ENSG00000238034	cis	107.3	Breast - Mammary tissue	1.7e-06	FDR<5%	-0.164053	C	A	GTEx v8	PMID:23715323	TRUE	FALSE	308	0	2	2
Variant	rs1014883	rs1014883	rs2208052	1	r2	0.8	20	21821009	21840371	eQTL	RP5-1185K9.1	ENSG00000238034	cis	107.3	Testis	2.5e-05	FDR<5%	-0.286583	C	A	GTEx v8	PMID:23715323	TRUE	FALSE	401	0	2	2
Variant	rs1014883	rs1014883	rs6047662	1	r2	0.8	20	21821072	21840434	eQTL	PAX1	ENSG00000125813	cis	121.9	Esophagus - Mucosa	1.6e-08	FDR<5%	-0.271958	G	C	GTEx v8	PMID:23715323	TRUE	FALSE	688	0	2	2
Variant	rs1014883	rs1014883	rs6047662	1	r2	0.8	20	21821072	21840434	eQTL	PAX1	ENSG00000125813	cis	121.9	Muscle skeletal	6.7e-07	FDR<5%	-0.184571	G	C	GTEx v8	PMID:23715323	TRUE	FALSE	381	0	2	2
Variant	rs1014883	rs1014883	rs6047662	1	r2	0.8	20	21821072	21840434	eQTL	RP5-1185K9.1	ENSG00000238034	cis	107.2	Breast - Mammary tissue	1.7e-06	FDR<5%	-0.164053	G	C	GTEx v8	PMID:23715323	TRUE	FALSE	308	0	2	2
Variant	rs1014883	rs1014883	rs6047662	1	r2	0.8	20	21821072	21840434	eQTL	RP5-1185K9.1	ENSG00000238034	cis	107.2	Testis	2.5e-05	FDR<5%	-0.286583	G	C	GTEx v8	PMID:23715323	TRUE	FALSE	401	0	2	2
Variant	rs1014883	rs1014883	rs6113394	1	r2	0.8	20	21821149	21840511	eQTL	PPP5C	ENSG00000011485	trans	-	Cells - Monocytes	6e-06	FWER<5%	-	-	-	Zeller et al. (PlosONE 2010)	PMID:20502693	FALSE	FALSE	12	0	0	1
Variant	rs1014883	rs1014883	rs6113394	1	r2	0.8	20	21821149	21840511	eQTL	PAX1	ENSG00000125813	cis	122	Esophagus - Mucosa	1.6e-08	FDR<5%	-0.271958	G	T	GTEx v8	PMID:23715323	TRUE	FALSE	688	0	2	2
Variant	rs1014883	rs1014883	rs6113394	1	r2	0.8	20	21821149	21840511	eQTL	PAX1	ENSG00000125813	cis	122	Muscle skeletal	6.7e-07	FDR<5%	-0.184571	G	T	GTEx v8	PMID:23715323	TRUE	FALSE	381	0	2	2
Variant	rs1014883	rs1014883	rs6113394	1	r2	0.8	20	21821149	21840511	eQTL	RP5-1185K9.1	ENSG00000238034	cis	107.1	Breast - Mammary tissue	1.7e-06	FDR<5%	-0.164053	G	T	GTEx v8	PMID:23715323	TRUE	FALSE	308	0	2	2
Variant	rs1014883	rs1014883	rs6113394	1	r2	0.8	20	21821149	21840511	eQTL	RP5-1185K9.1	ENSG00000238034	cis	107.1	Testis	2.5e-05	FDR<5%	-0.286583	G	T	GTEx v8	PMID:23715323	TRUE	FALSE	401	0	2	2
Variant	rs1014883	rs1014883	rs6106421	1	r2	0.8	20	21821217	21840579	eQTL	PAX1	ENSG00000125813	cis	122.1	Esophagus - Mucosa	1.6e-08	FDR<5%	-0.271958	T	C	GTEx v8	PMID:23715323	TRUE	FALSE	688	0	2	3
Variant	rs1014883	rs1014883	rs6106421	1	r2	0.8	20	21821217	21840579	eQTL	PAX1	ENSG00000125813	cis	122.1	Muscle skeletal	6.7e-07	FDR<5%	-0.184571	T	C	GTEx v8	PMID:23715323	TRUE	FALSE	381	0	2	3
Variant	rs1014883	rs1014883	rs6106421	1	r2	0.8	20	21821217	21840579	eQTL	PAX1	ENSG00000125813	cis	122.1	Brain - Cerebellum	0.0052	FWER<5%	-	-	-	ScanDB	PMID:19933162	FALSE	FALSE	40	0	2	3
Variant	rs1014883	rs1014883	rs6106421	1	r2	0.8	20	21821217	21840579	eQTL	RP5-1185K9.1	ENSG00000238034	cis	107.1	Breast - Mammary tissue	1.7e-06	FDR<5%	-0.164053	T	C	GTEx v8	PMID:23715323	TRUE	FALSE	308	0	2	2
Variant	rs1014883	rs1014883	rs6106421	1	r2	0.8	20	21821217	21840579	eQTL	RP5-1185K9.1	ENSG00000238034	cis	107.1	Testis	2.5e-05	FDR<5%	-0.286583	T	C	GTEx v8	PMID:23715323	TRUE	FALSE	401	0	2	2
Variant	rs1014883	rs1014883	rs6113395	1	r2	0.8	20	21821262	21840624	eQTL	PAX1	ENSG00000125813	cis	122.1	Esophagus - Mucosa	3.4e-07	FDR<5%	-0.246196	G	A	GTEx v8	PMID:23715323	TRUE	FALSE	688	0	2	3
Variant	rs1014883	rs1014883	rs6113395	1	r2	0.8	20	21821262	21840624	eQTL	PAX1	ENSG00000125813	cis	122.1	Muscle skeletal	8e-07	FDR<5%	-0.183914	G	A	GTEx v8	PMID:23715323	TRUE	FALSE	381	0	2	3
Variant	rs1014883	rs1014883	rs6113395	1	r2	0.8	20	21821262	21840624	eQTL	PAX1	ENSG00000125813	cis	122.1	Brain - Cerebellum	0.0052	FWER<5%	-	-	-	ScanDB	PMID:19933162	FALSE	FALSE	40	0	2	3
Variant	rs1014883	rs1014883	rs6113395	1	r2	0.8	20	21821262	21840624	eQTL	RP5-1185K9.1	ENSG00000238034	cis	107	Breast - Mammary tissue	7.8e-06	FDR<5%	-0.152994	G	A	GTEx v8	PMID:23715323	TRUE	FALSE	308	0	2	2
Variant	rs1014883	rs1014883	rs6113395	1	r2	0.8	20	21821262	21840624	eQTL	RP5-1185K9.1	ENSG00000238034	cis	107	Testis	1.4e-05	FDR<5%	-0.295875	G	A	GTEx v8	PMID:23715323	TRUE	FALSE	401	0	2	2
Variant	rs1014883	rs1014883	rs8116929	1	r2	0.8	20	21821366	21840728	eQTL	PAX1	ENSG00000125813	cis	122.2	Esophagus - Mucosa	1.6e-08	FDR<5%	-0.271958	T	C	GTEx v8	PMID:23715323	TRUE	FALSE	688	0	2	2
Variant	rs1014883	rs1014883	rs8116929	1	r2	0.8	20	21821366	21840728	eQTL	PAX1	ENSG00000125813	cis	122.2	Muscle skeletal	6.3e-07	FDR<5%	-0.184859	T	C	GTEx v8	PMID:23715323	TRUE	FALSE	381	0	2	2
Variant	rs1014883	rs1014883	rs8116929	1	r2	0.8	20	21821366	21840728	eQTL	RP5-1185K9.1	ENSG00000238034	cis	106.9	Breast - Mammary tissue	1.7e-06	FDR<5%	-0.164053	T	C	GTEx v8	PMID:23715323	TRUE	FALSE	308	0	2	2
Variant	rs1014883	rs1014883	rs8116929	1	r2	0.8	20	21821366	21840728	eQTL	RP5-1185K9.1	ENSG00000238034	cis	106.9	Testis	2.5e-05	FDR<5%	-0.286583	T	C	GTEx v8	PMID:23715323	TRUE	FALSE	401	0	2	2
Variant	rs1014883	rs1014883	rs6082525	1	r2	0.8	20	21821540	21840902	eQTL	PAX1	ENSG00000125813	cis	122.4	Esophagus - Mucosa	1.6e-08	FDR<5%	-0.271958	A	G	GTEx v8	PMID:23715323	TRUE	FALSE	688	0	2	2
Variant	rs1014883	rs1014883	rs6082525	1	r2	0.8	20	21821540	21840902	eQTL	PAX1	ENSG00000125813	cis	122.4	Muscle skeletal	6.3e-07	FDR<5%	-0.184859	A	G	GTEx v8	PMID:23715323	TRUE	FALSE	381	0	2	2
Variant	rs1014883	rs1014883	rs6082525	1	r2	0.8	20	21821540	21840902	eQTL	RP5-1185K9.1	ENSG00000238034	cis	106.7	Breast - Mammary tissue	1.7e-06	FDR<5%	-0.164053	A	G	GTEx v8	PMID:23715323	TRUE	FALSE	308	0	2	2
Variant	rs1014883	rs1014883	rs6082525	1	r2	0.8	20	21821540	21840902	eQTL	RP5-1185K9.1	ENSG00000238034	cis	106.7	Testis	2.5e-05	FDR<5%	-0.286583	A	G	GTEx v8	PMID:23715323	TRUE	FALSE	401	0	2	2
Variant	rs1014883	rs1014883	rs6075843	1	r2	0.8	20	21821547	21840909	eQTL	PAX1	ENSG00000125813	cis	122.4	Esophagus - Mucosa	1.6e-08	FDR<5%	-0.271958	T	A	GTEx v8	PMID:23715323	TRUE	FALSE	688	0	2	2
Variant	rs1014883	rs1014883	rs6075843	1	r2	0.8	20	21821547	21840909	eQTL	PAX1	ENSG00000125813	cis	122.4	Muscle skeletal	6.7e-07	FDR<5%	-0.184571	T	A	GTEx v8	PMID:23715323	TRUE	FALSE	381	0	2	2
Variant	rs1014883	rs1014883	rs6075843	1	r2	0.8	20	21821547	21840909	eQTL	RP5-1185K9.1	ENSG00000238034	cis	106.7	Breast - Mammary tissue	1.7e-06	FDR<5%	-0.164053	T	A	GTEx v8	PMID:23715323	TRUE	FALSE	308	0	2	2
Variant	rs1014883	rs1014883	rs6075843	1	r2	0.8	20	21821547	21840909	eQTL	RP5-1185K9.1	ENSG00000238034	cis	106.7	Testis	2.5e-05	FDR<5%	-0.286583	T	A	GTEx v8	PMID:23715323	TRUE	FALSE	401	0	2	2
Variant	rs1014883	rs1014883	rs6047663	1	r2	0.8	20	21821910	21841272	eQTL	PAX1	ENSG00000125813	cis	122.8	Esophagus - Mucosa	1.6e-08	FDR<5%	-0.271958	T	C	GTEx v8	PMID:23715323	TRUE	FALSE	688	0	2	3
Variant	rs1014883	rs1014883	rs6047663	1	r2	0.8	20	21821910	21841272	eQTL	PAX1	ENSG00000125813	cis	122.8	Muscle skeletal	6.7e-07	FDR<5%	-0.184571	T	C	GTEx v8	PMID:23715323	TRUE	FALSE	381	0	2	3
Variant	rs1014883	rs1014883	rs6047663	1	r2	0.8	20	21821910	21841272	eQTL	PAX1	ENSG00000125813	cis	122.8	Brain - Cerebellum	0.0052	FWER<5%	-	-	-	ScanDB	PMID:19933162	FALSE	FALSE	40	0	2	3
Variant	rs1014883	rs1014883	rs6047663	1	r2	0.8	20	21821910	21841272	eQTL	RP5-1185K9.1	ENSG00000238034	cis	106.4	Breast - Mammary tissue	1.7e-06	FDR<5%	-0.164053	T	C	GTEx v8	PMID:23715323	TRUE	FALSE	308	0	2	2
Variant	rs1014883	rs1014883	rs6047663	1	r2	0.8	20	21821910	21841272	eQTL	RP5-1185K9.1	ENSG00000238034	cis	106.4	Testis	2.5e-05	FDR<5%	-0.286583	T	C	GTEx v8	PMID:23715323	TRUE	FALSE	401	0	2	2
Variant	rs1014883	rs1014883	rs2016964	1	r2	0.8	20	21822383	21841745	eQTL	PAX1	ENSG00000125813	cis	123.3	Esophagus - Mucosa	1.6e-08	FDR<5%	-0.271958	T	C	GTEx v8	PMID:23715323	TRUE	FALSE	688	0	2	2
Variant	rs1014883	rs1014883	rs2016964	1	r2	0.8	20	21822383	21841745	eQTL	PAX1	ENSG00000125813	cis	123.3	Muscle skeletal	6.7e-07	FDR<5%	-0.184571	T	C	GTEx v8	PMID:23715323	TRUE	FALSE	381	0	2	2
Variant	rs1014883	rs1014883	rs2016964	1	r2	0.8	20	21822383	21841745	eQTL	RP5-1185K9.1	ENSG00000238034	cis	105.9	Breast - Mammary tissue	1.7e-06	FDR<5%	-0.164053	T	C	GTEx v8	PMID:23715323	TRUE	FALSE	308	0	2	2
Variant	rs1014883	rs1014883	rs2016964	1	r2	0.8	20	21822383	21841745	eQTL	RP5-1185K9.1	ENSG00000238034	cis	105.9	Testis	2.5e-05	FDR<5%	-0.286583	T	C	GTEx v8	PMID:23715323	TRUE	FALSE	401	0	2	2
Variant	rs1014883	rs1014883	rs1155710	1	r2	0.8	20	21822733	21842095	eQTL	PAX1	ENSG00000125813	cis	123.6	Esophagus - Mucosa	1.6e-08	FDR<5%	-0.271958	T	C	GTEx v8	PMID:23715323	TRUE	FALSE	688	0	2	2
Variant	rs1014883	rs1014883	rs1155710	1	r2	0.8	20	21822733	21842095	eQTL	PAX1	ENSG00000125813	cis	123.6	Muscle skeletal	6.7e-07	FDR<5%	-0.184571	T	C	GTEx v8	PMID:23715323	TRUE	FALSE	381	0	2	2
Variant	rs1014883	rs1014883	rs1155710	1	r2	0.8	20	21822733	21842095	eQTL	RP5-1185K9.1	ENSG00000238034	cis	105.6	Breast - Mammary tissue	1.7e-06	FDR<5%	-0.164053	T	C	GTEx v8	PMID:23715323	TRUE	FALSE	308	0	2	2
Variant	rs1014883	rs1014883	rs1155710	1	r2	0.8	20	21822733	21842095	eQTL	RP5-1185K9.1	ENSG00000238034	cis	105.6	Testis	2.5e-05	FDR<5%	-0.286583	T	C	GTEx v8	PMID:23715323	TRUE	FALSE	401	0	2	2
Variant	rs1014883	rs1014883	rs4815071	1	r2	0.8	20	21822952	21842314	eQTL	PAX1	ENSG00000125813	cis	123.8	Esophagus - Mucosa	1.6e-08	FDR<5%	-0.271958	T	C	GTEx v8	PMID:23715323	TRUE	FALSE	688	0	2	2
Variant	rs1014883	rs1014883	rs4815071	1	r2	0.8	20	21822952	21842314	eQTL	PAX1	ENSG00000125813	cis	123.8	Muscle skeletal	6.7e-07	FDR<5%	-0.184571	T	C	GTEx v8	PMID:23715323	TRUE	FALSE	381	0	2	2
Variant	rs1014883	rs1014883	rs4815071	1	r2	0.8	20	21822952	21842314	eQTL	RP5-1185K9.1	ENSG00000238034	cis	105.3	Breast - Mammary tissue	1.7e-06	FDR<5%	-0.164053	T	C	GTEx v8	PMID:23715323	TRUE	FALSE	308	0	2	2
Variant	rs1014883	rs1014883	rs4815071	1	r2	0.8	20	21822952	21842314	eQTL	RP5-1185K9.1	ENSG00000238034	cis	105.3	Testis	2.5e-05	FDR<5%	-0.286583	T	C	GTEx v8	PMID:23715323	TRUE	FALSE	401	0	2	2
Variant	rs1014883	rs1014883	rs4815072	1	r2	0.8	20	21823091	21842453	eQTL	PAX1	ENSG00000125813	cis	124	Esophagus - Mucosa	1.6e-08	FDR<5%	-0.271958	A	G	GTEx v8	PMID:23715323	TRUE	FALSE	688	0	2	2
Variant	rs1014883	rs1014883	rs4815072	1	r2	0.8	20	21823091	21842453	eQTL	PAX1	ENSG00000125813	cis	124	Muscle skeletal	6.3e-07	FDR<5%	-0.184859	A	G	GTEx v8	PMID:23715323	TRUE	FALSE	381	0	2	2
Variant	rs1014883	rs1014883	rs4815072	1	r2	0.8	20	21823091	21842453	eQTL	RP5-1185K9.1	ENSG00000238034	cis	105.2	Breast - Mammary tissue	1.7e-06	FDR<5%	-0.164053	A	G	GTEx v8	PMID:23715323	TRUE	FALSE	308	0	2	2
Variant	rs1014883	rs1014883	rs4815072	1	r2	0.8	20	21823091	21842453	eQTL	RP5-1185K9.1	ENSG00000238034	cis	105.2	Testis	2.5e-05	FDR<5%	-0.286583	A	G	GTEx v8	PMID:23715323	TRUE	FALSE	401	0	2	2
Variant	rs1014883	rs1014883	rs4815073	1	r2	0.8	20	21823291	21842653	eQTL	PAX1	ENSG00000125813	cis	124.2	Esophagus - Mucosa	7.4e-08	FDR<5%	-0.257363	G	T	GTEx v8	PMID:23715323	TRUE	FALSE	688	0	2	2
Variant	rs1014883	rs1014883	rs4815073	1	r2	0.8	20	21823291	21842653	eQTL	PAX1	ENSG00000125813	cis	124.2	Muscle skeletal	5e-07	FDR<5%	-0.186077	G	T	GTEx v8	PMID:23715323	TRUE	FALSE	381	0	2	2
Variant	rs1014883	rs1014883	rs4815073	1	r2	0.8	20	21823291	21842653	eQTL	RP5-1185K9.1	ENSG00000238034	cis	105	Breast - Mammary tissue	2.8e-06	FDR<5%	-0.160292	G	T	GTEx v8	PMID:23715323	TRUE	FALSE	308	0	2	2
Variant	rs1014883	rs1014883	rs4815073	1	r2	0.8	20	21823291	21842653	eQTL	RP5-1185K9.1	ENSG00000238034	cis	105	Testis	1.1e-05	FDR<5%	-0.300045	G	T	GTEx v8	PMID:23715323	TRUE	FALSE	401	0	2	2
Variant	rs1014883	rs1014883	rs144033366	1	r2	0.8	20	21823654	21843016	eQTL	PAX1	ENSG00000125813	cis	124.5	Esophagus - Mucosa	6.1e-07	FDR<5%	-0.272217	GTT	G	GTEx v8	PMID:23715323	TRUE	FALSE	688	0	2	2
Variant	rs1014883	rs1014883	rs144033366	1	r2	0.8	20	21823654	21843016	eQTL	PAX1	ENSG00000125813	cis	124.5	Muscle skeletal	1.1e-06	FDR<5%	-0.198817	GTT	G	GTEx v8	PMID:23715323	TRUE	FALSE	381	0	2	2
Variant	rs1014883	rs1014883	rs144033366	1	r2	0.8	20	21823654	21843016	eQTL	RP5-1185K9.1	ENSG00000238034	cis	104.6	Breast - Mammary tissue	3.5e-05	FDR<5%	-0.156923	GTT	G	GTEx v8	PMID:23715323	TRUE	FALSE	308	0	2	2
Variant	rs1014883	rs1014883	rs144033366	1	r2	0.8	20	21823654	21843016	eQTL	RP5-1185K9.1	ENSG00000238034	cis	104.6	Testis	4.6e-05	FDR<5%	-0.309063	GTT	G	GTEx v8	PMID:23715323	TRUE	FALSE	401	0	2	2
Variant	rs1014883	rs1014883	rs764777	1	r2	0.8	20	21823771	21843133	eQTL	PAX1	ENSG00000125813	cis	124.6	Esophagus - Mucosa	1.6e-08	FDR<5%	-0.271958	G	A	GTEx v8	PMID:23715323	TRUE	FALSE	688	0	2	3
Variant	rs1014883	rs1014883	rs764777	1	r2	0.8	20	21823771	21843133	eQTL	PAX1	ENSG00000125813	cis	124.6	Muscle skeletal	6.7e-07	FDR<5%	-0.184571	G	A	GTEx v8	PMID:23715323	TRUE	FALSE	381	0	2	3
Variant	rs1014883	rs1014883	rs764777	1	r2	0.8	20	21823771	21843133	eQTL	PAX1	ENSG00000125813	cis	124.6	Brain - Cerebellum	0.0052	FWER<5%	-	-	-	ScanDB	PMID:19933162	FALSE	FALSE	40	0	2	3
Variant	rs1014883	rs1014883	rs764777	1	r2	0.8	20	21823771	21843133	eQTL	RP5-1185K9.1	ENSG00000238034	cis	104.5	Breast - Mammary tissue	1.7e-06	FDR<5%	-0.164053	G	A	GTEx v8	PMID:23715323	TRUE	FALSE	308	0	2	2
Variant	rs1014883	rs1014883	rs764777	1	r2	0.8	20	21823771	21843133	eQTL	RP5-1185K9.1	ENSG00000238034	cis	104.5	Testis	2.5e-05	FDR<5%	-0.286583	G	A	GTEx v8	PMID:23715323	TRUE	FALSE	401	0	2	2
Variant	rs1014883	rs1014883	rs2010733	1	r2	0.8	20	21823831	21843193	eQTL	PAX1	ENSG00000125813	cis	124.7	Esophagus - Mucosa	1.6e-08	FDR<5%	-0.271958	G	T	GTEx v8	PMID:23715323	TRUE	FALSE	688	0	2	2
Variant	rs1014883	rs1014883	rs2010733	1	r2	0.8	20	21823831	21843193	eQTL	PAX1	ENSG00000125813	cis	124.7	Muscle skeletal	6.7e-07	FDR<5%	-0.184571	G	T	GTEx v8	PMID:23715323	TRUE	FALSE	381	0	2	2
Variant	rs1014883	rs1014883	rs2010733	1	r2	0.8	20	21823831	21843193	eQTL	RP5-1185K9.1	ENSG00000238034	cis	104.5	Breast - Mammary tissue	1.7e-06	FDR<5%	-0.164053	G	T	GTEx v8	PMID:23715323	TRUE	FALSE	308	0	2	2
Variant	rs1014883	rs1014883	rs2010733	1	r2	0.8	20	21823831	21843193	eQTL	RP5-1185K9.1	ENSG00000238034	cis	104.5	Testis	2.5e-05	FDR<5%	-0.286583	G	T	GTEx v8	PMID:23715323	TRUE	FALSE	401	0	2	2
Variant	rs1014883	rs1014883	rs4405823	1	r2	0.8	20	21824164	21843526	eQTL	PAX1	ENSG00000125813	cis	125	Esophagus - Mucosa	1.6e-08	FDR<5%	-0.271958	A	T	GTEx v8	PMID:23715323	TRUE	FALSE	688	0	2	2
Variant	rs1014883	rs1014883	rs4405823	1	r2	0.8	20	21824164	21843526	eQTL	PAX1	ENSG00000125813	cis	125	Muscle skeletal	6.7e-07	FDR<5%	-0.184571	A	T	GTEx v8	PMID:23715323	TRUE	FALSE	381	0	2	2
Variant	rs1014883	rs1014883	rs4405823	1	r2	0.8	20	21824164	21843526	eQTL	RP5-1185K9.1	ENSG00000238034	cis	104.1	Breast - Mammary tissue	1.7e-06	FDR<5%	-0.164053	A	T	GTEx v8	PMID:23715323	TRUE	FALSE	308	0	2	2
Variant	rs1014883	rs1014883	rs4405823	1	r2	0.8	20	21824164	21843526	eQTL	RP5-1185K9.1	ENSG00000238034	cis	104.1	Testis	2.5e-05	FDR<5%	-0.286583	A	T	GTEx v8	PMID:23715323	TRUE	FALSE	401	0	2	2
Variant	rs1014883	rs1014883	rs8122229	1	r2	0.8	20	21824282	21843644	eQTL	PAX1	ENSG00000125813	cis	125.2	Esophagus - Mucosa	1.6e-08	FDR<5%	-0.271958	G	A	GTEx v8	PMID:23715323	TRUE	FALSE	688	0	2	2
Variant	rs1014883	rs1014883	rs8122229	1	r2	0.8	20	21824282	21843644	eQTL	PAX1	ENSG00000125813	cis	125.2	Muscle skeletal	6.3e-07	FDR<5%	-0.184859	G	A	GTEx v8	PMID:23715323	TRUE	FALSE	381	0	2	2
Variant	rs1014883	rs1014883	rs8122229	1	r2	0.8	20	21824282	21843644	eQTL	RP5-1185K9.1	ENSG00000238034	cis	104	Breast - Mammary tissue	1.7e-06	FDR<5%	-0.164053	G	A	GTEx v8	PMID:23715323	TRUE	FALSE	308	0	2	2
Variant	rs1014883	rs1014883	rs8122229	1	r2	0.8	20	21824282	21843644	eQTL	RP5-1185K9.1	ENSG00000238034	cis	104	Testis	2.5e-05	FDR<5%	-0.286583	G	A	GTEx v8	PMID:23715323	TRUE	FALSE	401	0	2	2
Variant	rs1014883	rs1014883	rs2876614	1	r2	0.8	20	21824426	21843788	eQTL	PAX1	ENSG00000125813	cis	125.3	Esophagus - Mucosa	1.6e-08	FDR<5%	-0.271958	A	G	GTEx v8	PMID:23715323	TRUE	FALSE	688	0	2	2
Variant	rs1014883	rs1014883	rs2876614	1	r2	0.8	20	21824426	21843788	eQTL	PAX1	ENSG00000125813	cis	125.3	Muscle skeletal	6.7e-07	FDR<5%	-0.184571	A	G	GTEx v8	PMID:23715323	TRUE	FALSE	381	0	2	2
Variant	rs1014883	rs1014883	rs2876614	1	r2	0.8	20	21824426	21843788	eQTL	RP5-1185K9.1	ENSG00000238034	cis	103.9	Breast - Mammary tissue	1.7e-06	FDR<5%	-0.164053	A	G	GTEx v8	PMID:23715323	TRUE	FALSE	308	0	2	2
Variant	rs1014883	rs1014883	rs2876614	1	r2	0.8	20	21824426	21843788	eQTL	RP5-1185K9.1	ENSG00000238034	cis	103.9	Testis	2.5e-05	FDR<5%	-0.286583	A	G	GTEx v8	PMID:23715323	TRUE	FALSE	401	0	2	2
Variant	rs1014883	rs1014883	rs6047664	1	r2	0.8	20	21825130	21844492	eQTL	PAX1	ENSG00000125813	cis	126	Esophagus - Mucosa	1.6e-08	FDR<5%	-0.271958	T	G	GTEx v8	PMID:23715323	TRUE	FALSE	688	0	2	2
Variant	rs1014883	rs1014883	rs6047664	1	r2	0.8	20	21825130	21844492	eQTL	PAX1	ENSG00000125813	cis	126	Muscle skeletal	6.4e-07	FDR<5%	-0.185349	T	G	GTEx v8	PMID:23715323	TRUE	FALSE	381	0	2	2
Variant	rs1014883	rs1014883	rs6047664	1	r2	0.8	20	21825130	21844492	eQTL	RP5-1185K9.1	ENSG00000238034	cis	103.2	Breast - Mammary tissue	1.4e-06	FDR<5%	-0.165963	T	G	GTEx v8	PMID:23715323	TRUE	FALSE	308	0	2	2
Variant	rs1014883	rs1014883	rs6047664	1	r2	0.8	20	21825130	21844492	eQTL	RP5-1185K9.1	ENSG00000238034	cis	103.2	Testis	2.1e-05	FDR<5%	-0.290221	T	G	GTEx v8	PMID:23715323	TRUE	FALSE	401	0	2	2
Variant	rs1014883	rs1014883	rs6047665	1	r2	0.8	20	21825257	21844619	eQTL	PAX1	ENSG00000125813	cis	126.1	Esophagus - Mucosa	1.4e-08	FDR<5%	-0.271311	A	C	GTEx v8	PMID:23715323	TRUE	FALSE	688	0	2	2
Variant	rs1014883	rs1014883	rs6047665	1	r2	0.8	20	21825257	21844619	eQTL	PAX1	ENSG00000125813	cis	126.1	Muscle skeletal	9.6e-07	FDR<5%	-0.181711	A	C	GTEx v8	PMID:23715323	TRUE	FALSE	381	0	2	2
Variant	rs1014883	rs1014883	rs6047665	1	r2	0.8	20	21825257	21844619	eQTL	RP5-1185K9.1	ENSG00000238034	cis	103	Breast - Mammary tissue	1.8e-06	FDR<5%	-0.163313	A	C	GTEx v8	PMID:23715323	TRUE	FALSE	308	0	2	2
Variant	rs1014883	rs1014883	rs6047665	1	r2	0.8	20	21825257	21844619	eQTL	RP5-1185K9.1	ENSG00000238034	cis	103	Testis	2.5e-05	FDR<5%	-0.286583	A	C	GTEx v8	PMID:23715323	TRUE	FALSE	401	0	2	2
Variant	rs1014883	rs1014883	rs6047666	1	r2	0.8	20	21826762	21846124	eQTL	PAX1	ENSG00000125813	cis	127.6	Esophagus - Mucosa	1.6e-08	FDR<5%	-0.271958	T	C	GTEx v8	PMID:23715323	TRUE	FALSE	688	0	2	2
Variant	rs1014883	rs1014883	rs6047666	1	r2	0.8	20	21826762	21846124	eQTL	PAX1	ENSG00000125813	cis	127.6	Muscle skeletal	6.7e-07	FDR<5%	-0.184571	T	C	GTEx v8	PMID:23715323	TRUE	FALSE	381	0	2	2
Variant	rs1014883	rs1014883	rs6047666	1	r2	0.8	20	21826762	21846124	eQTL	RP5-1185K9.1	ENSG00000238034	cis	101.5	Breast - Mammary tissue	1.7e-06	FDR<5%	-0.164053	T	C	GTEx v8	PMID:23715323	TRUE	FALSE	308	0	2	2
Variant	rs1014883	rs1014883	rs6047666	1	r2	0.8	20	21826762	21846124	eQTL	RP5-1185K9.1	ENSG00000238034	cis	101.5	Testis	2.5e-05	FDR<5%	-0.286583	T	C	GTEx v8	PMID:23715323	TRUE	FALSE	401	0	2	2
Variant	rs1014883	rs1014883	rs6035962	1	r2	0.8	20	21827137	21846499	eQTL	PAX1	ENSG00000125813	cis	128	Esophagus - Mucosa	1.6e-08	FDR<5%	-0.271958	G	T	GTEx v8	PMID:23715323	TRUE	FALSE	688	0	2	2
Variant	rs1014883	rs1014883	rs6035962	1	r2	0.8	20	21827137	21846499	eQTL	PAX1	ENSG00000125813	cis	128	Muscle skeletal	6.3e-07	FDR<5%	-0.184859	G	T	GTEx v8	PMID:23715323	TRUE	FALSE	381	0	2	2
Variant	rs1014883	rs1014883	rs6035962	1	r2	0.8	20	21827137	21846499	eQTL	RP5-1185K9.1	ENSG00000238034	cis	101.1	Breast - Mammary tissue	1.7e-06	FDR<5%	-0.164053	G	T	GTEx v8	PMID:23715323	TRUE	FALSE	308	0	2	2
Variant	rs1014883	rs1014883	rs6035962	1	r2	0.8	20	21827137	21846499	eQTL	RP5-1185K9.1	ENSG00000238034	cis	101.1	Testis	2.5e-05	FDR<5%	-0.286583	G	T	GTEx v8	PMID:23715323	TRUE	FALSE	401	0	2	2
Variant	rs1014883	rs1014883	rs6047667	1	r2	0.8	20	21827351	21846713	eQTL	PAX1	ENSG00000125813	cis	128.2	Esophagus - Mucosa	2.4e-07	FDR<5%	-0.252258	A	G	GTEx v8	PMID:23715323	TRUE	FALSE	688	0	2	2
Variant	rs1014883	rs1014883	rs6047667	1	r2	0.8	20	21827351	21846713	eQTL	PAX1	ENSG00000125813	cis	128.2	Muscle skeletal	1.1e-06	FDR<5%	-0.182473	A	G	GTEx v8	PMID:23715323	TRUE	FALSE	381	0	2	2
Variant	rs1014883	rs1014883	rs6047667	1	r2	0.8	20	21827351	21846713	eQTL	RP5-1185K9.1	ENSG00000238034	cis	100.9	Breast - Mammary tissue	6.9e-06	FDR<5%	-0.154306	A	G	GTEx v8	PMID:23715323	TRUE	FALSE	308	0	2	2
Variant	rs1014883	rs1014883	rs6047667	1	r2	0.8	20	21827351	21846713	eQTL	RP5-1185K9.1	ENSG00000238034	cis	100.9	Testis	1.6e-05	FDR<5%	-0.296402	A	G	GTEx v8	PMID:23715323	TRUE	FALSE	401	0	2	2
Variant	rs1014883	rs1014883	rs6137455	1	r2	0.8	20	21827726	21847088	eQTL	PAX1	ENSG00000125813	cis	128.6	Esophagus - Mucosa	1.6e-08	FDR<5%	-0.271958	G	A	GTEx v8	PMID:23715323	TRUE	FALSE	688	0	2	2
Variant	rs1014883	rs1014883	rs6137455	1	r2	0.8	20	21827726	21847088	eQTL	PAX1	ENSG00000125813	cis	128.6	Muscle skeletal	6.3e-07	FDR<5%	-0.184859	G	A	GTEx v8	PMID:23715323	TRUE	FALSE	381	0	2	2
Variant	rs1014883	rs1014883	rs6137455	1	r2	0.8	20	21827726	21847088	eQTL	RP5-1185K9.1	ENSG00000238034	cis	100.6	Breast - Mammary tissue	1.7e-06	FDR<5%	-0.164053	G	A	GTEx v8	PMID:23715323	TRUE	FALSE	308	0	2	2
Variant	rs1014883	rs1014883	rs6137455	1	r2	0.8	20	21827726	21847088	eQTL	RP5-1185K9.1	ENSG00000238034	cis	100.6	Testis	2.5e-05	FDR<5%	-0.286583	G	A	GTEx v8	PMID:23715323	TRUE	FALSE	401	0	2	2
Variant	rs1014883	rs1014883	rs6047668	1	r2	0.8	20	21828120	21847482	eQTL	PAX1	ENSG00000125813	cis	129	Esophagus - Mucosa	1.6e-08	FDR<5%	-0.271958	A	G	GTEx v8	PMID:23715323	TRUE	FALSE	688	0	2	2
Variant	rs1014883	rs1014883	rs6047668	1	r2	0.8	20	21828120	21847482	eQTL	PAX1	ENSG00000125813	cis	129	Muscle skeletal	6.7e-07	FDR<5%	-0.184571	A	G	GTEx v8	PMID:23715323	TRUE	FALSE	381	0	2	2
Variant	rs1014883	rs1014883	rs6047668	1	r2	0.8	20	21828120	21847482	eQTL	RP5-1185K9.1	ENSG00000238034	cis	100.2	Breast - Mammary tissue	1.7e-06	FDR<5%	-0.164053	A	G	GTEx v8	PMID:23715323	TRUE	FALSE	308	0	2	2
Variant	rs1014883	rs1014883	rs6047668	1	r2	0.8	20	21828120	21847482	eQTL	RP5-1185K9.1	ENSG00000238034	cis	100.2	Testis	2.5e-05	FDR<5%	-0.286583	A	G	GTEx v8	PMID:23715323	TRUE	FALSE	401	0	2	2
Variant	rs1014883	rs1014883	rs2328645	1	r2	0.8	20	21830040	21849402	eQTL	PAX1	ENSG00000125813	cis	130.9	Esophagus - Mucosa	1.6e-08	FDR<5%	-0.271958	G	C	GTEx v8	PMID:23715323	TRUE	FALSE	688	0	2	2
Variant	rs1014883	rs1014883	rs2328645	1	r2	0.8	20	21830040	21849402	eQTL	PAX1	ENSG00000125813	cis	130.9	Muscle skeletal	6.7e-07	FDR<5%	-0.184571	G	C	GTEx v8	PMID:23715323	TRUE	FALSE	381	0	2	2
Variant	rs1014883	rs1014883	rs2328645	1	r2	0.8	20	21830040	21849402	eQTL	RP5-1185K9.1	ENSG00000238034	cis	98.2	Breast - Mammary tissue	1.7e-06	FDR<5%	-0.164053	G	C	GTEx v8	PMID:23715323	TRUE	FALSE	308	0	2	2
Variant	rs1014883	rs1014883	rs2328645	1	r2	0.8	20	21830040	21849402	eQTL	RP5-1185K9.1	ENSG00000238034	cis	98.2	Testis	2.5e-05	FDR<5%	-0.286583	G	C	GTEx v8	PMID:23715323	TRUE	FALSE	401	0	2	2
Variant	rs1014883	rs1014883	rs2328646	1	r2	0.8	20	21830091	21849453	eQTL	PAX1	ENSG00000125813	cis	131	Esophagus - Mucosa	1.1e-08	FDR<5%	-0.276028	A	G	GTEx v8	PMID:23715323	TRUE	FALSE	688	0	2	2
Variant	rs1014883	rs1014883	rs2328646	1	r2	0.8	20	21830091	21849453	eQTL	PAX1	ENSG00000125813	cis	131	Muscle skeletal	7e-07	FDR<5%	-0.184152	A	G	GTEx v8	PMID:23715323	TRUE	FALSE	381	0	2	2
Variant	rs1014883	rs1014883	rs2328646	1	r2	0.8	20	21830091	21849453	eQTL	RP5-1185K9.1	ENSG00000238034	cis	98.2	Breast - Mammary tissue	1.7e-06	FDR<5%	-0.163698	A	G	GTEx v8	PMID:23715323	TRUE	FALSE	308	0	2	2
Variant	rs1014883	rs1014883	rs2328646	1	r2	0.8	20	21830091	21849453	eQTL	RP5-1185K9.1	ENSG00000238034	cis	98.2	Testis	0.00014	FDR<5%	-0.259249	A	G	GTEx v8	PMID:23715323	TRUE	FALSE	401	0	2	2
Variant	rs1014883	rs1014883	rs2328647	1	r2	0.8	20	21830507	21849869	eQTL	PAX1	ENSG00000125813	cis	131.4	Esophagus - Mucosa	1.6e-08	FDR<5%	-0.271958	G	A	GTEx v8	PMID:23715323	TRUE	FALSE	688	0	2	3
Variant	rs1014883	rs1014883	rs2328647	1	r2	0.8	20	21830507	21849869	eQTL	PAX1	ENSG00000125813	cis	131.4	Muscle skeletal	6.7e-07	FDR<5%	-0.184571	G	A	GTEx v8	PMID:23715323	TRUE	FALSE	381	0	2	3
Variant	rs1014883	rs1014883	rs2328647	1	r2	0.8	20	21830507	21849869	eQTL	PAX1	ENSG00000125813	cis	131.4	Brain - Cerebellum	0.0052	FWER<5%	-	-	-	ScanDB	PMID:19933162	FALSE	FALSE	40	0	2	3
Variant	rs1014883	rs1014883	rs2328647	1	r2	0.8	20	21830507	21849869	eQTL	RP5-1185K9.1	ENSG00000238034	cis	97.8	Breast - Mammary tissue	1.7e-06	FDR<5%	-0.164053	G	A	GTEx v8	PMID:23715323	TRUE	FALSE	308	0	2	2
Variant	rs1014883	rs1014883	rs2328647	1	r2	0.8	20	21830507	21849869	eQTL	RP5-1185K9.1	ENSG00000238034	cis	97.8	Testis	2.5e-05	FDR<5%	-0.286583	G	A	GTEx v8	PMID:23715323	TRUE	FALSE	401	0	2	2
Variant	rs1014883	rs1014883	rs4496382	1	r2	0.8	20	21836051	21855413	eQTL	PAX1	ENSG00000125813	cis	136.9	Esophagus - Mucosa	8.7e-07	FDR<5%	-0.241114	A	G	GTEx v8	PMID:23715323	TRUE	FALSE	688	0	2	2
Variant	rs1014883	rs1014883	rs4496382	1	r2	0.8	20	21836051	21855413	eQTL	PAX1	ENSG00000125813	cis	136.9	Muscle skeletal	1.2e-06	FDR<5%	-0.182769	A	G	GTEx v8	PMID:23715323	TRUE	FALSE	381	0	2	2
Variant	rs1014883	rs1014883	rs4496382	1	r2	0.8	20	21836051	21855413	eQTL	RP5-1185K9.1	ENSG00000238034	cis	92.2	Breast - Mammary tissue	9.3e-06	FDR<5%	-0.152789	A	G	GTEx v8	PMID:23715323	TRUE	FALSE	308	0	2	2
Variant	rs1014883	rs1014883	rs4496382	1	r2	0.8	20	21836051	21855413	eQTL	RP5-1185K9.1	ENSG00000238034	cis	92.2	Testis	1.4e-05	FDR<5%	-0.301077	A	G	GTEx v8	PMID:23715323	TRUE	FALSE	401	0	2	2
Variant	rs1014883	rs1014883	rs6082531	1	r2	0.8	20	21837116	21856478	eQTL	PAX1	ENSG00000125813	cis	138	Esophagus - Mucosa	1e-06	FDR<5%	-0.239906	T	G	GTEx v8	PMID:23715323	TRUE	FALSE	688	0	2	2
Variant	rs1014883	rs1014883	rs6082531	1	r2	0.8	20	21837116	21856478	eQTL	PAX1	ENSG00000125813	cis	138	Muscle skeletal	1.2e-06	FDR<5%	-0.18309	T	G	GTEx v8	PMID:23715323	TRUE	FALSE	381	0	2	2
Variant	rs1014883	rs1014883	rs6082531	1	r2	0.8	20	21837116	21856478	eQTL	RP5-1185K9.1	ENSG00000238034	cis	91.2	Breast - Mammary tissue	9.3e-06	FDR<5%	-0.152789	T	G	GTEx v8	PMID:23715323	TRUE	FALSE	308	0	2	2
Variant	rs1014883	rs1014883	rs6082531	1	r2	0.8	20	21837116	21856478	eQTL	RP5-1185K9.1	ENSG00000238034	cis	91.2	Testis	1.3e-05	FDR<5%	-0.303014	T	G	GTEx v8	PMID:23715323	TRUE	FALSE	401	0	2	2
Variant	rs1014883	rs1014883	rs6082532	1	r2	0.8	20	21840449	21859811	eQTL	PAX1	ENSG00000125813	cis	141.3	Esophagus - Mucosa	6.8e-08	FDR<5%	-0.261785	T	C	GTEx v8	PMID:23715323	TRUE	FALSE	688	0	2	2
Variant	rs1014883	rs1014883	rs6082532	1	r2	0.8	20	21840449	21859811	eQTL	PAX1	ENSG00000125813	cis	141.3	Muscle skeletal	1.6e-06	FDR<5%	-0.17933	T	C	GTEx v8	PMID:23715323	TRUE	FALSE	381	0	2	2
Variant	rs1014883	rs1014883	rs6082532	1	r2	0.8	20	21840449	21859811	eQTL	RP5-1185K9.1	ENSG00000238034	cis	87.8	Breast - Mammary tissue	6.8e-06	FDR<5%	-0.155269	T	C	GTEx v8	PMID:23715323	TRUE	FALSE	308	0	2	2
Variant	rs1014883	rs1014883	rs6082532	1	r2	0.8	20	21840449	21859811	eQTL	RP5-1185K9.1	ENSG00000238034	cis	87.8	Testis	2.4e-05	FDR<5%	-0.288758	T	C	GTEx v8	PMID:23715323	TRUE	FALSE	401	0	2	2
Variant	rs1014883	rs1014883	rs6047676	1	r2	0.8	20	21842889	21862251	eQTL	PAX1	ENSG00000125813	cis	143.8	Esophagus - Mucosa	1.8e-06	FDR<5%	-0.23658	T	C	GTEx v8	PMID:23715323	TRUE	FALSE	688	0	2	2
Variant	rs1014883	rs1014883	rs6047676	1	r2	0.8	20	21842889	21862251	eQTL	PAX1	ENSG00000125813	cis	143.8	Muscle skeletal	5.4e-07	FDR<5%	-0.190893	T	C	GTEx v8	PMID:23715323	TRUE	FALSE	381	0	2	2
Variant	rs1014883	rs1014883	rs6047676	1	r2	0.8	20	21842889	21862251	eQTL	RP5-1185K9.1	ENSG00000238034	cis	85.4	Breast - Mammary tissue	1.3e-05	FDR<5%	-0.15307	T	C	GTEx v8	PMID:23715323	TRUE	FALSE	308	0	2	2
Variant	rs1014883	rs1014883	rs6047676	1	r2	0.8	20	21842889	21862251	eQTL	RP5-1185K9.1	ENSG00000238034	cis	85.4	Testis	8.1e-06	FDR<5%	-0.31212	T	C	GTEx v8	PMID:23715323	TRUE	FALSE	401	0	2	2
Variant	rs1014883	rs1014883	rs1014884	1	r2	0.8	20	21844694	21864056	eQTL	PAX1	ENSG00000125813	cis	145.6	Esophagus - Mucosa	1.4e-07	FDR<5%	-0.253009	C	T	GTEx v8	PMID:23715323	TRUE	FALSE	688	0	2	3
Variant	rs1014883	rs1014883	rs1014884	1	r2	0.8	20	21844694	21864056	eQTL	PAX1	ENSG00000125813	cis	145.6	Muscle skeletal	2.6e-07	FDR<5%	-0.190876	C	T	GTEx v8	PMID:23715323	TRUE	FALSE	381	0	2	3
Variant	rs1014883	rs1014883	rs1014884	1	r2	0.8	20	21844694	21864056	eQTL	PAX1	ENSG00000125813	cis	145.6	Brain - Cerebellum	0.0052	FWER<5%	-	-	-	ScanDB	PMID:19933162	FALSE	FALSE	40	0	2	3
Variant	rs1014883	rs1014883	rs1014884	1	r2	0.8	20	21844694	21864056	eQTL	RP5-1185K9.1	ENSG00000238034	cis	83.6	Breast - Mammary tissue	1.4e-06	FDR<5%	-0.165719	C	T	GTEx v8	PMID:23715323	TRUE	FALSE	308	0	2	2
Variant	rs1014883	rs1014883	rs1014884	1	r2	0.8	20	21844694	21864056	eQTL	RP5-1185K9.1	ENSG00000238034	cis	83.6	Testis	6.8e-05	FDR<5%	-0.269445	C	T	GTEx v8	PMID:23715323	TRUE	FALSE	401	0	2	2
Variant	rs1014883	rs1014883	rs1014885	1	r2	0.8	20	21844827	21864189	eQTL	PAX1	ENSG00000125813	cis	145.7	Esophagus - Mucosa	1.8e-06	FDR<5%	-0.23658	T	C	GTEx v8	PMID:23715323	TRUE	FALSE	688	0	2	3
Variant	rs1014883	rs1014883	rs1014885	1	r2	0.8	20	21844827	21864189	eQTL	PAX1	ENSG00000125813	cis	145.7	Muscle skeletal	6e-07	FDR<5%	-0.190305	T	C	GTEx v8	PMID:23715323	TRUE	FALSE	381	0	2	3
Variant	rs1014883	rs1014883	rs1014885	1	r2	0.8	20	21844827	21864189	eQTL	PAX1	ENSG00000125813	cis	145.7	Brain - Cerebellum	0.0052	FWER<5%	-	-	-	ScanDB	PMID:19933162	FALSE	FALSE	40	0	2	3
Variant	rs1014883	rs1014883	rs1014885	1	r2	0.8	20	21844827	21864189	eQTL	RP5-1185K9.1	ENSG00000238034	cis	83.5	Breast - Mammary tissue	1.3e-05	FDR<5%	-0.15307	T	C	GTEx v8	PMID:23715323	TRUE	FALSE	308	0	2	2
Variant	rs1014883	rs1014883	rs1014885	1	r2	0.8	20	21844827	21864189	eQTL	RP5-1185K9.1	ENSG00000238034	cis	83.5	Testis	7.3e-06	FDR<5%	-0.314691	T	C	GTEx v8	PMID:23715323	TRUE	FALSE	401	0	2	2
Variant	rs1014883	rs1014883	rs1474928	1	r2	0.8	20	21846319	21865681	eQTL	PAX1	ENSG00000125813	cis	147.2	Esophagus - Mucosa	1.7e-07	FDR<5%	-0.259092	C	T	GTEx v8	PMID:23715323	TRUE	FALSE	688	0	2	2
Variant	rs1014883	rs1014883	rs1474928	1	r2	0.8	20	21846319	21865681	eQTL	PAX1	ENSG00000125813	cis	147.2	Muscle skeletal	9.1e-07	FDR<5%	-0.186655	C	T	GTEx v8	PMID:23715323	TRUE	FALSE	381	0	2	2
Variant	rs1014883	rs1014883	rs1474928	1	r2	0.8	20	21846319	21865681	eQTL	RP5-1185K9.1	ENSG00000238034	cis	82	Breast - Mammary tissue	6.9e-06	FDR<5%	-0.157494	C	T	GTEx v8	PMID:23715323	TRUE	FALSE	308	0	2	2
Variant	rs1014883	rs1014883	rs1474928	1	r2	0.8	20	21846319	21865681	eQTL	RP5-1185K9.1	ENSG00000238034	cis	82	Testis	1.6e-05	FDR<5%	-0.301757	C	T	GTEx v8	PMID:23715323	TRUE	FALSE	401	0	2	2
Variant	rs1014883	rs1014883	rs6047677	1	r2	0.8	20	21847479	21866841	eQTL	PAX1	ENSG00000125813	cis	148.4	Esophagus - Mucosa	1.8e-06	FDR<5%	-0.23658	C	G	GTEx v8	PMID:23715323	TRUE	FALSE	688	0	2	2
Variant	rs1014883	rs1014883	rs6047677	1	r2	0.8	20	21847479	21866841	eQTL	PAX1	ENSG00000125813	cis	148.4	Muscle skeletal	6e-07	FDR<5%	-0.190305	C	G	GTEx v8	PMID:23715323	TRUE	FALSE	381	0	2	2
Variant	rs1014883	rs1014883	rs6047677	1	r2	0.8	20	21847479	21866841	eQTL	RP5-1185K9.1	ENSG00000238034	cis	80.8	Breast - Mammary tissue	1.3e-05	FDR<5%	-0.15307	C	G	GTEx v8	PMID:23715323	TRUE	FALSE	308	0	2	2
Variant	rs1014883	rs1014883	rs6047677	1	r2	0.8	20	21847479	21866841	eQTL	RP5-1185K9.1	ENSG00000238034	cis	80.8	Testis	7.3e-06	FDR<5%	-0.314691	C	G	GTEx v8	PMID:23715323	TRUE	FALSE	401	0	2	2
Variant	rs1014883	rs1014883	rs718664	1	r2	0.8	20	21847873	21867235	eQTL	PAX1	ENSG00000125813	cis	148.7	Esophagus - Mucosa	1.7e-07	FDR<5%	-0.259092	A	G	GTEx v8	PMID:23715323	TRUE	FALSE	688	0	2	2
Variant	rs1014883	rs1014883	rs718664	1	r2	0.8	20	21847873	21867235	eQTL	PAX1	ENSG00000125813	cis	148.7	Muscle skeletal	9.1e-07	FDR<5%	-0.186655	A	G	GTEx v8	PMID:23715323	TRUE	FALSE	381	0	2	2
Variant	rs1014883	rs1014883	rs718664	1	r2	0.8	20	21847873	21867235	eQTL	RP5-1185K9.1	ENSG00000238034	cis	80.4	Breast - Mammary tissue	6.9e-06	FDR<5%	-0.157494	A	G	GTEx v8	PMID:23715323	TRUE	FALSE	308	0	2	2
Variant	rs1014883	rs1014883	rs718664	1	r2	0.8	20	21847873	21867235	eQTL	RP5-1185K9.1	ENSG00000238034	cis	80.4	Testis	1.6e-05	FDR<5%	-0.301757	A	G	GTEx v8	PMID:23715323	TRUE	FALSE	401	0	2	2
Variant	rs1014883	rs1014883	rs8121238	1	r2	0.8	20	21848836	21868198	eQTL	PAX1	ENSG00000125813	cis	149.7	Esophagus - Mucosa	4.1e-08	FDR<5%	-0.265614	A	C	GTEx v8	PMID:23715323	TRUE	FALSE	688	0	2	3
Variant	rs1014883	rs1014883	rs8121238	1	r2	0.8	20	21848836	21868198	eQTL	PAX1	ENSG00000125813	cis	149.7	Muscle skeletal	1.2e-06	FDR<5%	-0.180292	A	C	GTEx v8	PMID:23715323	TRUE	FALSE	381	0	2	3
Variant	rs1014883	rs1014883	rs8121238	1	r2	0.8	20	21848836	21868198	eQTL	PAX1	ENSG00000125813	cis	149.7	Brain - Cerebellum	0.0052	FWER<5%	-	-	-	ScanDB	PMID:19933162	FALSE	FALSE	40	0	2	3
Variant	rs1014883	rs1014883	rs8121238	1	r2	0.8	20	21848836	21868198	eQTL	RP5-1185K9.1	ENSG00000238034	cis	79.4	Breast - Mammary tissue	2.8e-06	FDR<5%	-0.161024	A	C	GTEx v8	PMID:23715323	TRUE	FALSE	308	0	2	2
Variant	rs1014883	rs1014883	rs8121238	1	r2	0.8	20	21848836	21868198	eQTL	RP5-1185K9.1	ENSG00000238034	cis	79.4	Testis	2.1e-05	FDR<5%	-0.293772	A	C	GTEx v8	PMID:23715323	TRUE	FALSE	401	0	2	2
Variant	rs1014883	rs1014883	rs2180438	1	r2	0.8	20	21849282	21868644	eQTL	PAX1	ENSG00000125813	cis	150.2	Esophagus - Mucosa	4.1e-08	FDR<5%	-0.265614	G	T	GTEx v8	PMID:23715323	TRUE	FALSE	688	0	2	3
Variant	rs1014883	rs1014883	rs2180438	1	r2	0.8	20	21849282	21868644	eQTL	PAX1	ENSG00000125813	cis	150.2	Muscle skeletal	1e-06	FDR<5%	-0.18186	G	T	GTEx v8	PMID:23715323	TRUE	FALSE	381	0	2	3
Variant	rs1014883	rs1014883	rs2180438	1	r2	0.8	20	21849282	21868644	eQTL	PAX1	ENSG00000125813	cis	150.2	Brain - Cerebellum	0.0053	FWER<5%	-	-	-	ScanDB	PMID:19933162	FALSE	FALSE	40	0	2	3
Variant	rs1014883	rs1014883	rs2180438	1	r2	0.8	20	21849282	21868644	eQTL	RP5-1185K9.1	ENSG00000238034	cis	79	Breast - Mammary tissue	2.8e-06	FDR<5%	-0.161024	G	T	GTEx v8	PMID:23715323	TRUE	FALSE	308	0	2	2
Variant	rs1014883	rs1014883	rs2180438	1	r2	0.8	20	21849282	21868644	eQTL	RP5-1185K9.1	ENSG00000238034	cis	79	Testis	2.1e-05	FDR<5%	-0.293772	G	T	GTEx v8	PMID:23715323	TRUE	FALSE	401	0	2	2
Variant	rs1014883	rs1014883	rs6082533	1	r2	0.8	20	21850273	21869635	eQTL	PAX1	ENSG00000125813	cis	151.1	Esophagus - Mucosa	1.6e-08	FDR<5%	-0.272621	G	A	GTEx v8	PMID:23715323	TRUE	FALSE	688	0	2	2
Variant	rs1014883	rs1014883	rs6082533	1	r2	0.8	20	21850273	21869635	eQTL	PAX1	ENSG00000125813	cis	151.1	Muscle skeletal	7.8e-07	FDR<5%	-0.183516	G	A	GTEx v8	PMID:23715323	TRUE	FALSE	381	0	2	2
Variant	rs1014883	rs1014883	rs6082533	1	r2	0.8	20	21850273	21869635	eQTL	RP5-1185K9.1	ENSG00000238034	cis	78	Breast - Mammary tissue	1.8e-06	FDR<5%	-0.163599	G	A	GTEx v8	PMID:23715323	TRUE	FALSE	308	0	2	2
Variant	rs1014883	rs1014883	rs6082533	1	r2	0.8	20	21850273	21869635	eQTL	RP5-1185K9.1	ENSG00000238034	cis	78	Testis	0.00011	FDR<5%	-0.26383	G	A	GTEx v8	PMID:23715323	TRUE	FALSE	401	0	2	2
Variant	rs1014883	rs1014883	rs997078	1	r2	0.8	20	21850850	21870212	eQTL	PAX1	ENSG00000125813	cis	151.7	Esophagus - Mucosa	2.2e-08	FDR<5%	-0.272128	A	T	GTEx v8	PMID:23715323	TRUE	FALSE	688	0	2	2
Variant	rs1014883	rs1014883	rs997078	1	r2	0.8	20	21850850	21870212	eQTL	PAX1	ENSG00000125813	cis	151.7	Muscle skeletal	5.9e-07	FDR<5%	-0.186134	A	T	GTEx v8	PMID:23715323	TRUE	FALSE	381	0	2	2
Variant	rs1014883	rs1014883	rs997078	1	r2	0.8	20	21850850	21870212	eQTL	RP5-1185K9.1	ENSG00000238034	cis	77.4	Breast - Mammary tissue	3.3e-06	FDR<5%	-0.160103	A	T	GTEx v8	PMID:23715323	TRUE	FALSE	308	0	2	2
Variant	rs1014883	rs1014883	rs997078	1	r2	0.8	20	21850850	21870212	eQTL	RP5-1185K9.1	ENSG00000238034	cis	77.4	Testis	2.1e-05	FDR<5%	-0.293772	A	T	GTEx v8	PMID:23715323	TRUE	FALSE	401	0	2	2
Variant	rs1014883	rs1014883	rs6047679	1	r2	0.8	20	21850946	21870308	eQTL	PAX1	ENSG00000125813	cis	151.8	Esophagus - Mucosa	2.2e-08	FDR<5%	-0.272128	G	A	GTEx v8	PMID:23715323	TRUE	FALSE	688	0	2	2
Variant	rs1014883	rs1014883	rs6047679	1	r2	0.8	20	21850946	21870308	eQTL	PAX1	ENSG00000125813	cis	151.8	Muscle skeletal	5.9e-07	FDR<5%	-0.186134	G	A	GTEx v8	PMID:23715323	TRUE	FALSE	381	0	2	2
Variant	rs1014883	rs1014883	rs6047679	1	r2	0.8	20	21850946	21870308	eQTL	RP5-1185K9.1	ENSG00000238034	cis	77.3	Breast - Mammary tissue	3.3e-06	FDR<5%	-0.160103	G	A	GTEx v8	PMID:23715323	TRUE	FALSE	308	0	2	2
Variant	rs1014883	rs1014883	rs6047679	1	r2	0.8	20	21850946	21870308	eQTL	RP5-1185K9.1	ENSG00000238034	cis	77.3	Testis	2.1e-05	FDR<5%	-0.293772	G	A	GTEx v8	PMID:23715323	TRUE	FALSE	401	0	2	2
Variant	rs1014883	rs1014883	rs987050	1	r2	0.8	20	21852049	21871411	eQTL	PAX1	ENSG00000125813	cis	152.9	Esophagus - Mucosa	2.2e-08	FDR<5%	-0.272128	C	A	GTEx v8	PMID:23715323	TRUE	FALSE	688	0	2	2
Variant	rs1014883	rs1014883	rs987050	1	r2	0.8	20	21852049	21871411	eQTL	PAX1	ENSG00000125813	cis	152.9	Muscle skeletal	5.9e-07	FDR<5%	-0.186134	C	A	GTEx v8	PMID:23715323	TRUE	FALSE	381	0	2	2
Variant	rs1014883	rs1014883	rs987050	1	r2	0.8	20	21852049	21871411	eQTL	RP5-1185K9.1	ENSG00000238034	cis	76.2	Breast - Mammary tissue	3.3e-06	FDR<5%	-0.160103	C	A	GTEx v8	PMID:23715323	TRUE	FALSE	308	0	2	2
Variant	rs1014883	rs1014883	rs987050	1	r2	0.8	20	21852049	21871411	eQTL	RP5-1185K9.1	ENSG00000238034	cis	76.2	Testis	2.1e-05	FDR<5%	-0.293772	C	A	GTEx v8	PMID:23715323	TRUE	FALSE	401	0	2	2
Variant	rs1014883	rs1014883	rs6047681	1	r2	0.8	20	21852321	21871683	eQTL	PAX1	ENSG00000125813	cis	153.2	Esophagus - Mucosa	2.2e-08	FDR<5%	-0.272128	G	A	GTEx v8	PMID:23715323	TRUE	FALSE	688	0	2	2
Variant	rs1014883	rs1014883	rs6047681	1	r2	0.8	20	21852321	21871683	eQTL	PAX1	ENSG00000125813	cis	153.2	Muscle skeletal	5.9e-07	FDR<5%	-0.186134	G	A	GTEx v8	PMID:23715323	TRUE	FALSE	381	0	2	2
Variant	rs1014883	rs1014883	rs6047681	1	r2	0.8	20	21852321	21871683	eQTL	RP5-1185K9.1	ENSG00000238034	cis	76	Breast - Mammary tissue	3.3e-06	FDR<5%	-0.160103	G	A	GTEx v8	PMID:23715323	TRUE	FALSE	308	0	2	2
Variant	rs1014883	rs1014883	rs6047681	1	r2	0.8	20	21852321	21871683	eQTL	RP5-1185K9.1	ENSG00000238034	cis	76	Testis	2.1e-05	FDR<5%	-0.293772	G	A	GTEx v8	PMID:23715323	TRUE	FALSE	401	0	2	2
Variant	rs1014883	rs1014883	rs6035968	1	r2	0.8	20	21852372	21871734	eQTL	PAX1	ENSG00000125813	cis	153.2	Esophagus - Mucosa	2.3e-08	FDR<5%	-0.271693	C	T	GTEx v8	PMID:23715323	TRUE	FALSE	688	0	2	2
Variant	rs1014883	rs1014883	rs6035968	1	r2	0.8	20	21852372	21871734	eQTL	PAX1	ENSG00000125813	cis	153.2	Muscle skeletal	5.8e-07	FDR<5%	-0.186316	C	T	GTEx v8	PMID:23715323	TRUE	FALSE	381	0	2	2
Variant	rs1014883	rs1014883	rs6035968	1	r2	0.8	20	21852372	21871734	eQTL	RP5-1185K9.1	ENSG00000238034	cis	75.9	Breast - Mammary tissue	3.6e-06	FDR<5%	-0.159509	C	T	GTEx v8	PMID:23715323	TRUE	FALSE	308	0	2	2
Variant	rs1014883	rs1014883	rs6035968	1	r2	0.8	20	21852372	21871734	eQTL	RP5-1185K9.1	ENSG00000238034	cis	75.9	Testis	2.1e-05	FDR<5%	-0.293772	C	T	GTEx v8	PMID:23715323	TRUE	FALSE	401	0	2	2
Variant	rs1014883	rs1014883	rs6035969	1	r2	0.8	20	21852476	21871838	eQTL	PAX1	ENSG00000125813	cis	153.4	Esophagus - Mucosa	2.1e-08	FDR<5%	-0.272662	G	A	GTEx v8	PMID:23715323	TRUE	FALSE	688	0	2	2
Variant	rs1014883	rs1014883	rs6035969	1	r2	0.8	20	21852476	21871838	eQTL	PAX1	ENSG00000125813	cis	153.4	Muscle skeletal	5.2e-07	FDR<5%	-0.187237	G	A	GTEx v8	PMID:23715323	TRUE	FALSE	381	0	2	2
Variant	rs1014883	rs1014883	rs6035969	1	r2	0.8	20	21852476	21871838	eQTL	RP5-1185K9.1	ENSG00000238034	cis	75.8	Breast - Mammary tissue	5.1e-06	FDR<5%	-0.157489	G	A	GTEx v8	PMID:23715323	TRUE	FALSE	308	0	2	2
Variant	rs1014883	rs1014883	rs6035969	1	r2	0.8	20	21852476	21871838	eQTL	RP5-1185K9.1	ENSG00000238034	cis	75.8	Testis	2.9e-05	FDR<5%	-0.29067	G	A	GTEx v8	PMID:23715323	TRUE	FALSE	401	0	2	2
Variant	rs1014883	rs1014883	rs6035970	1	r2	0.8	20	21852743	21872105	eQTL	PAX1	ENSG00000125813	cis	153.6	Esophagus - Mucosa	2.1e-08	FDR<5%	-0.272662	T	C	GTEx v8	PMID:23715323	TRUE	FALSE	688	0	2	2
Variant	rs1014883	rs1014883	rs6035970	1	r2	0.8	20	21852743	21872105	eQTL	PAX1	ENSG00000125813	cis	153.6	Muscle skeletal	5.2e-07	FDR<5%	-0.187237	T	C	GTEx v8	PMID:23715323	TRUE	FALSE	381	0	2	2
Variant	rs1014883	rs1014883	rs6035970	1	r2	0.8	20	21852743	21872105	eQTL	RP5-1185K9.1	ENSG00000238034	cis	75.5	Breast - Mammary tissue	5.1e-06	FDR<5%	-0.157489	T	C	GTEx v8	PMID:23715323	TRUE	FALSE	308	0	2	2
Variant	rs1014883	rs1014883	rs6035970	1	r2	0.8	20	21852743	21872105	eQTL	RP5-1185K9.1	ENSG00000238034	cis	75.5	Testis	2.9e-05	FDR<5%	-0.29067	T	C	GTEx v8	PMID:23715323	TRUE	FALSE	401	0	2	2
Variant	rs1014883	rs1014883	rs6047682	1	r2	0.8	20	21853005	21872367	eQTL	PAX1	ENSG00000125813	cis	153.9	Esophagus - Mucosa	2.1e-08	FDR<5%	-0.272662	A	C	GTEx v8	PMID:23715323	TRUE	FALSE	688	0	2	2
Variant	rs1014883	rs1014883	rs6047682	1	r2	0.8	20	21853005	21872367	eQTL	PAX1	ENSG00000125813	cis	153.9	Muscle skeletal	5.2e-07	FDR<5%	-0.187237	A	C	GTEx v8	PMID:23715323	TRUE	FALSE	381	0	2	2
Variant	rs1014883	rs1014883	rs6047682	1	r2	0.8	20	21853005	21872367	eQTL	RP5-1185K9.1	ENSG00000238034	cis	75.3	Breast - Mammary tissue	5.1e-06	FDR<5%	-0.157489	A	C	GTEx v8	PMID:23715323	TRUE	FALSE	308	0	2	2
Variant	rs1014883	rs1014883	rs6047682	1	r2	0.8	20	21853005	21872367	eQTL	RP5-1185K9.1	ENSG00000238034	cis	75.3	Testis	2.9e-05	FDR<5%	-0.29067	A	C	GTEx v8	PMID:23715323	TRUE	FALSE	401	0	2	2
Variant	rs1014883	rs1014883	rs2180439	1	r2	0.8	20	21853100	21872462	eQTL	PAX1	ENSG00000125813	cis	154	Esophagus - Mucosa	2.1e-08	FDR<5%	-0.272662	T	C	GTEx v8	PMID:23715323	TRUE	FALSE	688	0	2	3
Variant	rs1014883	rs1014883	rs2180439	1	r2	0.8	20	21853100	21872462	eQTL	PAX1	ENSG00000125813	cis	154	Muscle skeletal	5.2e-07	FDR<5%	-0.187237	T	C	GTEx v8	PMID:23715323	TRUE	FALSE	381	0	2	3
Variant	rs1014883	rs1014883	rs2180439	1	r2	0.8	20	21853100	21872462	eQTL	PAX1	ENSG00000125813	cis	154	Brain - Cerebellum	0.0053	FWER<5%	-	-	-	ScanDB	PMID:19933162	FALSE	FALSE	40	0	2	3
Variant	rs1014883	rs1014883	rs2180439	1	r2	0.8	20	21853100	21872462	eQTL	RP5-1185K9.1	ENSG00000238034	cis	75.2	Breast - Mammary tissue	5.1e-06	FDR<5%	-0.157489	T	C	GTEx v8	PMID:23715323	TRUE	FALSE	308	0	2	2
Variant	rs1014883	rs1014883	rs2180439	1	r2	0.8	20	21853100	21872462	eQTL	RP5-1185K9.1	ENSG00000238034	cis	75.2	Testis	2.9e-05	FDR<5%	-0.29067	T	C	GTEx v8	PMID:23715323	TRUE	FALSE	401	0	2	2
Variant	rs1014883	rs1014883	rs6047683	1	r2	0.8	20	21853193	21872555	eQTL	PAX1	ENSG00000125813	cis	154.1	Esophagus - Mucosa	2.1e-08	FDR<5%	-0.272662	C	A	GTEx v8	PMID:23715323	TRUE	FALSE	688	0	2	2
Variant	rs1014883	rs1014883	rs6047683	1	r2	0.8	20	21853193	21872555	eQTL	PAX1	ENSG00000125813	cis	154.1	Muscle skeletal	5.2e-07	FDR<5%	-0.187237	C	A	GTEx v8	PMID:23715323	TRUE	FALSE	381	0	2	2
Variant	rs1014883	rs1014883	rs6047683	1	r2	0.8	20	21853193	21872555	eQTL	RP5-1185K9.1	ENSG00000238034	cis	75.1	Breast - Mammary tissue	5.1e-06	FDR<5%	-0.157489	C	A	GTEx v8	PMID:23715323	TRUE	FALSE	308	0	2	2
Variant	rs1014883	rs1014883	rs6047683	1	r2	0.8	20	21853193	21872555	eQTL	RP5-1185K9.1	ENSG00000238034	cis	75.1	Testis	2.9e-05	FDR<5%	-0.29067	C	A	GTEx v8	PMID:23715323	TRUE	FALSE	401	0	2	2
Variant	rs1014883	rs1014883	rs6047684	1	r2	0.8	20	21853764	21873126	eQTL	PAX1	ENSG00000125813	cis	154.6	Esophagus - Mucosa	2.1e-08	FDR<5%	-0.272662	A	G	GTEx v8	PMID:23715323	TRUE	FALSE	688	0	2	2
Variant	rs1014883	rs1014883	rs6047684	1	r2	0.8	20	21853764	21873126	eQTL	PAX1	ENSG00000125813	cis	154.6	Muscle skeletal	5.2e-07	FDR<5%	-0.187237	A	G	GTEx v8	PMID:23715323	TRUE	FALSE	381	0	2	2
Variant	rs1014883	rs1014883	rs6047684	1	r2	0.8	20	21853764	21873126	eQTL	RP5-1185K9.1	ENSG00000238034	cis	74.5	Breast - Mammary tissue	5.1e-06	FDR<5%	-0.157489	A	G	GTEx v8	PMID:23715323	TRUE	FALSE	308	0	2	2
Variant	rs1014883	rs1014883	rs6047684	1	r2	0.8	20	21853764	21873126	eQTL	RP5-1185K9.1	ENSG00000238034	cis	74.5	Testis	2.9e-05	FDR<5%	-0.29067	A	G	GTEx v8	PMID:23715323	TRUE	FALSE	401	0	2	2
Variant	rs1014883	rs1014883	rs4815076	1	r2	0.8	20	21854375	21873737	eQTL	PAX1	ENSG00000125813	cis	155.3	Esophagus - Mucosa	2.1e-08	FDR<5%	-0.272662	A	G	GTEx v8	PMID:23715323	TRUE	FALSE	688	0	2	2
Variant	rs1014883	rs1014883	rs4815076	1	r2	0.8	20	21854375	21873737	eQTL	PAX1	ENSG00000125813	cis	155.3	Muscle skeletal	5.2e-07	FDR<5%	-0.187237	A	G	GTEx v8	PMID:23715323	TRUE	FALSE	381	0	2	2
Variant	rs1014883	rs1014883	rs4815076	1	r2	0.8	20	21854375	21873737	eQTL	RP5-1185K9.1	ENSG00000238034	cis	73.9	Breast - Mammary tissue	5.1e-06	FDR<5%	-0.157489	A	G	GTEx v8	PMID:23715323	TRUE	FALSE	308	0	2	2
Variant	rs1014883	rs1014883	rs4815076	1	r2	0.8	20	21854375	21873737	eQTL	RP5-1185K9.1	ENSG00000238034	cis	73.9	Testis	2.9e-05	FDR<5%	-0.29067	A	G	GTEx v8	PMID:23715323	TRUE	FALSE	401	0	2	2
Variant	rs1014883	rs1014883	rs5840938	1	r2	0.8	20	21855322	21874684	eQTL	PAX1	ENSG00000125813	cis	156.2	Esophagus - Mucosa	2.1e-08	FDR<5%	-0.272662	CT	C	GTEx v8	PMID:23715323	TRUE	FALSE	688	0	2	2
Variant	rs1014883	rs1014883	rs5840938	1	r2	0.8	20	21855322	21874684	eQTL	PAX1	ENSG00000125813	cis	156.2	Muscle skeletal	5.2e-07	FDR<5%	-0.187237	CT	C	GTEx v8	PMID:23715323	TRUE	FALSE	381	0	2	2
Variant	rs1014883	rs1014883	rs5840938	1	r2	0.8	20	21855322	21874684	eQTL	RP5-1185K9.1	ENSG00000238034	cis	73	Breast - Mammary tissue	5.1e-06	FDR<5%	-0.157489	CT	C	GTEx v8	PMID:23715323	TRUE	FALSE	308	0	2	2
Variant	rs1014883	rs1014883	rs5840938	1	r2	0.8	20	21855322	21874684	eQTL	RP5-1185K9.1	ENSG00000238034	cis	73	Testis	2.9e-05	FDR<5%	-0.29067	CT	C	GTEx v8	PMID:23715323	TRUE	FALSE	401	0	2	2
Variant	rs1014883	rs1014883	rs6047685	1	r2	0.8	20	21855904	21875266	eQTL	PAX1	ENSG00000125813	cis	156.8	Esophagus - Mucosa	2.1e-08	FDR<5%	-0.272662	T	A	GTEx v8	PMID:23715323	TRUE	FALSE	688	0	2	2
Variant	rs1014883	rs1014883	rs6047685	1	r2	0.8	20	21855904	21875266	eQTL	PAX1	ENSG00000125813	cis	156.8	Muscle skeletal	5.2e-07	FDR<5%	-0.187237	T	A	GTEx v8	PMID:23715323	TRUE	FALSE	381	0	2	2
Variant	rs1014883	rs1014883	rs6047685	1	r2	0.8	20	21855904	21875266	eQTL	RP5-1185K9.1	ENSG00000238034	cis	72.4	Breast - Mammary tissue	5.1e-06	FDR<5%	-0.157489	T	A	GTEx v8	PMID:23715323	TRUE	FALSE	308	0	2	2
Variant	rs1014883	rs1014883	rs6047685	1	r2	0.8	20	21855904	21875266	eQTL	RP5-1185K9.1	ENSG00000238034	cis	72.4	Testis	2.9e-05	FDR<5%	-0.29067	T	A	GTEx v8	PMID:23715323	TRUE	FALSE	401	0	2	2
Variant	rs1014883	rs1014883	rs6035971	1	r2	0.8	20	21856148	21875510	eQTL	PAX1	ENSG00000125813	cis	157	Esophagus - Mucosa	2.1e-08	FDR<5%	-0.272662	T	A	GTEx v8	PMID:23715323	TRUE	FALSE	688	0	2	2
Variant	rs1014883	rs1014883	rs6035971	1	r2	0.8	20	21856148	21875510	eQTL	PAX1	ENSG00000125813	cis	157	Muscle skeletal	5.2e-07	FDR<5%	-0.187237	T	A	GTEx v8	PMID:23715323	TRUE	FALSE	381	0	2	2
Variant	rs1014883	rs1014883	rs6035971	1	r2	0.8	20	21856148	21875510	eQTL	RP5-1185K9.1	ENSG00000238034	cis	72.1	Breast - Mammary tissue	5.1e-06	FDR<5%	-0.157489	T	A	GTEx v8	PMID:23715323	TRUE	FALSE	308	0	2	2
Variant	rs1014883	rs1014883	rs6035971	1	r2	0.8	20	21856148	21875510	eQTL	RP5-1185K9.1	ENSG00000238034	cis	72.1	Testis	2.9e-05	FDR<5%	-0.29067	T	A	GTEx v8	PMID:23715323	TRUE	FALSE	401	0	2	2
Variant	rs1014883	rs1014883	rs1012184	1	r2	0.8	20	21856914	21876276	eQTL	PAX1	ENSG00000125813	cis	157.8	Esophagus - Mucosa	2.1e-08	FDR<5%	-0.272662	C	T	GTEx v8	PMID:23715323	TRUE	FALSE	688	0	2	3
Variant	rs1014883	rs1014883	rs1012184	1	r2	0.8	20	21856914	21876276	eQTL	PAX1	ENSG00000125813	cis	157.8	Muscle skeletal	5.2e-07	FDR<5%	-0.187237	C	T	GTEx v8	PMID:23715323	TRUE	FALSE	381	0	2	3
Variant	rs1014883	rs1014883	rs1012184	1	r2	0.8	20	21856914	21876276	eQTL	PAX1	ENSG00000125813	cis	157.8	Brain - Cerebellum	0.0053	FWER<5%	-	-	-	ScanDB	PMID:19933162	FALSE	FALSE	40	0	2	3
Variant	rs1014883	rs1014883	rs1012184	1	r2	0.8	20	21856914	21876276	eQTL	RP5-1185K9.1	ENSG00000238034	cis	71.4	Breast - Mammary tissue	5.1e-06	FDR<5%	-0.157489	C	T	GTEx v8	PMID:23715323	TRUE	FALSE	308	0	2	2
Variant	rs1014883	rs1014883	rs1012184	1	r2	0.8	20	21856914	21876276	eQTL	RP5-1185K9.1	ENSG00000238034	cis	71.4	Testis	2.9e-05	FDR<5%	-0.29067	C	T	GTEx v8	PMID:23715323	TRUE	FALSE	401	0	2	2
Variant	rs1014883	rs1014883	rs13045297	1	r2	0.8	20	21858283	21877645	eQTL	PAX1	ENSG00000125813	cis	159.2	Esophagus - Mucosa	2.1e-08	FDR<5%	-0.272662	T	G	GTEx v8	PMID:23715323	TRUE	FALSE	688	0	2	2
Variant	rs1014883	rs1014883	rs13045297	1	r2	0.8	20	21858283	21877645	eQTL	PAX1	ENSG00000125813	cis	159.2	Muscle skeletal	5.2e-07	FDR<5%	-0.187237	T	G	GTEx v8	PMID:23715323	TRUE	FALSE	381	0	2	2
Variant	rs1014883	rs1014883	rs13045297	1	r2	0.8	20	21858283	21877645	eQTL	RP5-1185K9.1	ENSG00000238034	cis	70	Breast - Mammary tissue	5.1e-06	FDR<5%	-0.157489	T	G	GTEx v8	PMID:23715323	TRUE	FALSE	308	0	2	2
Variant	rs1014883	rs1014883	rs13045297	1	r2	0.8	20	21858283	21877645	eQTL	RP5-1185K9.1	ENSG00000238034	cis	70	Testis	2.9e-05	FDR<5%	-0.29067	T	G	GTEx v8	PMID:23715323	TRUE	FALSE	401	0	2	2
Variant	rs1014883	rs1014883	rs4613347	1	r2	0.8	20	21858742	21878104	eQTL	PAX1	ENSG00000125813	cis	159.6	Esophagus - Mucosa	2.1e-08	FDR<5%	-0.272662	C	T	GTEx v8	PMID:23715323	TRUE	FALSE	688	0	2	2
Variant	rs1014883	rs1014883	rs4613347	1	r2	0.8	20	21858742	21878104	eQTL	PAX1	ENSG00000125813	cis	159.6	Muscle skeletal	5.2e-07	FDR<5%	-0.187237	C	T	GTEx v8	PMID:23715323	TRUE	FALSE	381	0	2	2
Variant	rs1014883	rs1014883	rs4613347	1	r2	0.8	20	21858742	21878104	eQTL	RP5-1185K9.1	ENSG00000238034	cis	69.5	Breast - Mammary tissue	5.1e-06	FDR<5%	-0.157489	C	T	GTEx v8	PMID:23715323	TRUE	FALSE	308	0	2	2
Variant	rs1014883	rs1014883	rs4613347	1	r2	0.8	20	21858742	21878104	eQTL	RP5-1185K9.1	ENSG00000238034	cis	69.5	Testis	2.9e-05	FDR<5%	-0.29067	C	T	GTEx v8	PMID:23715323	TRUE	FALSE	401	0	2	2
Variant	rs1014883	rs1014883	rs6047688	1	r2	0.8	20	21859207	21878569	eQTL	PAX1	ENSG00000125813	cis	160.1	Esophagus - Mucosa	2.1e-08	FDR<5%	-0.272662	C	G	GTEx v8	PMID:23715323	TRUE	FALSE	688	0	2	2
Variant	rs1014883	rs1014883	rs6047688	1	r2	0.8	20	21859207	21878569	eQTL	PAX1	ENSG00000125813	cis	160.1	Muscle skeletal	5.2e-07	FDR<5%	-0.187237	C	G	GTEx v8	PMID:23715323	TRUE	FALSE	381	0	2	2
Variant	rs1014883	rs1014883	rs6047688	1	r2	0.8	20	21859207	21878569	eQTL	RP5-1185K9.1	ENSG00000238034	cis	69.1	Breast - Mammary tissue	5.1e-06	FDR<5%	-0.157489	C	G	GTEx v8	PMID:23715323	TRUE	FALSE	308	0	2	2
Variant	rs1014883	rs1014883	rs6047688	1	r2	0.8	20	21859207	21878569	eQTL	RP5-1185K9.1	ENSG00000238034	cis	69.1	Testis	2.9e-05	FDR<5%	-0.29067	C	G	GTEx v8	PMID:23715323	TRUE	FALSE	401	0	2	2
Variant	rs1014883	rs1014883	rs4815077	1	r2	0.8	20	21859643	21879005	eQTL	PAX1	ENSG00000125813	cis	160.5	Esophagus - Mucosa	2.1e-08	FDR<5%	-0.272662	C	T	GTEx v8	PMID:23715323	TRUE	FALSE	688	0	2	2
Variant	rs1014883	rs1014883	rs4815077	1	r2	0.8	20	21859643	21879005	eQTL	PAX1	ENSG00000125813	cis	160.5	Muscle skeletal	5.2e-07	FDR<5%	-0.187237	C	T	GTEx v8	PMID:23715323	TRUE	FALSE	381	0	2	2
Variant	rs1014883	rs1014883	rs4815077	1	r2	0.8	20	21859643	21879005	eQTL	RP5-1185K9.1	ENSG00000238034	cis	68.6	Breast - Mammary tissue	5.1e-06	FDR<5%	-0.157489	C	T	GTEx v8	PMID:23715323	TRUE	FALSE	308	0	2	2
Variant	rs1014883	rs1014883	rs4815077	1	r2	0.8	20	21859643	21879005	eQTL	RP5-1185K9.1	ENSG00000238034	cis	68.6	Testis	2.9e-05	FDR<5%	-0.29067	C	T	GTEx v8	PMID:23715323	TRUE	FALSE	401	0	2	2
Variant	rs1014883	rs1014883	rs4815078	1	r2	0.8	20	21859752	21879114	eQTL	PAX1	ENSG00000125813	cis	160.6	Esophagus - Mucosa	2.1e-08	FDR<5%	-0.272662	G	A	GTEx v8	PMID:23715323	TRUE	FALSE	688	0	2	2
Variant	rs1014883	rs1014883	rs4815078	1	r2	0.8	20	21859752	21879114	eQTL	PAX1	ENSG00000125813	cis	160.6	Muscle skeletal	5.2e-07	FDR<5%	-0.187237	G	A	GTEx v8	PMID:23715323	TRUE	FALSE	381	0	2	2
Variant	rs1014883	rs1014883	rs4815078	1	r2	0.8	20	21859752	21879114	eQTL	RP5-1185K9.1	ENSG00000238034	cis	68.5	Breast - Mammary tissue	5.1e-06	FDR<5%	-0.157489	G	A	GTEx v8	PMID:23715323	TRUE	FALSE	308	0	2	2
Variant	rs1014883	rs1014883	rs4815078	1	r2	0.8	20	21859752	21879114	eQTL	RP5-1185K9.1	ENSG00000238034	cis	68.5	Testis	2.9e-05	FDR<5%	-0.29067	G	A	GTEx v8	PMID:23715323	TRUE	FALSE	401	0	2	2
Variant	rs1014883	rs1014883	rs4815079	1	r2	0.8	20	21859870	21879232	eQTL	PAX1	ENSG00000125813	cis	160.7	Esophagus - Mucosa	1.6e-08	FDR<5%	-0.272621	C	T	GTEx v8	PMID:23715323	TRUE	FALSE	688	0	2	2
Variant	rs1014883	rs1014883	rs4815079	1	r2	0.8	20	21859870	21879232	eQTL	PAX1	ENSG00000125813	cis	160.7	Muscle skeletal	7.8e-07	FDR<5%	-0.183516	C	T	GTEx v8	PMID:23715323	TRUE	FALSE	381	0	2	2
Variant	rs1014883	rs1014883	rs4815079	1	r2	0.8	20	21859870	21879232	eQTL	RP5-1185K9.1	ENSG00000238034	cis	68.4	Breast - Mammary tissue	1.8e-06	FDR<5%	-0.163599	C	T	GTEx v8	PMID:23715323	TRUE	FALSE	308	0	2	2
Variant	rs1014883	rs1014883	rs4815079	1	r2	0.8	20	21859870	21879232	eQTL	RP5-1185K9.1	ENSG00000238034	cis	68.4	Testis	0.00011	FDR<5%	-0.26383	C	T	GTEx v8	PMID:23715323	TRUE	FALSE	401	0	2	2
Variant	rs1014883	rs1014883	rs2208053	1	r2	0.8	20	21860562	21879924	eQTL	PAX1	ENSG00000125813	cis	161.4	Esophagus - Mucosa	2.2e-08	FDR<5%	-0.269792	T	C	GTEx v8	PMID:23715323	TRUE	FALSE	688	0	2	2
Variant	rs1014883	rs1014883	rs2208053	1	r2	0.8	20	21860562	21879924	eQTL	PAX1	ENSG00000125813	cis	161.4	Muscle skeletal	6.1e-07	FDR<5%	-0.185318	T	C	GTEx v8	PMID:23715323	TRUE	FALSE	381	0	2	2
Variant	rs1014883	rs1014883	rs2208053	1	r2	0.8	20	21860562	21879924	eQTL	RP5-1185K9.1	ENSG00000238034	cis	67.7	Breast - Mammary tissue	2.8e-06	FDR<5%	-0.161874	T	C	GTEx v8	PMID:23715323	TRUE	FALSE	308	0	2	2
Variant	rs1014883	rs1014883	rs2208053	1	r2	0.8	20	21860562	21879924	eQTL	RP5-1185K9.1	ENSG00000238034	cis	67.7	Testis	2.7e-05	FDR<5%	-0.288927	T	C	GTEx v8	PMID:23715323	TRUE	FALSE	401	0	2	2
Variant	rs1014883	rs1014883	rs6047690	1	r2	0.8	20	21861246	21880608	eQTL	PAX1	ENSG00000125813	cis	162.1	Esophagus - Mucosa	2.1e-08	FDR<5%	-0.272662	T	C	GTEx v8	PMID:23715323	TRUE	FALSE	688	0	2	2
Variant	rs1014883	rs1014883	rs6047690	1	r2	0.8	20	21861246	21880608	eQTL	PAX1	ENSG00000125813	cis	162.1	Muscle skeletal	5.2e-07	FDR<5%	-0.187237	T	C	GTEx v8	PMID:23715323	TRUE	FALSE	381	0	2	2
Variant	rs1014883	rs1014883	rs6047690	1	r2	0.8	20	21861246	21880608	eQTL	RP5-1185K9.1	ENSG00000238034	cis	67	Breast - Mammary tissue	5.1e-06	FDR<5%	-0.157489	T	C	GTEx v8	PMID:23715323	TRUE	FALSE	308	0	2	2
Variant	rs1014883	rs1014883	rs6047690	1	r2	0.8	20	21861246	21880608	eQTL	RP5-1185K9.1	ENSG00000238034	cis	67	Testis	2.9e-05	FDR<5%	-0.29067	T	C	GTEx v8	PMID:23715323	TRUE	FALSE	401	0	2	2
Variant	rs1014883	rs1014883	rs6075849	1	r2	0.8	20	21861552	21880914	eQTL	PAX1	ENSG00000125813	cis	162.4	Esophagus - Mucosa	2.1e-08	FDR<5%	-0.272662	C	T	GTEx v8	PMID:23715323	TRUE	FALSE	688	0	2	2
Variant	rs1014883	rs1014883	rs6075849	1	r2	0.8	20	21861552	21880914	eQTL	PAX1	ENSG00000125813	cis	162.4	Muscle skeletal	5.2e-07	FDR<5%	-0.187237	C	T	GTEx v8	PMID:23715323	TRUE	FALSE	381	0	2	2
Variant	rs1014883	rs1014883	rs6075849	1	r2	0.8	20	21861552	21880914	eQTL	RP5-1185K9.1	ENSG00000238034	cis	66.7	Breast - Mammary tissue	5.1e-06	FDR<5%	-0.157489	C	T	GTEx v8	PMID:23715323	TRUE	FALSE	308	0	2	2
Variant	rs1014883	rs1014883	rs6075849	1	r2	0.8	20	21861552	21880914	eQTL	RP5-1185K9.1	ENSG00000238034	cis	66.7	Testis	2.9e-05	FDR<5%	-0.29067	C	T	GTEx v8	PMID:23715323	TRUE	FALSE	401	0	2	2
Variant	rs1014883	rs1014883	rs6075850	1	r2	0.8	20	21861635	21880997	eQTL	PAX1	ENSG00000125813	cis	162.5	Esophagus - Mucosa	1.7e-07	FDR<5%	-0.259726	C	T	GTEx v8	PMID:23715323	TRUE	FALSE	688	0	2	2
Variant	rs1014883	rs1014883	rs6075850	1	r2	0.8	20	21861635	21880997	eQTL	PAX1	ENSG00000125813	cis	162.5	Muscle skeletal	7.8e-07	FDR<5%	-0.187903	C	T	GTEx v8	PMID:23715323	TRUE	FALSE	381	0	2	2
Variant	rs1014883	rs1014883	rs6075850	1	r2	0.8	20	21861635	21880997	eQTL	RP5-1185K9.1	ENSG00000238034	cis	66.7	Breast - Mammary tissue	1e-05	FDR<5%	-0.154813	C	T	GTEx v8	PMID:23715323	TRUE	FALSE	308	0	2	2
Variant	rs1014883	rs1014883	rs6075850	1	r2	0.8	20	21861635	21880997	eQTL	RP5-1185K9.1	ENSG00000238034	cis	66.7	Testis	2.1e-05	FDR<5%	-0.298688	C	T	GTEx v8	PMID:23715323	TRUE	FALSE	401	0	2	2
Variant	rs1014883	rs1014883	rs6082540	1	r2	0.8	20	21862077	21881439	eQTL	PAX1	ENSG00000125813	cis	163	Esophagus - Mucosa	2.3e-08	FDR<5%	-0.271504	A	G	GTEx v8	PMID:23715323	TRUE	FALSE	688	0	2	2
Variant	rs1014883	rs1014883	rs6082540	1	r2	0.8	20	21862077	21881439	eQTL	PAX1	ENSG00000125813	cis	163	Muscle skeletal	6.8e-07	FDR<5%	-0.185175	A	G	GTEx v8	PMID:23715323	TRUE	FALSE	381	0	2	2
Variant	rs1014883	rs1014883	rs6082540	1	r2	0.8	20	21862077	21881439	eQTL	RP5-1185K9.1	ENSG00000238034	cis	66.2	Breast - Mammary tissue	8.8e-06	FDR<5%	-0.152922	A	G	GTEx v8	PMID:23715323	TRUE	FALSE	308	0	2	2
Variant	rs1014883	rs1014883	rs6082540	1	r2	0.8	20	21862077	21881439	eQTL	RP5-1185K9.1	ENSG00000238034	cis	66.2	Testis	2.9e-05	FDR<5%	-0.29067	A	G	GTEx v8	PMID:23715323	TRUE	FALSE	401	0	2	2
Variant	rs1014883	rs1014883	rs6047691	1	r2	0.8	20	21862959	21882321	eQTL	PAX1	ENSG00000125813	cis	163.8	Esophagus - Mucosa	2.1e-08	FDR<5%	-0.272662	T	C	GTEx v8	PMID:23715323	TRUE	FALSE	688	0	2	2
Variant	rs1014883	rs1014883	rs6047691	1	r2	0.8	20	21862959	21882321	eQTL	PAX1	ENSG00000125813	cis	163.8	Muscle skeletal	5.2e-07	FDR<5%	-0.187237	T	C	GTEx v8	PMID:23715323	TRUE	FALSE	381	0	2	2
Variant	rs1014883	rs1014883	rs6047691	1	r2	0.8	20	21862959	21882321	eQTL	RP5-1185K9.1	ENSG00000238034	cis	65.3	Breast - Mammary tissue	5.1e-06	FDR<5%	-0.157489	T	C	GTEx v8	PMID:23715323	TRUE	FALSE	308	0	2	2
Variant	rs1014883	rs1014883	rs6047691	1	r2	0.8	20	21862959	21882321	eQTL	RP5-1185K9.1	ENSG00000238034	cis	65.3	Testis	2.9e-05	FDR<5%	-0.29067	T	C	GTEx v8	PMID:23715323	TRUE	FALSE	401	0	2	2
Variant	rs1014883	rs1014883	rs4815080	1	r2	0.8	20	21863397	21882759	eQTL	PAX1	ENSG00000125813	cis	164.3	Esophagus - Mucosa	1.7e-07	FDR<5%	-0.259726	G	A	GTEx v8	PMID:23715323	TRUE	FALSE	688	0	2	3
Variant	rs1014883	rs1014883	rs4815080	1	r2	0.8	20	21863397	21882759	eQTL	PAX1	ENSG00000125813	cis	164.3	Muscle skeletal	7.8e-07	FDR<5%	-0.187903	G	A	GTEx v8	PMID:23715323	TRUE	FALSE	381	0	2	3
Variant	rs1014883	rs1014883	rs4815080	1	r2	0.8	20	21863397	21882759	eQTL	PAX1	ENSG00000125813	cis	164.3	Brain - Cerebellum	0.0097	FWER<5%	-	-	-	ScanDB	PMID:19933162	FALSE	FALSE	40	0	2	3
Variant	rs1014883	rs1014883	rs4815080	1	r2	0.8	20	21863397	21882759	eQTL	RP5-1185K9.1	ENSG00000238034	cis	64.9	Breast - Mammary tissue	1e-05	FDR<5%	-0.154813	G	A	GTEx v8	PMID:23715323	TRUE	FALSE	308	0	2	2
Variant	rs1014883	rs1014883	rs4815080	1	r2	0.8	20	21863397	21882759	eQTL	RP5-1185K9.1	ENSG00000238034	cis	64.9	Testis	2.1e-05	FDR<5%	-0.298688	G	A	GTEx v8	PMID:23715323	TRUE	FALSE	401	0	2	2
Variant	rs1014883	rs1014883	rs6113404	1	r2	0.8	20	21863825	21883187	eQTL	PAX1	ENSG00000125813	cis	164.7	Esophagus - Mucosa	2.1e-08	FDR<5%	-0.272662	C	T	GTEx v8	PMID:23715323	TRUE	FALSE	688	0	2	2
Variant	rs1014883	rs1014883	rs6113404	1	r2	0.8	20	21863825	21883187	eQTL	PAX1	ENSG00000125813	cis	164.7	Muscle skeletal	5.2e-07	FDR<5%	-0.187237	C	T	GTEx v8	PMID:23715323	TRUE	FALSE	381	0	2	2
Variant	rs1014883	rs1014883	rs6113404	1	r2	0.8	20	21863825	21883187	eQTL	RP5-1185K9.1	ENSG00000238034	cis	64.5	Breast - Mammary tissue	5.1e-06	FDR<5%	-0.157489	C	T	GTEx v8	PMID:23715323	TRUE	FALSE	308	0	2	2
Variant	rs1014883	rs1014883	rs6113404	1	r2	0.8	20	21863825	21883187	eQTL	RP5-1185K9.1	ENSG00000238034	cis	64.5	Testis	2.9e-05	FDR<5%	-0.29067	C	T	GTEx v8	PMID:23715323	TRUE	FALSE	401	0	2	2
Variant	rs1014883	rs1014883	rs6047692	1	r2	0.8	20	21863942	21883304	eQTL	PAX1	ENSG00000125813	cis	164.8	Esophagus - Mucosa	2.1e-08	FDR<5%	-0.272662	T	G	GTEx v8	PMID:23715323	TRUE	FALSE	688	0	2	2
Variant	rs1014883	rs1014883	rs6047692	1	r2	0.8	20	21863942	21883304	eQTL	PAX1	ENSG00000125813	cis	164.8	Muscle skeletal	5.2e-07	FDR<5%	-0.187237	T	G	GTEx v8	PMID:23715323	TRUE	FALSE	381	0	2	2
Variant	rs1014883	rs1014883	rs6047692	1	r2	0.8	20	21863942	21883304	eQTL	RP5-1185K9.1	ENSG00000238034	cis	64.3	Breast - Mammary tissue	5.1e-06	FDR<5%	-0.157489	T	G	GTEx v8	PMID:23715323	TRUE	FALSE	308	0	2	2
Variant	rs1014883	rs1014883	rs6047692	1	r2	0.8	20	21863942	21883304	eQTL	RP5-1185K9.1	ENSG00000238034	cis	64.3	Testis	2.9e-05	FDR<5%	-0.29067	T	G	GTEx v8	PMID:23715323	TRUE	FALSE	401	0	2	2
Variant	rs1014883	rs1014883	rs6047694	1	r2	0.8	20	21864074	21883436	eQTL	PAX1	ENSG00000125813	cis	165	Esophagus - Mucosa	2.1e-08	FDR<5%	-0.272662	A	G	GTEx v8	PMID:23715323	TRUE	FALSE	688	0	2	2
Variant	rs1014883	rs1014883	rs6047694	1	r2	0.8	20	21864074	21883436	eQTL	PAX1	ENSG00000125813	cis	165	Muscle skeletal	5.2e-07	FDR<5%	-0.187237	A	G	GTEx v8	PMID:23715323	TRUE	FALSE	381	0	2	2
Variant	rs1014883	rs1014883	rs6047694	1	r2	0.8	20	21864074	21883436	eQTL	RP5-1185K9.1	ENSG00000238034	cis	64.2	Breast - Mammary tissue	5.1e-06	FDR<5%	-0.157489	A	G	GTEx v8	PMID:23715323	TRUE	FALSE	308	0	2	2
Variant	rs1014883	rs1014883	rs6047694	1	r2	0.8	20	21864074	21883436	eQTL	RP5-1185K9.1	ENSG00000238034	cis	64.2	Testis	2.9e-05	FDR<5%	-0.29067	A	G	GTEx v8	PMID:23715323	TRUE	FALSE	401	0	2	2
Variant	rs1014883	rs1014883	rs6075852	1	r2	0.8	20	21866151	21885513	eQTL	PAX1	ENSG00000125813	cis	167	Esophagus - Mucosa	2.1e-08	FDR<5%	-0.272662	G	A	GTEx v8	PMID:23715323	TRUE	FALSE	688	0	2	3
Variant	rs1014883	rs1014883	rs6075852	1	r2	0.8	20	21866151	21885513	eQTL	PAX1	ENSG00000125813	cis	167	Muscle skeletal	5.2e-07	FDR<5%	-0.187237	G	A	GTEx v8	PMID:23715323	TRUE	FALSE	381	0	2	3
Variant	rs1014883	rs1014883	rs6075852	1	r2	0.8	20	21866151	21885513	eQTL	PAX1	ENSG00000125813	cis	167	Brain - Cerebellum	0.0097	FWER<5%	-	-	-	ScanDB	PMID:19933162	FALSE	FALSE	40	0	2	3
Variant	rs1014883	rs1014883	rs6075852	1	r2	0.8	20	21866151	21885513	eQTL	RP5-1185K9.1	ENSG00000238034	cis	62.1	Breast - Mammary tissue	5.1e-06	FDR<5%	-0.157489	G	A	GTEx v8	PMID:23715323	TRUE	FALSE	308	0	2	2
Variant	rs1014883	rs1014883	rs6075852	1	r2	0.8	20	21866151	21885513	eQTL	RP5-1185K9.1	ENSG00000238034	cis	62.1	Testis	2.9e-05	FDR<5%	-0.29067	G	A	GTEx v8	PMID:23715323	TRUE	FALSE	401	0	2	2
Variant	rs1014883	rs1014883	rs6082541	1	r2	0.8	20	21866199	21885561	eQTL	PAX1	ENSG00000125813	cis	167.1	Esophagus - Mucosa	2.1e-08	FDR<5%	-0.272662	C	T	GTEx v8	PMID:23715323	TRUE	FALSE	688	0	2	2
Variant	rs1014883	rs1014883	rs6082541	1	r2	0.8	20	21866199	21885561	eQTL	PAX1	ENSG00000125813	cis	167.1	Muscle skeletal	5.2e-07	FDR<5%	-0.187237	C	T	GTEx v8	PMID:23715323	TRUE	FALSE	381	0	2	2
Variant	rs1014883	rs1014883	rs6082541	1	r2	0.8	20	21866199	21885561	eQTL	RP5-1185K9.1	ENSG00000238034	cis	62.1	Breast - Mammary tissue	5.1e-06	FDR<5%	-0.157489	C	T	GTEx v8	PMID:23715323	TRUE	FALSE	308	0	2	2
Variant	rs1014883	rs1014883	rs6082541	1	r2	0.8	20	21866199	21885561	eQTL	RP5-1185K9.1	ENSG00000238034	cis	62.1	Testis	2.9e-05	FDR<5%	-0.29067	C	T	GTEx v8	PMID:23715323	TRUE	FALSE	401	0	2	2
Variant	rs1014883	rs1014883	rs6075853	1	r2	0.8	20	21866203	21885565	eQTL	PAX1	ENSG00000125813	cis	167.1	Esophagus - Mucosa	2.1e-08	FDR<5%	-0.272662	A	G	GTEx v8	PMID:23715323	TRUE	FALSE	688	0	2	2
Variant	rs1014883	rs1014883	rs6075853	1	r2	0.8	20	21866203	21885565	eQTL	PAX1	ENSG00000125813	cis	167.1	Muscle skeletal	5.2e-07	FDR<5%	-0.187237	A	G	GTEx v8	PMID:23715323	TRUE	FALSE	381	0	2	2
Variant	rs1014883	rs1014883	rs6075853	1	r2	0.8	20	21866203	21885565	eQTL	RP5-1185K9.1	ENSG00000238034	cis	62.1	Breast - Mammary tissue	5.1e-06	FDR<5%	-0.157489	A	G	GTEx v8	PMID:23715323	TRUE	FALSE	308	0	2	2
Variant	rs1014883	rs1014883	rs6075853	1	r2	0.8	20	21866203	21885565	eQTL	RP5-1185K9.1	ENSG00000238034	cis	62.1	Testis	2.9e-05	FDR<5%	-0.29067	A	G	GTEx v8	PMID:23715323	TRUE	FALSE	401	0	2	2
Variant	rs1014883	rs1014883	rs6075854	1	r2	0.8	20	21866377	21885739	eQTL	PAX1	ENSG00000125813	cis	167.3	Esophagus - Mucosa	2.1e-08	FDR<5%	-0.272662	A	G	GTEx v8	PMID:23715323	TRUE	FALSE	688	0	2	2
Variant	rs1014883	rs1014883	rs6075854	1	r2	0.8	20	21866377	21885739	eQTL	PAX1	ENSG00000125813	cis	167.3	Muscle skeletal	5.2e-07	FDR<5%	-0.187237	A	G	GTEx v8	PMID:23715323	TRUE	FALSE	381	0	2	2
Variant	rs1014883	rs1014883	rs6075854	1	r2	0.8	20	21866377	21885739	eQTL	RP5-1185K9.1	ENSG00000238034	cis	61.9	Breast - Mammary tissue	5.1e-06	FDR<5%	-0.157489	A	G	GTEx v8	PMID:23715323	TRUE	FALSE	308	0	2	2
Variant	rs1014883	rs1014883	rs6075854	1	r2	0.8	20	21866377	21885739	eQTL	RP5-1185K9.1	ENSG00000238034	cis	61.9	Testis	2.9e-05	FDR<5%	-0.29067	A	G	GTEx v8	PMID:23715323	TRUE	FALSE	401	0	2	2
Variant	rs1014883	rs1014883	rs6075855	1	r2	0.8	20	21866547	21885909	eQTL	PAX1	ENSG00000125813	cis	167.4	Esophagus - Mucosa	2.1e-08	FDR<5%	-0.272662	C	T	GTEx v8	PMID:23715323	TRUE	FALSE	688	0	2	2
Variant	rs1014883	rs1014883	rs6075855	1	r2	0.8	20	21866547	21885909	eQTL	PAX1	ENSG00000125813	cis	167.4	Muscle skeletal	5.2e-07	FDR<5%	-0.187237	C	T	GTEx v8	PMID:23715323	TRUE	FALSE	381	0	2	2
Variant	rs1014883	rs1014883	rs6075855	1	r2	0.8	20	21866547	21885909	eQTL	RP5-1185K9.1	ENSG00000238034	cis	61.7	Breast - Mammary tissue	5.1e-06	FDR<5%	-0.157489	C	T	GTEx v8	PMID:23715323	TRUE	FALSE	308	0	2	2
Variant	rs1014883	rs1014883	rs6075855	1	r2	0.8	20	21866547	21885909	eQTL	RP5-1185K9.1	ENSG00000238034	cis	61.7	Testis	2.9e-05	FDR<5%	-0.29067	C	T	GTEx v8	PMID:23715323	TRUE	FALSE	401	0	2	2
Variant	rs1014883	rs1014883	rs6082543	1	r2	0.8	20	21868539	21887901	eQTL	PAX1	ENSG00000125813	cis	169.4	Esophagus - Mucosa	2.1e-08	FDR<5%	-0.272662	G	C	GTEx v8	PMID:23715323	TRUE	FALSE	688	0	2	2
Variant	rs1014883	rs1014883	rs6082543	1	r2	0.8	20	21868539	21887901	eQTL	PAX1	ENSG00000125813	cis	169.4	Muscle skeletal	7e-07	FDR<5%	-0.185262	G	C	GTEx v8	PMID:23715323	TRUE	FALSE	381	0	2	2
Variant	rs1014883	rs1014883	rs6082543	1	r2	0.8	20	21868539	21887901	eQTL	RP5-1185K9.1	ENSG00000238034	cis	59.7	Breast - Mammary tissue	5.1e-06	FDR<5%	-0.157489	G	C	GTEx v8	PMID:23715323	TRUE	FALSE	308	0	2	2
Variant	rs1014883	rs1014883	rs6082543	1	r2	0.8	20	21868539	21887901	eQTL	RP5-1185K9.1	ENSG00000238034	cis	59.7	Testis	2.9e-05	FDR<5%	-0.29067	G	C	GTEx v8	PMID:23715323	TRUE	FALSE	401	0	2	2
Variant	rs1014883	rs1014883	rs6113406	1	r2	0.8	20	21868545	21887907	eQTL	PAX1	ENSG00000125813	cis	169.4	Esophagus - Mucosa	1.3e-08	FDR<5%	-0.273671	T	C	GTEx v8	PMID:23715323	TRUE	FALSE	688	0	2	2
Variant	rs1014883	rs1014883	rs6113406	1	r2	0.8	20	21868545	21887907	eQTL	PAX1	ENSG00000125813	cis	169.4	Muscle skeletal	1.4e-06	FDR<5%	-0.178288	T	C	GTEx v8	PMID:23715323	TRUE	FALSE	381	0	2	2
Variant	rs1014883	rs1014883	rs6113406	1	r2	0.8	20	21868545	21887907	eQTL	RP5-1185K9.1	ENSG00000238034	cis	59.7	Breast - Mammary tissue	1.8e-06	FDR<5%	-0.163599	T	C	GTEx v8	PMID:23715323	TRUE	FALSE	308	0	2	2
Variant	rs1014883	rs1014883	rs6113406	1	r2	0.8	20	21868545	21887907	eQTL	RP5-1185K9.1	ENSG00000238034	cis	59.7	Testis	0.00011	FDR<5%	-0.26383	T	C	GTEx v8	PMID:23715323	TRUE	FALSE	401	0	2	2
Variant	rs1014883	rs1014883	rs6113407	1	r2	0.8	20	21868648	21888010	eQTL	PAX1	ENSG00000125813	cis	169.5	Esophagus - Mucosa	4.4e-08	FDR<5%	-0.268721	C	A	GTEx v8	PMID:23715323	TRUE	FALSE	688	0	2	2
Variant	rs1014883	rs1014883	rs6113407	1	r2	0.8	20	21868648	21888010	eQTL	PAX1	ENSG00000125813	cis	169.5	Muscle skeletal	4.6e-07	FDR<5%	-0.189433	C	A	GTEx v8	PMID:23715323	TRUE	FALSE	381	0	2	2
Variant	rs1014883	rs1014883	rs6113407	1	r2	0.8	20	21868648	21888010	eQTL	RP5-1185K9.1	ENSG00000238034	cis	59.6	Breast - Mammary tissue	4.5e-06	FDR<5%	-0.159258	C	A	GTEx v8	PMID:23715323	TRUE	FALSE	308	0	2	2
Variant	rs1014883	rs1014883	rs6113407	1	r2	0.8	20	21868648	21888010	eQTL	RP5-1185K9.1	ENSG00000238034	cis	59.6	Testis	3.6e-05	FDR<5%	-0.287647	C	A	GTEx v8	PMID:23715323	TRUE	FALSE	401	0	2	2
Variant	rs1014883	rs1014883	rs6082544	1	r2	0.8	20	21868713	21888075	eQTL	PAX1	ENSG00000125813	cis	169.6	Esophagus - Mucosa	2.1e-08	FDR<5%	-0.272662	G	A	GTEx v8	PMID:23715323	TRUE	FALSE	688	0	2	2
Variant	rs1014883	rs1014883	rs6082544	1	r2	0.8	20	21868713	21888075	eQTL	PAX1	ENSG00000125813	cis	169.6	Muscle skeletal	7e-07	FDR<5%	-0.185262	G	A	GTEx v8	PMID:23715323	TRUE	FALSE	381	0	2	2
Variant	rs1014883	rs1014883	rs6082544	1	r2	0.8	20	21868713	21888075	eQTL	RP5-1185K9.1	ENSG00000238034	cis	59.6	Breast - Mammary tissue	5.1e-06	FDR<5%	-0.157489	G	A	GTEx v8	PMID:23715323	TRUE	FALSE	308	0	2	2
Variant	rs1014883	rs1014883	rs6082544	1	r2	0.8	20	21868713	21888075	eQTL	RP5-1185K9.1	ENSG00000238034	cis	59.6	Testis	2.9e-05	FDR<5%	-0.29067	G	A	GTEx v8	PMID:23715323	TRUE	FALSE	401	0	2	2
Variant	rs1014883	rs1014883	rs7353736	1	r2	0.8	20	21870109	21889471	eQTL	PAX1	ENSG00000125813	cis	171	Esophagus - Mucosa	1.4e-06	FDR<5%	-0.245207	T	C	GTEx v8	PMID:23715323	TRUE	FALSE	688	0	3	3
Variant	rs1014883	rs1014883	rs7353736	1	r2	0.8	20	21870109	21889471	eQTL	PAX1	ENSG00000125813	cis	171	Muscle skeletal	2.7e-06	FDR<5%	-0.181145	T	C	GTEx v8	PMID:23715323	TRUE	FALSE	381	0	3	3
Variant	rs1014883	rs1014883	rs7353736	1	r2	0.8	20	21870109	21889471	eQTL	PAX1	ENSG00000125813	cis	171	Thyroid	0.00029	FDR<5%	-0.163196	T	C	GTEx v8	PMID:23715323	TRUE	FALSE	131	0	3	3
Variant	rs1014883	rs1014883	rs7353736	1	r2	0.8	20	21870109	21889471	eQTL	RP5-1185K9.1	ENSG00000238034	cis	58.2	Breast - Mammary tissue	4.5e-05	FDR<5%	-0.143562	T	C	GTEx v8	PMID:23715323	TRUE	FALSE	308	0	2	2
Variant	rs1014883	rs1014883	rs7353736	1	r2	0.8	20	21870109	21889471	eQTL	RP5-1185K9.1	ENSG00000238034	cis	58.2	Testis	5.6e-05	FDR<5%	-0.294161	T	C	GTEx v8	PMID:23715323	TRUE	FALSE	401	0	2	2
Variant	rs1014883	rs1014883	rs6035975	1	r2	0.8	20	21870431	21889793	eQTL	PAX1	ENSG00000125813	cis	171.3	Esophagus - Mucosa	3e-08	FDR<5%	-0.27053	C	G	GTEx v8	PMID:23715323	TRUE	FALSE	688	0	2	2
Variant	rs1014883	rs1014883	rs6035975	1	r2	0.8	20	21870431	21889793	eQTL	PAX1	ENSG00000125813	cis	171.3	Muscle skeletal	7.4e-07	FDR<5%	-0.185122	C	G	GTEx v8	PMID:23715323	TRUE	FALSE	381	0	2	2
Variant	rs1014883	rs1014883	rs6035975	1	r2	0.8	20	21870431	21889793	eQTL	RP5-1185K9.1	ENSG00000238034	cis	57.9	Breast - Mammary tissue	5.4e-06	FDR<5%	-0.156841	C	G	GTEx v8	PMID:23715323	TRUE	FALSE	308	0	2	2
Variant	rs1014883	rs1014883	rs6035975	1	r2	0.8	20	21870431	21889793	eQTL	RP5-1185K9.1	ENSG00000238034	cis	57.9	Testis	3.3e-05	FDR<5%	-0.289568	C	G	GTEx v8	PMID:23715323	TRUE	FALSE	401	0	2	2
Variant	rs1014883	rs1014883	rs6035976	1	r2	0.8	20	21870438	21889800	eQTL	PAX1	ENSG00000125813	cis	171.3	Esophagus - Mucosa	1.4e-07	FDR<5%	-0.253009	C	T	GTEx v8	PMID:23715323	TRUE	FALSE	688	0	2	2
Variant	rs1014883	rs1014883	rs6035976	1	r2	0.8	20	21870438	21889800	eQTL	PAX1	ENSG00000125813	cis	171.3	Muscle skeletal	3.5e-07	FDR<5%	-0.188995	C	T	GTEx v8	PMID:23715323	TRUE	FALSE	381	0	2	2
Variant	rs1014883	rs1014883	rs6035976	1	r2	0.8	20	21870438	21889800	eQTL	RP5-1185K9.1	ENSG00000238034	cis	57.8	Breast - Mammary tissue	1.4e-06	FDR<5%	-0.165719	C	T	GTEx v8	PMID:23715323	TRUE	FALSE	308	0	2	2
Variant	rs1014883	rs1014883	rs6035976	1	r2	0.8	20	21870438	21889800	eQTL	RP5-1185K9.1	ENSG00000238034	cis	57.8	Testis	6.8e-05	FDR<5%	-0.269445	C	T	GTEx v8	PMID:23715323	TRUE	FALSE	401	0	2	2
Variant	rs1014883	rs1014883	rs6035977	1	r2	0.8	20	21870491	21889853	eQTL	PAX1	ENSG00000125813	cis	171.4	Esophagus - Mucosa	1.4e-07	FDR<5%	-0.253009	A	G	GTEx v8	PMID:23715323	TRUE	FALSE	688	0	2	2
Variant	rs1014883	rs1014883	rs6035977	1	r2	0.8	20	21870491	21889853	eQTL	PAX1	ENSG00000125813	cis	171.4	Muscle skeletal	3.5e-07	FDR<5%	-0.188995	A	G	GTEx v8	PMID:23715323	TRUE	FALSE	381	0	2	2
Variant	rs1014883	rs1014883	rs6035977	1	r2	0.8	20	21870491	21889853	eQTL	RP5-1185K9.1	ENSG00000238034	cis	57.8	Breast - Mammary tissue	1.4e-06	FDR<5%	-0.165719	A	G	GTEx v8	PMID:23715323	TRUE	FALSE	308	0	2	2
Variant	rs1014883	rs1014883	rs6035977	1	r2	0.8	20	21870491	21889853	eQTL	RP5-1185K9.1	ENSG00000238034	cis	57.8	Testis	6.8e-05	FDR<5%	-0.269445	A	G	GTEx v8	PMID:23715323	TRUE	FALSE	401	0	2	2
Variant	rs1014883	rs1014883	rs6047702	1	r2	0.8	20	21870802	21890164	eQTL	PAX1	ENSG00000125813	cis	171.7	Esophagus - Mucosa	1.8e-06	FDR<5%	-0.237089	G	A	GTEx v8	PMID:23715323	TRUE	FALSE	688	0	2	2
Variant	rs1014883	rs1014883	rs6047702	1	r2	0.8	20	21870802	21890164	eQTL	PAX1	ENSG00000125813	cis	171.7	Muscle skeletal	1.1e-06	FDR<5%	-0.186691	G	A	GTEx v8	PMID:23715323	TRUE	FALSE	381	0	2	2
Variant	rs1014883	rs1014883	rs6047702	1	r2	0.8	20	21870802	21890164	eQTL	RP5-1185K9.1	ENSG00000238034	cis	57.5	Breast - Mammary tissue	2.3e-05	FDR<5%	-0.149347	G	A	GTEx v8	PMID:23715323	TRUE	FALSE	308	0	2	2
Variant	rs1014883	rs1014883	rs6047702	1	r2	0.8	20	21870802	21890164	eQTL	RP5-1185K9.1	ENSG00000238034	cis	57.5	Testis	9.9e-06	FDR<5%	-0.311934	G	A	GTEx v8	PMID:23715323	TRUE	FALSE	401	0	2	2
Variant	rs1014883	rs1014883	rs111258677	1	r2	0.8	20	21872026	21891388	eQTL	PAX1	ENSG00000125813	cis	172.9	Esophagus - Mucosa	7.5e-07	FDR<5%	-0.24923	G	C	GTEx v8	PMID:23715323	TRUE	FALSE	688	0	2	2
Variant	rs1014883	rs1014883	rs111258677	1	r2	0.8	20	21872026	21891388	eQTL	PAX1	ENSG00000125813	cis	172.9	Muscle skeletal	2.5e-07	FDR<5%	-0.197285	G	C	GTEx v8	PMID:23715323	TRUE	FALSE	381	0	2	2
Variant	rs1014883	rs1014883	rs111258677	1	r2	0.8	20	21872026	21891388	eQTL	RP5-1185K9.1	ENSG00000238034	cis	56.3	Breast - Mammary tissue	1.4e-05	FDR<5%	-0.156393	G	C	GTEx v8	PMID:23715323	TRUE	FALSE	308	0	2	2
Variant	rs1014883	rs1014883	rs111258677	1	r2	0.8	20	21872026	21891388	eQTL	RP5-1185K9.1	ENSG00000238034	cis	56.3	Testis	5.1e-05	FDR<5%	-0.287143	G	C	GTEx v8	PMID:23715323	TRUE	FALSE	401	0	2	2
Variant	rs1014883	rs1014883	rs6035978	1	r2	0.8	20	21875139	21894501	eQTL	PAX1	ENSG00000125813	cis	176	Esophagus - Mucosa	2.9e-08	FDR<5%	-0.270983	C	T	GTEx v8	PMID:23715323	TRUE	FALSE	688	0	2	2
Variant	rs1014883	rs1014883	rs6035978	1	r2	0.8	20	21875139	21894501	eQTL	PAX1	ENSG00000125813	cis	176	Muscle skeletal	7.4e-07	FDR<5%	-0.185104	C	T	GTEx v8	PMID:23715323	TRUE	FALSE	381	0	2	2
Variant	rs1014883	rs1014883	rs6035978	1	r2	0.8	20	21875139	21894501	eQTL	RP5-1185K9.1	ENSG00000238034	cis	53.1	Breast - Mammary tissue	3.7e-06	FDR<5%	-0.160386	C	T	GTEx v8	PMID:23715323	TRUE	FALSE	308	0	2	2
Variant	rs1014883	rs1014883	rs6035978	1	r2	0.8	20	21875139	21894501	eQTL	RP5-1185K9.1	ENSG00000238034	cis	53.1	Testis	2.9e-05	FDR<5%	-0.29067	C	T	GTEx v8	PMID:23715323	TRUE	FALSE	401	0	2	2
Variant	rs1014883	rs1014883	rs6035979	1	r2	0.8	20	21875172	21894534	eQTL	PAX1	ENSG00000125813	cis	176	Esophagus - Mucosa	2.1e-08	FDR<5%	-0.272662	T	G	GTEx v8	PMID:23715323	TRUE	FALSE	688	0	2	2
Variant	rs1014883	rs1014883	rs6035979	1	r2	0.8	20	21875172	21894534	eQTL	PAX1	ENSG00000125813	cis	176	Muscle skeletal	5.2e-07	FDR<5%	-0.187237	T	G	GTEx v8	PMID:23715323	TRUE	FALSE	381	0	2	2
Variant	rs1014883	rs1014883	rs6035979	1	r2	0.8	20	21875172	21894534	eQTL	RP5-1185K9.1	ENSG00000238034	cis	53.1	Breast - Mammary tissue	5.1e-06	FDR<5%	-0.157489	T	G	GTEx v8	PMID:23715323	TRUE	FALSE	308	0	2	2
Variant	rs1014883	rs1014883	rs6035979	1	r2	0.8	20	21875172	21894534	eQTL	RP5-1185K9.1	ENSG00000238034	cis	53.1	Testis	2.9e-05	FDR<5%	-0.29067	T	G	GTEx v8	PMID:23715323	TRUE	FALSE	401	0	2	2
Variant	rs1014883	rs1014883	rs11482192	1	r2	0.8	20	21875439	21894801	eQTL	PAX1	ENSG00000125813	cis	176.3	Esophagus - Mucosa	2.1e-08	FDR<5%	-0.272662	GT	G	GTEx v8	PMID:23715323	TRUE	FALSE	688	0	2	2
Variant	rs1014883	rs1014883	rs11482192	1	r2	0.8	20	21875439	21894801	eQTL	PAX1	ENSG00000125813	cis	176.3	Muscle skeletal	5.2e-07	FDR<5%	-0.187237	GT	G	GTEx v8	PMID:23715323	TRUE	FALSE	381	0	2	2
Variant	rs1014883	rs1014883	rs11482192	1	r2	0.8	20	21875439	21894801	eQTL	RP5-1185K9.1	ENSG00000238034	cis	52.8	Breast - Mammary tissue	5.1e-06	FDR<5%	-0.157489	GT	G	GTEx v8	PMID:23715323	TRUE	FALSE	308	0	2	2
Variant	rs1014883	rs1014883	rs11482192	1	r2	0.8	20	21875439	21894801	eQTL	RP5-1185K9.1	ENSG00000238034	cis	52.8	Testis	2.9e-05	FDR<5%	-0.29067	GT	G	GTEx v8	PMID:23715323	TRUE	FALSE	401	0	2	2
Variant	rs1014883	rs1014883	rs6047705	1	r2	0.8	20	21875655	21895017	eQTL	PAX1	ENSG00000125813	cis	176.5	Esophagus - Mucosa	1.8e-06	FDR<5%	-0.237089	C	T	GTEx v8	PMID:23715323	TRUE	FALSE	688	0	2	2
Variant	rs1014883	rs1014883	rs6047705	1	r2	0.8	20	21875655	21895017	eQTL	PAX1	ENSG00000125813	cis	176.5	Muscle skeletal	5.1e-07	FDR<5%	-0.191681	C	T	GTEx v8	PMID:23715323	TRUE	FALSE	381	0	2	2
Variant	rs1014883	rs1014883	rs6047705	1	r2	0.8	20	21875655	21895017	eQTL	RP5-1185K9.1	ENSG00000238034	cis	52.6	Breast - Mammary tissue	1.9e-05	FDR<5%	-0.150424	C	T	GTEx v8	PMID:23715323	TRUE	FALSE	308	0	2	2
Variant	rs1014883	rs1014883	rs6047705	1	r2	0.8	20	21875655	21895017	eQTL	RP5-1185K9.1	ENSG00000238034	cis	52.6	Testis	9.9e-06	FDR<5%	-0.311934	C	T	GTEx v8	PMID:23715323	TRUE	FALSE	401	0	2	2
Variant	rs1014883	rs1014883	rs6035980	1	r2	0.8	20	21875728	21895090	eQTL	PPP5C	ENSG00000011485	trans	-	Cells - Monocytes	4.9e-06	FWER<5%	-	-	-	Zeller et al. (PlosONE 2010)	PMID:20502693	FALSE	FALSE	12	0	0	1
Variant	rs1014883	rs1014883	rs6035980	1	r2	0.8	20	21875728	21895090	eQTL	PAX1	ENSG00000125813	cis	176.6	Esophagus - Mucosa	2.1e-08	FDR<5%	-0.272662	A	G	GTEx v8	PMID:23715323	TRUE	FALSE	688	0	2	3
Variant	rs1014883	rs1014883	rs6035980	1	r2	0.8	20	21875728	21895090	eQTL	PAX1	ENSG00000125813	cis	176.6	Muscle skeletal	5.2e-07	FDR<5%	-0.187237	A	G	GTEx v8	PMID:23715323	TRUE	FALSE	381	0	2	3
Variant	rs1014883	rs1014883	rs6035980	1	r2	0.8	20	21875728	21895090	eQTL	PAX1	ENSG00000125813	cis	176.6	Brain - Cerebellum	0.0032	FWER<5%	-	-	-	ScanDB	PMID:19933162	FALSE	FALSE	40	0	2	3
Variant	rs1014883	rs1014883	rs6035980	1	r2	0.8	20	21875728	21895090	eQTL	RP5-1185K9.1	ENSG00000238034	cis	52.6	Breast - Mammary tissue	5.1e-06	FDR<5%	-0.157489	A	G	GTEx v8	PMID:23715323	TRUE	FALSE	308	0	2	2
Variant	rs1014883	rs1014883	rs6035980	1	r2	0.8	20	21875728	21895090	eQTL	RP5-1185K9.1	ENSG00000238034	cis	52.6	Testis	2.9e-05	FDR<5%	-0.29067	A	G	GTEx v8	PMID:23715323	TRUE	FALSE	401	0	2	2
Variant	rs1014883	rs1014883	rs2328678	1	r2	0.8	20	21876281	21895643	eQTL	PAX1	ENSG00000125813	cis	177.2	Esophagus - Mucosa	2.1e-08	FDR<5%	-0.272662	A	G	GTEx v8	PMID:23715323	TRUE	FALSE	688	0	2	2
Variant	rs1014883	rs1014883	rs2328678	1	r2	0.8	20	21876281	21895643	eQTL	PAX1	ENSG00000125813	cis	177.2	Muscle skeletal	5.2e-07	FDR<5%	-0.187237	A	G	GTEx v8	PMID:23715323	TRUE	FALSE	381	0	2	2
Variant	rs1014883	rs1014883	rs2328678	1	r2	0.8	20	21876281	21895643	eQTL	RP5-1185K9.1	ENSG00000238034	cis	52	Breast - Mammary tissue	5.1e-06	FDR<5%	-0.157489	A	G	GTEx v8	PMID:23715323	TRUE	FALSE	308	0	2	2
Variant	rs1014883	rs1014883	rs2328678	1	r2	0.8	20	21876281	21895643	eQTL	RP5-1185K9.1	ENSG00000238034	cis	52	Testis	2.9e-05	FDR<5%	-0.29067	A	G	GTEx v8	PMID:23715323	TRUE	FALSE	401	0	2	2
Variant	rs1014883	rs1014883	rs2328679	1	r2	0.8	20	21876486	21895848	eQTL	PAX1	ENSG00000125813	cis	177.4	Esophagus - Mucosa	1.4e-07	FDR<5%	-0.253009	A	G	GTEx v8	PMID:23715323	TRUE	FALSE	688	0	2	2
Variant	rs1014883	rs1014883	rs2328679	1	r2	0.8	20	21876486	21895848	eQTL	PAX1	ENSG00000125813	cis	177.4	Muscle skeletal	2.6e-07	FDR<5%	-0.190876	A	G	GTEx v8	PMID:23715323	TRUE	FALSE	381	0	2	2
Variant	rs1014883	rs1014883	rs2328679	1	r2	0.8	20	21876486	21895848	eQTL	RP5-1185K9.1	ENSG00000238034	cis	51.8	Breast - Mammary tissue	1.4e-06	FDR<5%	-0.165719	A	G	GTEx v8	PMID:23715323	TRUE	FALSE	308	0	2	2
Variant	rs1014883	rs1014883	rs2328679	1	r2	0.8	20	21876486	21895848	eQTL	RP5-1185K9.1	ENSG00000238034	cis	51.8	Testis	6.8e-05	FDR<5%	-0.269445	A	G	GTEx v8	PMID:23715323	TRUE	FALSE	401	0	2	2
Variant	rs1014883	rs1014883	rs4815081	1	r2	0.8	20	21877020	21896382	eQTL	PAX1	ENSG00000125813	cis	177.9	Esophagus - Mucosa	2.1e-08	FDR<5%	-0.272662	A	G	GTEx v8	PMID:23715323	TRUE	FALSE	688	0	2	3
Variant	rs1014883	rs1014883	rs4815081	1	r2	0.8	20	21877020	21896382	eQTL	PAX1	ENSG00000125813	cis	177.9	Muscle skeletal	3.9e-07	FDR<5%	-0.189085	A	G	GTEx v8	PMID:23715323	TRUE	FALSE	381	0	2	3
Variant	rs1014883	rs1014883	rs4815081	1	r2	0.8	20	21877020	21896382	eQTL	PAX1	ENSG00000125813	cis	177.9	Brain - Cerebellum	0.0055	FWER<5%	-	-	-	ScanDB	PMID:19933162	FALSE	FALSE	40	0	2	3
Variant	rs1014883	rs1014883	rs4815081	1	r2	0.8	20	21877020	21896382	eQTL	RP5-1185K9.1	ENSG00000238034	cis	51.3	Breast - Mammary tissue	5.1e-06	FDR<5%	-0.157489	A	G	GTEx v8	PMID:23715323	TRUE	FALSE	308	0	2	2
Variant	rs1014883	rs1014883	rs4815081	1	r2	0.8	20	21877020	21896382	eQTL	RP5-1185K9.1	ENSG00000238034	cis	51.3	Testis	3.9e-05	FDR<5%	-0.284846	A	G	GTEx v8	PMID:23715323	TRUE	FALSE	401	0	2	2
Variant	rs1014883	rs1014883	rs4815082	1	r2	0.8	20	21877255	21896617	eQTL	PAX1	ENSG00000125813	cis	178.1	Esophagus - Mucosa	2.1e-08	FDR<5%	-0.272662	G	A	GTEx v8	PMID:23715323	TRUE	FALSE	688	0	2	2
Variant	rs1014883	rs1014883	rs4815082	1	r2	0.8	20	21877255	21896617	eQTL	PAX1	ENSG00000125813	cis	178.1	Muscle skeletal	5.2e-07	FDR<5%	-0.187237	G	A	GTEx v8	PMID:23715323	TRUE	FALSE	381	0	2	2
Variant	rs1014883	rs1014883	rs4815082	1	r2	0.8	20	21877255	21896617	eQTL	RP5-1185K9.1	ENSG00000238034	cis	51	Breast - Mammary tissue	5.1e-06	FDR<5%	-0.157489	G	A	GTEx v8	PMID:23715323	TRUE	FALSE	308	0	2	2
Variant	rs1014883	rs1014883	rs4815082	1	r2	0.8	20	21877255	21896617	eQTL	RP5-1185K9.1	ENSG00000238034	cis	51	Testis	2.9e-05	FDR<5%	-0.29067	G	A	GTEx v8	PMID:23715323	TRUE	FALSE	401	0	2	2
Variant	rs1014883	rs1014883	rs6082553	1	r2	0.8	20	21878416	21897778	eQTL	PAX1	ENSG00000125813	cis	179.3	Esophagus - Mucosa	4.7e-08	FDR<5%	-0.265463	G	A	GTEx v8	PMID:23715323	TRUE	FALSE	688	0	2	2
Variant	rs1014883	rs1014883	rs6082553	1	r2	0.8	20	21878416	21897778	eQTL	PAX1	ENSG00000125813	cis	179.3	Muscle skeletal	6.2e-07	FDR<5%	-0.185386	G	A	GTEx v8	PMID:23715323	TRUE	FALSE	381	0	2	2
Variant	rs1014883	rs1014883	rs6082553	1	r2	0.8	20	21878416	21897778	eQTL	RP5-1185K9.1	ENSG00000238034	cis	49.9	Breast - Mammary tissue	8.1e-06	FDR<5%	-0.154128	G	A	GTEx v8	PMID:23715323	TRUE	FALSE	308	0	2	2
Variant	rs1014883	rs1014883	rs6082553	1	r2	0.8	20	21878416	21897778	eQTL	RP5-1185K9.1	ENSG00000238034	cis	49.9	Testis	2.1e-05	FDR<5%	-0.295995	G	A	GTEx v8	PMID:23715323	TRUE	FALSE	401	0	2	2
Variant	rs1014883	rs1014883	rs761890	1	r2	0.8	20	21878909	21898271	eQTL	PAX1	ENSG00000125813	cis	179.8	Esophagus - Mucosa	5e-08	FDR<5%	-0.262366	A	C	GTEx v8	PMID:23715323	TRUE	FALSE	688	0	2	2
Variant	rs1014883	rs1014883	rs761890	1	r2	0.8	20	21878909	21898271	eQTL	PAX1	ENSG00000125813	cis	179.8	Muscle skeletal	7.3e-07	FDR<5%	-0.18332	A	C	GTEx v8	PMID:23715323	TRUE	FALSE	381	0	2	2
Variant	rs1014883	rs1014883	rs761890	1	r2	0.8	20	21878909	21898271	eQTL	RP5-1185K9.1	ENSG00000238034	cis	49.4	Breast - Mammary tissue	4.5e-06	FDR<5%	-0.158408	A	C	GTEx v8	PMID:23715323	TRUE	FALSE	308	0	2	2
Variant	rs1014883	rs1014883	rs761890	1	r2	0.8	20	21878909	21898271	eQTL	RP5-1185K9.1	ENSG00000238034	cis	49.4	Testis	2e-05	FDR<5%	-0.294087	A	C	GTEx v8	PMID:23715323	TRUE	FALSE	401	0	2	2
Variant	rs1014883	rs1014883	rs761891	1	r2	0.8	20	21879108	21898470	eQTL	PAX1	ENSG00000125813	cis	180	Esophagus - Mucosa	1.8e-06	FDR<5%	-0.237089	C	T	GTEx v8	PMID:23715323	TRUE	FALSE	688	0	2	2
Variant	rs1014883	rs1014883	rs761891	1	r2	0.8	20	21879108	21898470	eQTL	PAX1	ENSG00000125813	cis	180	Muscle skeletal	5.1e-07	FDR<5%	-0.191681	C	T	GTEx v8	PMID:23715323	TRUE	FALSE	381	0	2	2
Variant	rs1014883	rs1014883	rs761891	1	r2	0.8	20	21879108	21898470	eQTL	RP5-1185K9.1	ENSG00000238034	cis	49.2	Breast - Mammary tissue	1.9e-05	FDR<5%	-0.150424	C	T	GTEx v8	PMID:23715323	TRUE	FALSE	308	0	2	2
Variant	rs1014883	rs1014883	rs761891	1	r2	0.8	20	21879108	21898470	eQTL	RP5-1185K9.1	ENSG00000238034	cis	49.2	Testis	9.9e-06	FDR<5%	-0.311934	C	T	GTEx v8	PMID:23715323	TRUE	FALSE	401	0	2	2
Variant	rs1014883	rs1014883	rs932540	1	r2	0.8	20	21879734	21899096	eQTL	PAX1	ENSG00000125813	cis	180.6	Esophagus - Mucosa	9.5e-07	FDR<5%	-0.243454	C	G	GTEx v8	PMID:23715323	TRUE	FALSE	688	0	2	2
Variant	rs1014883	rs1014883	rs932540	1	r2	0.8	20	21879734	21899096	eQTL	PAX1	ENSG00000125813	cis	180.6	Muscle skeletal	7.8e-07	FDR<5%	-0.188586	C	G	GTEx v8	PMID:23715323	TRUE	FALSE	381	0	2	2
Variant	rs1014883	rs1014883	rs932540	1	r2	0.8	20	21879734	21899096	eQTL	RP5-1185K9.1	ENSG00000238034	cis	48.6	Breast - Mammary tissue	2e-05	FDR<5%	-0.150188	C	G	GTEx v8	PMID:23715323	TRUE	FALSE	308	0	2	2
Variant	rs1014883	rs1014883	rs932540	1	r2	0.8	20	21879734	21899096	eQTL	RP5-1185K9.1	ENSG00000238034	cis	48.6	Testis	1.4e-05	FDR<5%	-0.306014	C	G	GTEx v8	PMID:23715323	TRUE	FALSE	401	0	2	2
Variant	rs1014883	rs1014883	rs1998076	1	r2	0.8	20	21880045	21899407	eQTL	PAX1	ENSG00000125813	cis	180.9	Esophagus - Mucosa	1.8e-06	FDR<5%	-0.237089	G	A	GTEx v8	PMID:23715323	TRUE	FALSE	688	0	2	2
Variant	rs1014883	rs1014883	rs1998076	1	r2	0.8	20	21880045	21899407	eQTL	PAX1	ENSG00000125813	cis	180.9	Muscle skeletal	5.1e-07	FDR<5%	-0.191681	G	A	GTEx v8	PMID:23715323	TRUE	FALSE	381	0	2	2
Variant	rs1014883	rs1014883	rs1998076	1	r2	0.8	20	21880045	21899407	eQTL	RP5-1185K9.1	ENSG00000238034	cis	48.2	Breast - Mammary tissue	1.9e-05	FDR<5%	-0.150424	G	A	GTEx v8	PMID:23715323	TRUE	FALSE	308	0	2	2
Variant	rs1014883	rs1014883	rs1998076	1	r2	0.8	20	21880045	21899407	eQTL	RP5-1185K9.1	ENSG00000238034	cis	48.2	Testis	9.9e-06	FDR<5%	-0.311934	G	A	GTEx v8	PMID:23715323	TRUE	FALSE	401	0	2	2
Variant	rs1014883	rs1014883	rs6047709	1	r2	0.8	20	21880340	21899702	eQTL	PAX1	ENSG00000125813	cis	181.2	Esophagus - Mucosa	5.8e-07	FDR<5%	-0.246349	T	C	GTEx v8	PMID:23715323	TRUE	FALSE	688	0	2	2
Variant	rs1014883	rs1014883	rs6047709	1	r2	0.8	20	21880340	21899702	eQTL	PAX1	ENSG00000125813	cis	181.2	Muscle skeletal	1e-06	FDR<5%	-0.185079	T	C	GTEx v8	PMID:23715323	TRUE	FALSE	381	0	2	2
Variant	rs1014883	rs1014883	rs6047709	1	r2	0.8	20	21880340	21899702	eQTL	RP5-1185K9.1	ENSG00000238034	cis	47.9	Breast - Mammary tissue	1.1e-05	FDR<5%	-0.152754	T	C	GTEx v8	PMID:23715323	TRUE	FALSE	308	0	2	2
Variant	rs1014883	rs1014883	rs6047709	1	r2	0.8	20	21880340	21899702	eQTL	RP5-1185K9.1	ENSG00000238034	cis	47.9	Testis	2e-05	FDR<5%	-0.299416	T	C	GTEx v8	PMID:23715323	TRUE	FALSE	401	0	2	2
Variant	rs1014883	rs1014883	rs6035982	1	r2	0.8	20	21881532	21900894	eQTL	PAX1	ENSG00000125813	cis	182.4	Esophagus - Mucosa	1.4e-06	FDR<5%	-0.235463	A	G	GTEx v8	PMID:23715323	TRUE	FALSE	688	0	2	2
Variant	rs1014883	rs1014883	rs6035982	1	r2	0.8	20	21881532	21900894	eQTL	PAX1	ENSG00000125813	cis	182.4	Muscle skeletal	1.4e-06	FDR<5%	-0.179571	A	G	GTEx v8	PMID:23715323	TRUE	FALSE	381	0	2	2
Variant	rs1014883	rs1014883	rs6035982	1	r2	0.8	20	21881532	21900894	eQTL	RP5-1185K9.1	ENSG00000238034	cis	46.8	Breast - Mammary tissue	1.9e-06	FDR<5%	-0.162969	A	G	GTEx v8	PMID:23715323	TRUE	FALSE	308	0	2	2
Variant	rs1014883	rs1014883	rs6035982	1	r2	0.8	20	21881532	21900894	eQTL	RP5-1185K9.1	ENSG00000238034	cis	46.8	Testis	5.7e-05	FDR<5%	-0.275984	A	G	GTEx v8	PMID:23715323	TRUE	FALSE	401	0	2	2
Variant	rs1014883	rs1014883	rs6047713	1	r2	0.8	20	21882149	21901511	eQTL	PAX1	ENSG00000125813	cis	183	Esophagus - Mucosa	1.8e-06	FDR<5%	-0.237089	C	A	GTEx v8	PMID:23715323	TRUE	FALSE	688	0	2	2
Variant	rs1014883	rs1014883	rs6047713	1	r2	0.8	20	21882149	21901511	eQTL	PAX1	ENSG00000125813	cis	183	Muscle skeletal	5.1e-07	FDR<5%	-0.191681	C	A	GTEx v8	PMID:23715323	TRUE	FALSE	381	0	2	2
Variant	rs1014883	rs1014883	rs6047713	1	r2	0.8	20	21882149	21901511	eQTL	RP5-1185K9.1	ENSG00000238034	cis	46.1	Breast - Mammary tissue	1.9e-05	FDR<5%	-0.150424	C	A	GTEx v8	PMID:23715323	TRUE	FALSE	308	0	2	2
Variant	rs1014883	rs1014883	rs6047713	1	r2	0.8	20	21882149	21901511	eQTL	RP5-1185K9.1	ENSG00000238034	cis	46.1	Testis	9.9e-06	FDR<5%	-0.311934	C	A	GTEx v8	PMID:23715323	TRUE	FALSE	401	0	2	2
Variant	rs1014883	rs1014883	rs1987488	1	r2	0.8	20	21883648	21903010	eQTL	PAX1	ENSG00000125813	cis	184.5	Esophagus - Mucosa	3.9e-08	FDR<5%	-0.266688	T	C	GTEx v8	PMID:23715323	TRUE	FALSE	688	0	2	2
Variant	rs1014883	rs1014883	rs1987488	1	r2	0.8	20	21883648	21903010	eQTL	PAX1	ENSG00000125813	cis	184.5	Muscle skeletal	1.7e-06	FDR<5%	-0.17743	T	C	GTEx v8	PMID:23715323	TRUE	FALSE	381	0	2	2
Variant	rs1014883	rs1014883	rs1987488	1	r2	0.8	20	21883648	21903010	eQTL	RP5-1185K9.1	ENSG00000238034	cis	44.6	Breast - Mammary tissue	1.5e-06	FDR<5%	-0.16355	T	C	GTEx v8	PMID:23715323	TRUE	FALSE	308	0	2	2
Variant	rs1014883	rs1014883	rs1987488	1	r2	0.8	20	21883648	21903010	eQTL	RP5-1185K9.1	ENSG00000238034	cis	44.6	Testis	9.5e-05	FDR<5%	-0.269401	T	C	GTEx v8	PMID:23715323	TRUE	FALSE	401	0	2	2
Variant	rs1014883	rs1014883	rs966604	1	r2	0.8	20	21883838	21903200	eQTL	PAX1	ENSG00000125813	cis	184.7	Esophagus - Mucosa	3e-07	FDR<5%	-0.248313	A	C	GTEx v8	PMID:23715323	TRUE	FALSE	688	0	2	2
Variant	rs1014883	rs1014883	rs966604	1	r2	0.8	20	21883838	21903200	eQTL	PAX1	ENSG00000125813	cis	184.7	Muscle skeletal	7.6e-07	FDR<5%	-0.18402	A	C	GTEx v8	PMID:23715323	TRUE	FALSE	381	0	2	2
Variant	rs1014883	rs1014883	rs966604	1	r2	0.8	20	21883838	21903200	eQTL	RP5-1185K9.1	ENSG00000238034	cis	44.4	Breast - Mammary tissue	1.3e-06	FDR<5%	-0.166961	A	C	GTEx v8	PMID:23715323	TRUE	FALSE	308	0	2	2
Variant	rs1014883	rs1014883	rs966604	1	r2	0.8	20	21883838	21903200	eQTL	RP5-1185K9.1	ENSG00000238034	cis	44.4	Testis	5.3e-05	FDR<5%	-0.276765	A	C	GTEx v8	PMID:23715323	TRUE	FALSE	401	0	2	2
Variant	rs1014883	rs1014883	rs6137473	1	r2	0.8	20	21884693	21904055	eQTL	KIZ	ENSG00000088970	trans	657.4	Brain - Cerebellum	0.0093	FWER<5%	-	-	-	ScanDB	PMID:19933162	FALSE	FALSE	52	0	0	1
Variant	rs1014883	rs1014883	rs6137473	1	r2	0.8	20	21884693	21904055	eQTL	PAX1	ENSG00000125813	cis	185.6	Esophagus - Mucosa	7.9e-07	FDR<5%	-0.246505	A	G	GTEx v8	PMID:23715323	TRUE	FALSE	688	0	2	2
Variant	rs1014883	rs1014883	rs6137473	1	r2	0.8	20	21884693	21904055	eQTL	PAX1	ENSG00000125813	cis	185.6	Muscle skeletal	5.6e-06	FDR<5%	-0.171675	A	G	GTEx v8	PMID:23715323	TRUE	FALSE	381	0	2	2
Variant	rs1014883	rs1014883	rs6137473	1	r2	0.8	20	21884693	21904055	eQTL	RP5-1185K9.1	ENSG00000238034	cis	43.6	Breast - Mammary tissue	1.6e-06	FDR<5%	-0.16379	A	G	GTEx v8	PMID:23715323	TRUE	FALSE	308	0	2	2
Variant	rs1014883	rs1014883	rs6137473	1	r2	0.8	20	21884693	21904055	eQTL	RP5-1185K9.1	ENSG00000238034	cis	43.6	Testis	1.7e-05	FDR<5%	-0.29576	A	G	GTEx v8	PMID:23715323	TRUE	FALSE	401	0	2	2
Variant	rs1014883	rs1014883	rs6137473	1	r2	0.8	20	21884693	21904055	eQTL	CST1	ENSG00000170373	trans	1843.5	Brain - Parietal lobe	0.0084	FWER<5%	-	-	-	ScanDB	PMID:19933162	FALSE	FALSE	26	0	0	1
Variant	rs1014883	rs1014883	rs6113413	1	r2	0.8	20	21884832	21904194	eQTL	PAX1	ENSG00000125813	cis	185.7	Esophagus - Mucosa	7.9e-07	FDR<5%	-0.246505	C	T	GTEx v8	PMID:23715323	TRUE	FALSE	688	0	2	2
Variant	rs1014883	rs1014883	rs6113413	1	r2	0.8	20	21884832	21904194	eQTL	PAX1	ENSG00000125813	cis	185.7	Muscle skeletal	5.6e-06	FDR<5%	-0.171675	C	T	GTEx v8	PMID:23715323	TRUE	FALSE	381	0	2	2
Variant	rs1014883	rs1014883	rs6113413	1	r2	0.8	20	21884832	21904194	eQTL	RP5-1185K9.1	ENSG00000238034	cis	43.5	Breast - Mammary tissue	1.6e-06	FDR<5%	-0.16379	C	T	GTEx v8	PMID:23715323	TRUE	FALSE	308	0	2	2
Variant	rs1014883	rs1014883	rs6113413	1	r2	0.8	20	21884832	21904194	eQTL	RP5-1185K9.1	ENSG00000238034	cis	43.5	Testis	1.7e-05	FDR<5%	-0.29576	C	T	GTEx v8	PMID:23715323	TRUE	FALSE	401	0	2	2
Variant	rs1014883	rs1014883	rs6113414	1	r2	0.8	20	21884872	21904234	eQTL	PAX1	ENSG00000125813	cis	185.7	Esophagus - Mucosa	1.3e-06	FDR<5%	-0.243296	A	G	GTEx v8	PMID:23715323	TRUE	FALSE	688	0	2	2
Variant	rs1014883	rs1014883	rs6113414	1	r2	0.8	20	21884872	21904234	eQTL	PAX1	ENSG00000125813	cis	185.7	Muscle skeletal	4.5e-06	FDR<5%	-0.17511	A	G	GTEx v8	PMID:23715323	TRUE	FALSE	381	0	2	2
Variant	rs1014883	rs1014883	rs6113414	1	r2	0.8	20	21884872	21904234	eQTL	RP5-1185K9.1	ENSG00000238034	cis	43.4	Breast - Mammary tissue	3.1e-06	FDR<5%	-0.161138	A	G	GTEx v8	PMID:23715323	TRUE	FALSE	308	0	2	2
Variant	rs1014883	rs1014883	rs6113414	1	r2	0.8	20	21884872	21904234	eQTL	RP5-1185K9.1	ENSG00000238034	cis	43.4	Testis	1.2e-05	FDR<5%	-0.303263	A	G	GTEx v8	PMID:23715323	TRUE	FALSE	401	0	2	2
Variant	rs1014883	rs1014883	rs4544515	1	r2	0.8	20	21885311	21904673	eQTL	PAX1	ENSG00000125813	cis	186.2	Esophagus - Mucosa	6.9e-07	FDR<5%	-0.24786	T	C	GTEx v8	PMID:23715323	TRUE	FALSE	688	0	2	2
Variant	rs1014883	rs1014883	rs4544515	1	r2	0.8	20	21885311	21904673	eQTL	PAX1	ENSG00000125813	cis	186.2	Muscle skeletal	7.6e-06	FDR<5%	-0.169109	T	C	GTEx v8	PMID:23715323	TRUE	FALSE	381	0	2	2
Variant	rs1014883	rs1014883	rs4544515	1	r2	0.8	20	21885311	21904673	eQTL	RP5-1185K9.1	ENSG00000238034	cis	43	Breast - Mammary tissue	1.8e-06	FDR<5%	-0.163113	T	C	GTEx v8	PMID:23715323	TRUE	FALSE	308	0	2	2
Variant	rs1014883	rs1014883	rs4544515	1	r2	0.8	20	21885311	21904673	eQTL	RP5-1185K9.1	ENSG00000238034	cis	43	Testis	1.6e-05	FDR<5%	-0.296686	T	C	GTEx v8	PMID:23715323	TRUE	FALSE	401	0	2	2
Variant	rs1014883	rs1014883	rs1884588	1	r2	0.8	20	21885500	21904862	eQTL	PAX1	ENSG00000125813	cis	186.4	Esophagus - Mucosa	7.1e-06	FDR<5%	-0.221149	T	C	GTEx v8	PMID:23715323	TRUE	FALSE	688	0	2	2
Variant	rs1014883	rs1014883	rs1884588	1	r2	0.8	20	21885500	21904862	eQTL	PAX1	ENSG00000125813	cis	186.4	Muscle skeletal	1.1e-05	FDR<5%	-0.161834	T	C	GTEx v8	PMID:23715323	TRUE	FALSE	381	0	2	2
Variant	rs1014883	rs1014883	rs1884588	1	r2	0.8	20	21885500	21904862	eQTL	RP5-1185K9.1	ENSG00000238034	cis	42.8	Breast - Mammary tissue	4.4e-07	FDR<5%	-0.168802	T	C	GTEx v8	PMID:23715323	TRUE	FALSE	308	0	2	2
Variant	rs1014883	rs1014883	rs1884588	1	r2	0.8	20	21885500	21904862	eQTL	RP5-1185K9.1	ENSG00000238034	cis	42.8	Testis	0.00014	FDR<5%	-0.255382	T	C	GTEx v8	PMID:23715323	TRUE	FALSE	401	0	2	2
Variant	rs1014883	rs1014883	rs1884589	1	r2	0.8	20	21885619	21904981	eQTL	PAX1	ENSG00000125813	cis	186.5	Esophagus - Mucosa	8.1e-06	FDR<5%	-0.223853	C	A	GTEx v8	PMID:23715323	TRUE	FALSE	688	0	2	2
Variant	rs1014883	rs1014883	rs1884589	1	r2	0.8	20	21885619	21904981	eQTL	PAX1	ENSG00000125813	cis	186.5	Muscle skeletal	4.6e-06	FDR<5%	-0.173247	C	A	GTEx v8	PMID:23715323	TRUE	FALSE	381	0	2	2
Variant	rs1014883	rs1014883	rs1884589	1	r2	0.8	20	21885619	21904981	eQTL	RP5-1185K9.1	ENSG00000238034	cis	42.7	Breast - Mammary tissue	4.7e-06	FDR<5%	-0.157431	C	A	GTEx v8	PMID:23715323	TRUE	FALSE	308	0	2	2
Variant	rs1014883	rs1014883	rs1884589	1	r2	0.8	20	21885619	21904981	eQTL	RP5-1185K9.1	ENSG00000238034	cis	42.7	Testis	4.1e-05	FDR<5%	-0.282519	C	A	GTEx v8	PMID:23715323	TRUE	FALSE	401	0	2	2
Variant	rs1014883	rs1014883	rs1884590	1	r2	0.8	20	21885805	21905167	eQTL	PAX1	ENSG00000125813	cis	186.7	Esophagus - Mucosa	8.1e-06	FDR<5%	-0.223853	G	T	GTEx v8	PMID:23715323	TRUE	FALSE	688	0	2	2
Variant	rs1014883	rs1014883	rs1884590	1	r2	0.8	20	21885805	21905167	eQTL	PAX1	ENSG00000125813	cis	186.7	Muscle skeletal	4.6e-06	FDR<5%	-0.173247	G	T	GTEx v8	PMID:23715323	TRUE	FALSE	381	0	2	2
Variant	rs1014883	rs1014883	rs1884590	1	r2	0.8	20	21885805	21905167	eQTL	RP5-1185K9.1	ENSG00000238034	cis	42.5	Breast - Mammary tissue	4.7e-06	FDR<5%	-0.157431	G	T	GTEx v8	PMID:23715323	TRUE	FALSE	308	0	2	2
Variant	rs1014883	rs1014883	rs1884590	1	r2	0.8	20	21885805	21905167	eQTL	RP5-1185K9.1	ENSG00000238034	cis	42.5	Testis	4.1e-05	FDR<5%	-0.282519	G	T	GTEx v8	PMID:23715323	TRUE	FALSE	401	0	2	2
Variant	rs1014883	rs1014883	rs6047714	1	r2	0.8	20	21886007	21905369	eQTL	PAX1	ENSG00000125813	cis	186.9	Esophagus - Mucosa	5e-06	FDR<5%	-0.227216	C	G	GTEx v8	PMID:23715323	TRUE	FALSE	688	0	2	2
Variant	rs1014883	rs1014883	rs6047714	1	r2	0.8	20	21886007	21905369	eQTL	PAX1	ENSG00000125813	cis	186.9	Muscle skeletal	5.7e-06	FDR<5%	-0.169949	C	G	GTEx v8	PMID:23715323	TRUE	FALSE	381	0	2	2
Variant	rs1014883	rs1014883	rs6047714	1	r2	0.8	20	21886007	21905369	eQTL	RP5-1185K9.1	ENSG00000238034	cis	42.3	Breast - Mammary tissue	2.4e-06	FDR<5%	-0.160225	C	G	GTEx v8	PMID:23715323	TRUE	FALSE	308	0	2	2
Variant	rs1014883	rs1014883	rs6047714	1	r2	0.8	20	21886007	21905369	eQTL	RP5-1185K9.1	ENSG00000238034	cis	42.3	Testis	5.7e-05	FDR<5%	-0.275407	C	G	GTEx v8	PMID:23715323	TRUE	FALSE	401	0	2	2
Variant	rs1014883	rs1014883	rs6113415	1	r2	0.8	20	21886167	21905529	eQTL	PAX1	ENSG00000125813	cis	187	Esophagus - Mucosa	1.6e-07	FDR<5%	-0.256306	A	G	GTEx v8	PMID:23715323	TRUE	FALSE	688	0	2	2
Variant	rs1014883	rs1014883	rs6113415	1	r2	0.8	20	21886167	21905529	eQTL	PAX1	ENSG00000125813	cis	187	Muscle skeletal	1.4e-05	FDR<5%	-0.160334	A	G	GTEx v8	PMID:23715323	TRUE	FALSE	381	0	2	2
Variant	rs1014883	rs1014883	rs6113415	1	r2	0.8	20	21886167	21905529	eQTL	RP5-1185K9.1	ENSG00000238034	cis	42.1	Breast - Mammary tissue	4.7e-07	FDR<5%	-0.168351	A	G	GTEx v8	PMID:23715323	TRUE	FALSE	308	0	1	1
Variant	rs1014883	rs1014883	rs6113416	1	r2	0.8	20	21886362	21905724	eQTL	PAX1	ENSG00000125813	cis	187.2	Esophagus - Mucosa	1.6e-07	FDR<5%	-0.256306	T	C	GTEx v8	PMID:23715323	TRUE	FALSE	688	0	2	2
Variant	rs1014883	rs1014883	rs6113416	1	r2	0.8	20	21886362	21905724	eQTL	PAX1	ENSG00000125813	cis	187.2	Muscle skeletal	1.4e-05	FDR<5%	-0.160334	T	C	GTEx v8	PMID:23715323	TRUE	FALSE	381	0	2	2
Variant	rs1014883	rs1014883	rs6113416	1	r2	0.8	20	21886362	21905724	eQTL	RP5-1185K9.1	ENSG00000238034	cis	41.9	Breast - Mammary tissue	4.7e-07	FDR<5%	-0.168351	T	C	GTEx v8	PMID:23715323	TRUE	FALSE	308	0	1	1
Variant	rs1014883	rs1014883	rs6047715	1	r2	0.8	20	21887266	21906628	eQTL	PAX1	ENSG00000125813	cis	188.1	Esophagus - Mucosa	3.9e-06	FDR<5%	-0.23014	T	A	GTEx v8	PMID:23715323	TRUE	FALSE	688	0	2	2
Variant	rs1014883	rs1014883	rs6047715	1	r2	0.8	20	21887266	21906628	eQTL	PAX1	ENSG00000125813	cis	188.1	Muscle skeletal	7.3e-06	FDR<5%	-0.167544	T	A	GTEx v8	PMID:23715323	TRUE	FALSE	381	0	2	2
Variant	rs1014883	rs1014883	rs6047715	1	r2	0.8	20	21887266	21906628	eQTL	RP5-1185K9.1	ENSG00000238034	cis	41	Breast - Mammary tissue	7.6e-06	FDR<5%	-0.151503	T	A	GTEx v8	PMID:23715323	TRUE	FALSE	308	0	2	2
Variant	rs1014883	rs1014883	rs6047715	1	r2	0.8	20	21887266	21906628	eQTL	RP5-1185K9.1	ENSG00000238034	cis	41	Testis	7.6e-05	FDR<5%	-0.269939	T	A	GTEx v8	PMID:23715323	TRUE	FALSE	401	0	2	2
Variant	rs1014883	rs1014883	rs1980571	1	r2	0.8	20	21888383	21907745	eQTL	PAX1	ENSG00000125813	cis	189.3	Esophagus - Mucosa	3e-06	FDR<5%	-0.233101	T	G	GTEx v8	PMID:23715323	TRUE	FALSE	688	0	2	2
Variant	rs1014883	rs1014883	rs1980571	1	r2	0.8	20	21888383	21907745	eQTL	PAX1	ENSG00000125813	cis	189.3	Muscle skeletal	8.3e-06	FDR<5%	-0.167089	T	G	GTEx v8	PMID:23715323	TRUE	FALSE	381	0	2	2
Variant	rs1014883	rs1014883	rs1980571	1	r2	0.8	20	21888383	21907745	eQTL	RP5-1185K9.1	ENSG00000238034	cis	39.9	Breast - Mammary tissue	2.5e-06	FDR<5%	-0.160305	T	G	GTEx v8	PMID:23715323	TRUE	FALSE	308	0	2	2
Variant	rs1014883	rs1014883	rs1980571	1	r2	0.8	20	21888383	21907745	eQTL	RP5-1185K9.1	ENSG00000238034	cis	39.9	Testis	5.3e-05	FDR<5%	-0.276505	T	G	GTEx v8	PMID:23715323	TRUE	FALSE	401	0	2	2
Variant	rs1014883	rs1014883	rs6082556	1	r2	0.8	20	21888935	21908297	eQTL	PAX1	ENSG00000125813	cis	189.8	Esophagus - Mucosa	3e-06	FDR<5%	-0.233101	A	G	GTEx v8	PMID:23715323	TRUE	FALSE	688	0	2	2
Variant	rs1014883	rs1014883	rs6082556	1	r2	0.8	20	21888935	21908297	eQTL	PAX1	ENSG00000125813	cis	189.8	Muscle skeletal	8.3e-06	FDR<5%	-0.167089	A	G	GTEx v8	PMID:23715323	TRUE	FALSE	381	0	2	2
Variant	rs1014883	rs1014883	rs6082556	1	r2	0.8	20	21888935	21908297	eQTL	RP5-1185K9.1	ENSG00000238034	cis	39.4	Breast - Mammary tissue	2.5e-06	FDR<5%	-0.160305	A	G	GTEx v8	PMID:23715323	TRUE	FALSE	308	0	2	2
Variant	rs1014883	rs1014883	rs6082556	1	r2	0.8	20	21888935	21908297	eQTL	RP5-1185K9.1	ENSG00000238034	cis	39.4	Testis	5.3e-05	FDR<5%	-0.276505	A	G	GTEx v8	PMID:23715323	TRUE	FALSE	401	0	2	2
Variant	rs1014883	rs1014883	rs6113418	1	r2	0.8	20	21889318	21908680	eQTL	PAX1	ENSG00000125813	cis	190.2	Esophagus - Mucosa	5e-06	FDR<5%	-0.227216	A	T	GTEx v8	PMID:23715323	TRUE	FALSE	688	0	2	2
Variant	rs1014883	rs1014883	rs6113418	1	r2	0.8	20	21889318	21908680	eQTL	PAX1	ENSG00000125813	cis	190.2	Muscle skeletal	5.7e-06	FDR<5%	-0.169949	A	T	GTEx v8	PMID:23715323	TRUE	FALSE	381	0	2	2
Variant	rs1014883	rs1014883	rs6113418	1	r2	0.8	20	21889318	21908680	eQTL	RP5-1185K9.1	ENSG00000238034	cis	39	Breast - Mammary tissue	2.4e-06	FDR<5%	-0.160225	A	T	GTEx v8	PMID:23715323	TRUE	FALSE	308	0	2	2
Variant	rs1014883	rs1014883	rs6113418	1	r2	0.8	20	21889318	21908680	eQTL	RP5-1185K9.1	ENSG00000238034	cis	39	Testis	5.7e-05	FDR<5%	-0.275407	A	T	GTEx v8	PMID:23715323	TRUE	FALSE	401	0	2	2
Variant	rs1014883	rs1014883	rs6082557	1	r2	0.8	20	21890047	21909409	eQTL	PAX1	ENSG00000125813	cis	190.9	Esophagus - Mucosa	1.6e-07	FDR<5%	-0.256306	T	C	GTEx v8	PMID:23715323	TRUE	FALSE	688	0	2	2
Variant	rs1014883	rs1014883	rs6082557	1	r2	0.8	20	21890047	21909409	eQTL	PAX1	ENSG00000125813	cis	190.9	Muscle skeletal	1.4e-05	FDR<5%	-0.160334	T	C	GTEx v8	PMID:23715323	TRUE	FALSE	381	0	2	2
Variant	rs1014883	rs1014883	rs6082557	1	r2	0.8	20	21890047	21909409	eQTL	RP5-1185K9.1	ENSG00000238034	cis	38.2	Breast - Mammary tissue	4.7e-07	FDR<5%	-0.168351	T	C	GTEx v8	PMID:23715323	TRUE	FALSE	308	0	1	1
Variant	rs1014883	rs1014883	rs2064772	1	r2	0.8	20	21890048	21909410	eQTL	PAX1	ENSG00000125813	cis	190.9	Esophagus - Mucosa	3e-06	FDR<5%	-0.233101	G	C	GTEx v8	PMID:23715323	TRUE	FALSE	688	0	2	2
Variant	rs1014883	rs1014883	rs2064772	1	r2	0.8	20	21890048	21909410	eQTL	PAX1	ENSG00000125813	cis	190.9	Muscle skeletal	8.3e-06	FDR<5%	-0.167089	G	C	GTEx v8	PMID:23715323	TRUE	FALSE	381	0	2	2
Variant	rs1014883	rs1014883	rs2064772	1	r2	0.8	20	21890048	21909410	eQTL	RP5-1185K9.1	ENSG00000238034	cis	38.2	Breast - Mammary tissue	2.5e-06	FDR<5%	-0.160305	G	C	GTEx v8	PMID:23715323	TRUE	FALSE	308	0	2	2
Variant	rs1014883	rs1014883	rs2064772	1	r2	0.8	20	21890048	21909410	eQTL	RP5-1185K9.1	ENSG00000238034	cis	38.2	Testis	5.3e-05	FDR<5%	-0.276505	G	C	GTEx v8	PMID:23715323	TRUE	FALSE	401	0	2	2
Variant	rs1014883	rs1014883	rs1884591	1	r2	0.8	20	21890552	21909914	eQTL	PAX1	ENSG00000125813	cis	191.4	Esophagus - Mucosa	7.6e-06	FDR<5%	-0.22196	C	A	GTEx v8	PMID:23715323	TRUE	FALSE	688	0	2	2
Variant	rs1014883	rs1014883	rs1884591	1	r2	0.8	20	21890552	21909914	eQTL	PAX1	ENSG00000125813	cis	191.4	Muscle skeletal	1.1e-05	FDR<5%	-0.162063	C	A	GTEx v8	PMID:23715323	TRUE	FALSE	381	0	2	2
Variant	rs1014883	rs1014883	rs1884591	1	r2	0.8	20	21890552	21909914	eQTL	RP5-1185K9.1	ENSG00000238034	cis	37.7	Breast - Mammary tissue	7.6e-07	FDR<5%	-0.164486	C	A	GTEx v8	PMID:23715323	TRUE	FALSE	308	0	1	1
Variant	rs1014883	rs1014883	rs1884592	1	r2	0.8	20	21890690	21910052	eQTL	KIZ	ENSG00000088970	trans	663.4	Brain - Cerebellum	0.0093	FWER<5%	-	-	-	ScanDB	PMID:19933162	FALSE	FALSE	52	0	0	1
Variant	rs1014883	rs1014883	rs1884592	1	r2	0.8	20	21890690	21910052	eQTL	PAX1	ENSG00000125813	cis	191.6	Esophagus - Mucosa	5e-06	FDR<5%	-0.227216	T	C	GTEx v8	PMID:23715323	TRUE	FALSE	688	0	2	2
Variant	rs1014883	rs1014883	rs1884592	1	r2	0.8	20	21890690	21910052	eQTL	PAX1	ENSG00000125813	cis	191.6	Muscle skeletal	5.7e-06	FDR<5%	-0.169949	T	C	GTEx v8	PMID:23715323	TRUE	FALSE	381	0	2	2
Variant	rs1014883	rs1014883	rs1884592	1	r2	0.8	20	21890690	21910052	eQTL	RP5-1185K9.1	ENSG00000238034	cis	37.6	Breast - Mammary tissue	2.4e-06	FDR<5%	-0.160225	T	C	GTEx v8	PMID:23715323	TRUE	FALSE	308	0	2	2
Variant	rs1014883	rs1014883	rs1884592	1	r2	0.8	20	21890690	21910052	eQTL	RP5-1185K9.1	ENSG00000238034	cis	37.6	Testis	5.7e-05	FDR<5%	-0.275407	T	C	GTEx v8	PMID:23715323	TRUE	FALSE	401	0	2	2
Variant	rs1014883	rs1014883	rs1884592	1	r2	0.8	20	21890690	21910052	eQTL	CST1	ENSG00000170373	trans	1837.5	Brain - Parietal lobe	0.0075	FWER<5%	-	-	-	ScanDB	PMID:19933162	FALSE	FALSE	26	0	0	1
Variant	rs1014883	rs1014883	rs1884593	1	r2	0.8	20	21890817	21910179	eQTL	PAX1	ENSG00000125813	cis	191.7	Esophagus - Mucosa	3e-06	FDR<5%	-0.233101	A	C	GTEx v8	PMID:23715323	TRUE	FALSE	688	0	2	2
Variant	rs1014883	rs1014883	rs1884593	1	r2	0.8	20	21890817	21910179	eQTL	PAX1	ENSG00000125813	cis	191.7	Muscle skeletal	8.3e-06	FDR<5%	-0.167089	A	C	GTEx v8	PMID:23715323	TRUE	FALSE	381	0	2	2
Variant	rs1014883	rs1014883	rs1884593	1	r2	0.8	20	21890817	21910179	eQTL	RP5-1185K9.1	ENSG00000238034	cis	37.5	Breast - Mammary tissue	2.5e-06	FDR<5%	-0.160305	A	C	GTEx v8	PMID:23715323	TRUE	FALSE	308	0	2	2
Variant	rs1014883	rs1014883	rs1884593	1	r2	0.8	20	21890817	21910179	eQTL	RP5-1185K9.1	ENSG00000238034	cis	37.5	Testis	5.3e-05	FDR<5%	-0.276505	A	C	GTEx v8	PMID:23715323	TRUE	FALSE	401	0	2	2
Variant	rs1014883	rs1014883	rs1884593	1	r2	0.8	20	21890817	21910179	eQTL	CST1	ENSG00000170373	trans	1837.4	Brain - Parietal lobe	0.0072	FWER<5%	-	-	-	ScanDB	PMID:19933162	FALSE	FALSE	26	0	0	1
Variant	rs1014883	rs1014883	rs1884594	1	r2	0.8	20	21890848	21910210	eQTL	PAX1	ENSG00000125813	cis	191.7	Esophagus - Mucosa	3e-06	FDR<5%	-0.233101	A	G	GTEx v8	PMID:23715323	TRUE	FALSE	688	0	2	2
Variant	rs1014883	rs1014883	rs1884594	1	r2	0.8	20	21890848	21910210	eQTL	PAX1	ENSG00000125813	cis	191.7	Muscle skeletal	8.3e-06	FDR<5%	-0.167089	A	G	GTEx v8	PMID:23715323	TRUE	FALSE	381	0	2	2
Variant	rs1014883	rs1014883	rs1884594	1	r2	0.8	20	21890848	21910210	eQTL	RP5-1185K9.1	ENSG00000238034	cis	37.4	Breast - Mammary tissue	2.5e-06	FDR<5%	-0.160305	A	G	GTEx v8	PMID:23715323	TRUE	FALSE	308	0	2	2
Variant	rs1014883	rs1014883	rs1884594	1	r2	0.8	20	21890848	21910210	eQTL	RP5-1185K9.1	ENSG00000238034	cis	37.4	Testis	5.3e-05	FDR<5%	-0.276505	A	G	GTEx v8	PMID:23715323	TRUE	FALSE	401	0	2	2
Variant	rs1014883	rs1014883	rs6082558	1	r2	0.8	20	21891163	21910525	eQTL	PAX1	ENSG00000125813	cis	192	Esophagus - Mucosa	5e-06	FDR<5%	-0.227216	A	G	GTEx v8	PMID:23715323	TRUE	FALSE	688	0	2	2
Variant	rs1014883	rs1014883	rs6082558	1	r2	0.8	20	21891163	21910525	eQTL	PAX1	ENSG00000125813	cis	192	Muscle skeletal	5.7e-06	FDR<5%	-0.169949	A	G	GTEx v8	PMID:23715323	TRUE	FALSE	381	0	2	2
Variant	rs1014883	rs1014883	rs6082558	1	r2	0.8	20	21891163	21910525	eQTL	RP5-1185K9.1	ENSG00000238034	cis	37.1	Breast - Mammary tissue	2.4e-06	FDR<5%	-0.160225	A	G	GTEx v8	PMID:23715323	TRUE	FALSE	308	0	2	2
Variant	rs1014883	rs1014883	rs6082558	1	r2	0.8	20	21891163	21910525	eQTL	RP5-1185K9.1	ENSG00000238034	cis	37.1	Testis	5.7e-05	FDR<5%	-0.275407	A	G	GTEx v8	PMID:23715323	TRUE	FALSE	401	0	2	2
Variant	rs1014883	rs1014883	rs8123219	1	r2	0.8	20	21891510	21910872	eQTL	PAX1	ENSG00000125813	cis	192.4	Esophagus - Mucosa	1.3e-06	FDR<5%	-0.235267	C	T	GTEx v8	PMID:23715323	TRUE	FALSE	688	0	2	2
Variant	rs1014883	rs1014883	rs8123219	1	r2	0.8	20	21891510	21910872	eQTL	PAX1	ENSG00000125813	cis	192.4	Muscle skeletal	5.2e-06	FDR<5%	-0.167302	C	T	GTEx v8	PMID:23715323	TRUE	FALSE	381	0	2	2
Variant	rs1014883	rs1014883	rs8123219	1	r2	0.8	20	21891510	21910872	eQTL	RP5-1185K9.1	ENSG00000238034	cis	36.8	Breast - Mammary tissue	7.1e-07	FDR<5%	-0.167373	C	T	GTEx v8	PMID:23715323	TRUE	FALSE	308	0	2	2
Variant	rs1014883	rs1014883	rs8123219	1	r2	0.8	20	21891510	21910872	eQTL	RP5-1185K9.1	ENSG00000238034	cis	36.8	Testis	0.00012	FDR<5%	-0.258565	C	T	GTEx v8	PMID:23715323	TRUE	FALSE	401	0	2	2
Variant	rs1014883	rs1014883	rs6035985	1	r2	0.8	20	21894276	21913638	eQTL	PAX1	ENSG00000125813	cis	195.2	Esophagus - Mucosa	5.8e-06	FDR<5%	-0.227787	T	C	GTEx v8	PMID:23715323	TRUE	FALSE	688	0	2	2
Variant	rs1014883	rs1014883	rs6035985	1	r2	0.8	20	21894276	21913638	eQTL	PAX1	ENSG00000125813	cis	195.2	Muscle skeletal	8.5e-06	FDR<5%	-0.166071	T	C	GTEx v8	PMID:23715323	TRUE	FALSE	381	0	2	2
Variant	rs1014883	rs1014883	rs6035985	1	r2	0.8	20	21894276	21913638	eQTL	RP5-1185K9.1	ENSG00000238034	cis	34	Breast - Mammary tissue	7.3e-07	FDR<5%	-0.166975	T	C	GTEx v8	PMID:23715323	TRUE	FALSE	308	0	2	2
Variant	rs1014883	rs1014883	rs6035985	1	r2	0.8	20	21894276	21913638	eQTL	RP5-1185K9.1	ENSG00000238034	cis	34	Testis	7.1e-05	FDR<5%	-0.270971	T	C	GTEx v8	PMID:23715323	TRUE	FALSE	401	0	2	2
Variant	rs1014883	rs1014883	rs7354420	1	r2	0.8	20	21896271	21915633	eQTL	PAX1	ENSG00000125813	cis	197.1	Esophagus - Mucosa	1.6e-07	FDR<5%	-0.256306	T	C	GTEx v8	PMID:23715323	TRUE	FALSE	688	0	2	2
Variant	rs1014883	rs1014883	rs7354420	1	r2	0.8	20	21896271	21915633	eQTL	PAX1	ENSG00000125813	cis	197.1	Muscle skeletal	1.4e-05	FDR<5%	-0.160334	T	C	GTEx v8	PMID:23715323	TRUE	FALSE	381	0	2	2
Variant	rs1014883	rs1014883	rs7354420	1	r2	0.8	20	21896271	21915633	eQTL	RP5-1185K9.1	ENSG00000238034	cis	32	Breast - Mammary tissue	4.7e-07	FDR<5%	-0.168351	T	C	GTEx v8	PMID:23715323	TRUE	FALSE	308	0	1	1
Variant	rs1014883	rs1014883	rs6047725	1	r2	0.8	20	21896562	21915924	eQTL	PAX1	ENSG00000125813	cis	197.4	Esophagus - Mucosa	8.2e-06	FDR<5%	-0.221862	A	G	GTEx v8	PMID:23715323	TRUE	FALSE	688	0	2	2
Variant	rs1014883	rs1014883	rs6047725	1	r2	0.8	20	21896562	21915924	eQTL	PAX1	ENSG00000125813	cis	197.4	Muscle skeletal	1.2e-05	FDR<5%	-0.164687	A	G	GTEx v8	PMID:23715323	TRUE	FALSE	381	0	2	2
Variant	rs1014883	rs1014883	rs6047725	1	r2	0.8	20	21896562	21915924	eQTL	RP5-1185K9.1	ENSG00000238034	cis	31.7	Breast - Mammary tissue	3.2e-06	FDR<5%	-0.158992	A	G	GTEx v8	PMID:23715323	TRUE	FALSE	308	0	2	2
Variant	rs1014883	rs1014883	rs6047725	1	r2	0.8	20	21896562	21915924	eQTL	RP5-1185K9.1	ENSG00000238034	cis	31.7	Testis	4.2e-05	FDR<5%	-0.281104	A	G	GTEx v8	PMID:23715323	TRUE	FALSE	401	0	2	2
Variant	rs1014883	rs1014883	rs6075857	1	r2	0.8	20	21896714	21916076	eQTL	PAX1	ENSG00000125813	cis	197.6	Esophagus - Mucosa	2.4e-07	FDR<5%	-0.252811	C	G	GTEx v8	PMID:23715323	TRUE	FALSE	688	0	2	2
Variant	rs1014883	rs1014883	rs6075857	1	r2	0.8	20	21896714	21916076	eQTL	PAX1	ENSG00000125813	cis	197.6	Muscle skeletal	1.4e-05	FDR<5%	-0.160344	C	G	GTEx v8	PMID:23715323	TRUE	FALSE	381	0	2	2
Variant	rs1014883	rs1014883	rs6075857	1	r2	0.8	20	21896714	21916076	eQTL	RP5-1185K9.1	ENSG00000238034	cis	31.6	Breast - Mammary tissue	4.7e-07	FDR<5%	-0.168351	C	G	GTEx v8	PMID:23715323	TRUE	FALSE	308	0	1	1
Variant	rs1014883	rs1014883	rs6035988	1	r2	0.8	20	21897170	21916532	eQTL	PAX1	ENSG00000125813	cis	198	Esophagus - Mucosa	3e-06	FDR<5%	-0.233101	A	G	GTEx v8	PMID:23715323	TRUE	FALSE	688	0	2	2
Variant	rs1014883	rs1014883	rs6035988	1	r2	0.8	20	21897170	21916532	eQTL	PAX1	ENSG00000125813	cis	198	Muscle skeletal	8.3e-06	FDR<5%	-0.167089	A	G	GTEx v8	PMID:23715323	TRUE	FALSE	381	0	2	2
Variant	rs1014883	rs1014883	rs6035988	1	r2	0.8	20	21897170	21916532	eQTL	RP5-1185K9.1	ENSG00000238034	cis	31.1	Breast - Mammary tissue	2.5e-06	FDR<5%	-0.160305	A	G	GTEx v8	PMID:23715323	TRUE	FALSE	308	0	2	2
Variant	rs1014883	rs1014883	rs6035988	1	r2	0.8	20	21897170	21916532	eQTL	RP5-1185K9.1	ENSG00000238034	cis	31.1	Testis	5.3e-05	FDR<5%	-0.276505	A	G	GTEx v8	PMID:23715323	TRUE	FALSE	401	0	2	2
Variant	rs1014883	rs1014883	rs6035989	1	r2	0.8	20	21897217	21916579	eQTL	XRN2	ENSG00000088930	trans	526.8	Cells - Monocytes	0.00085	FDR<5%	-0.20512	C	T	The Cardiogenics Project	PMID:23382694	TRUE	FALSE	996	0	1	1
Variant	rs1014883	rs1014883	rs6035989	1	r2	0.8	20	21897217	21916579	eQTL	PAX1	ENSG00000125813	cis	198.1	Esophagus - Mucosa	5e-06	FDR<5%	-0.227216	C	T	GTEx v8	PMID:23715323	TRUE	FALSE	688	0	2	2
Variant	rs1014883	rs1014883	rs6035989	1	r2	0.8	20	21897217	21916579	eQTL	PAX1	ENSG00000125813	cis	198.1	Muscle skeletal	5.7e-06	FDR<5%	-0.169949	C	T	GTEx v8	PMID:23715323	TRUE	FALSE	381	0	2	2
Variant	rs1014883	rs1014883	rs6035989	1	r2	0.8	20	21897217	21916579	eQTL	RP5-1185K9.1	ENSG00000238034	cis	31.1	Breast - Mammary tissue	2.4e-06	FDR<5%	-0.160225	C	T	GTEx v8	PMID:23715323	TRUE	FALSE	308	0	2	2
Variant	rs1014883	rs1014883	rs6035989	1	r2	0.8	20	21897217	21916579	eQTL	RP5-1185K9.1	ENSG00000238034	cis	31.1	Testis	5.7e-05	FDR<5%	-0.275407	C	T	GTEx v8	PMID:23715323	TRUE	FALSE	401	0	2	2
Variant	rs1014883	rs1014883	rs6047727	1	r2	0.8	20	21897218	21916580	eQTL	XRN2	ENSG00000088930	trans	526.8	Cells - Monocytes	0.0009	FDR<5%	-0.2046	A	G	The Cardiogenics Project	PMID:23382694	TRUE	FALSE	996	0	1	1
Variant	rs1014883	rs1014883	rs6047727	1	r2	0.8	20	21897218	21916580	eQTL	PAX1	ENSG00000125813	cis	198.1	Esophagus - Mucosa	3e-06	FDR<5%	-0.233101	A	G	GTEx v8	PMID:23715323	TRUE	FALSE	688	0	2	2
Variant	rs1014883	rs1014883	rs6047727	1	r2	0.8	20	21897218	21916580	eQTL	PAX1	ENSG00000125813	cis	198.1	Muscle skeletal	8.3e-06	FDR<5%	-0.167089	A	G	GTEx v8	PMID:23715323	TRUE	FALSE	381	0	2	2
Variant	rs1014883	rs1014883	rs6047727	1	r2	0.8	20	21897218	21916580	eQTL	RP5-1185K9.1	ENSG00000238034	cis	31.1	Breast - Mammary tissue	2.5e-06	FDR<5%	-0.160305	A	G	GTEx v8	PMID:23715323	TRUE	FALSE	308	0	2	2
Variant	rs1014883	rs1014883	rs6047727	1	r2	0.8	20	21897218	21916580	eQTL	RP5-1185K9.1	ENSG00000238034	cis	31.1	Testis	5.3e-05	FDR<5%	-0.276505	A	G	GTEx v8	PMID:23715323	TRUE	FALSE	401	0	2	2
Variant	rs1014883	rs1014883	rs6047730	1	r2	0.8	20	21897493	21916855	eQTL	PAX1	ENSG00000125813	cis	198.4	Esophagus - Mucosa	8.1e-06	FDR<5%	-0.223853	C	G	GTEx v8	PMID:23715323	TRUE	FALSE	688	0	2	2
Variant	rs1014883	rs1014883	rs6047730	1	r2	0.8	20	21897493	21916855	eQTL	PAX1	ENSG00000125813	cis	198.4	Muscle skeletal	4.6e-06	FDR<5%	-0.173247	C	G	GTEx v8	PMID:23715323	TRUE	FALSE	381	0	2	2
Variant	rs1014883	rs1014883	rs6047730	1	r2	0.8	20	21897493	21916855	eQTL	RP5-1185K9.1	ENSG00000238034	cis	30.8	Breast - Mammary tissue	4.7e-06	FDR<5%	-0.157431	C	G	GTEx v8	PMID:23715323	TRUE	FALSE	308	0	2	2
Variant	rs1014883	rs1014883	rs6047730	1	r2	0.8	20	21897493	21916855	eQTL	RP5-1185K9.1	ENSG00000238034	cis	30.8	Testis	4.1e-05	FDR<5%	-0.282519	C	G	GTEx v8	PMID:23715323	TRUE	FALSE	401	0	2	2
Variant	rs1014883	rs1014883	rs6137476	1	r2	0.8	20	21897656	21917018	eQTL	PAX1	ENSG00000125813	cis	198.5	Esophagus - Mucosa	7.6e-06	FDR<5%	-0.22196	G	A	GTEx v8	PMID:23715323	TRUE	FALSE	688	0	2	2
Variant	rs1014883	rs1014883	rs6137476	1	r2	0.8	20	21897656	21917018	eQTL	PAX1	ENSG00000125813	cis	198.5	Muscle skeletal	1.1e-05	FDR<5%	-0.162467	G	A	GTEx v8	PMID:23715323	TRUE	FALSE	381	0	2	2
Variant	rs1014883	rs1014883	rs6137476	1	r2	0.8	20	21897656	21917018	eQTL	RP5-1185K9.1	ENSG00000238034	cis	30.6	Breast - Mammary tissue	8.9e-07	FDR<5%	-0.163807	G	A	GTEx v8	PMID:23715323	TRUE	FALSE	308	0	2	2
Variant	rs1014883	rs1014883	rs6137476	1	r2	0.8	20	21897656	21917018	eQTL	RP5-1185K9.1	ENSG00000238034	cis	30.6	Testis	0.00015	FDR<5%	-0.256071	G	A	GTEx v8	PMID:23715323	TRUE	FALSE	401	0	2	2
Variant	rs1014883	rs1014883	rs6137476	1	r2	0.8	20	21897656	21917018	eQTL	CST1	ENSG00000170373	trans	1830.5	Brain - Parietal lobe	0.0072	FWER<5%	-	-	-	ScanDB	PMID:19933162	FALSE	FALSE	26	0	0	1
Variant	rs1014883	rs1014883	rs6075858	1	r2	0.8	20	21899029	21918391	eQTL	PAX1	ENSG00000125813	cis	199.9	Esophagus - Mucosa	1.6e-07	FDR<5%	-0.256306	A	G	GTEx v8	PMID:23715323	TRUE	FALSE	688	0	2	2
Variant	rs1014883	rs1014883	rs6075858	1	r2	0.8	20	21899029	21918391	eQTL	PAX1	ENSG00000125813	cis	199.9	Muscle skeletal	1.4e-05	FDR<5%	-0.160334	A	G	GTEx v8	PMID:23715323	TRUE	FALSE	381	0	2	2
Variant	rs1014883	rs1014883	rs6075858	1	r2	0.8	20	21899029	21918391	eQTL	RP5-1185K9.1	ENSG00000238034	cis	29.3	Breast - Mammary tissue	4.7e-07	FDR<5%	-0.168351	A	G	GTEx v8	PMID:23715323	TRUE	FALSE	308	0	1	1
Variant	rs1014883	rs1014883	rs6047731	1	r2	0.8	20	21899141	21918503	eQTL	PAX1	ENSG00000125813	cis	200	Esophagus - Mucosa	5e-06	FDR<5%	-0.227216	A	G	GTEx v8	PMID:23715323	TRUE	FALSE	688	0	2	2
Variant	rs1014883	rs1014883	rs6047731	1	r2	0.8	20	21899141	21918503	eQTL	PAX1	ENSG00000125813	cis	200	Muscle skeletal	5.7e-06	FDR<5%	-0.169949	A	G	GTEx v8	PMID:23715323	TRUE	FALSE	381	0	2	2
Variant	rs1014883	rs1014883	rs6047731	1	r2	0.8	20	21899141	21918503	eQTL	RP5-1185K9.1	ENSG00000238034	cis	29.1	Breast - Mammary tissue	2.4e-06	FDR<5%	-0.160225	A	G	GTEx v8	PMID:23715323	TRUE	FALSE	308	0	2	2
Variant	rs1014883	rs1014883	rs6047731	1	r2	0.8	20	21899141	21918503	eQTL	RP5-1185K9.1	ENSG00000238034	cis	29.1	Testis	5.7e-05	FDR<5%	-0.275407	A	G	GTEx v8	PMID:23715323	TRUE	FALSE	401	0	2	2
Variant	rs1014883	rs1014883	rs6047731	1	r2	0.8	20	21899141	21918503	eQTL	CST1	ENSG00000170373	trans	1829.1	Brain - Parietal lobe	0.0072	FWER<5%	-	-	-	ScanDB	PMID:19933162	FALSE	FALSE	26	0	0	1
Variant	rs1014883	rs1014883	rs6047732	1	r2	0.8	20	21899248	21918610	eQTL	PAX1	ENSG00000125813	cis	200.1	Esophagus - Mucosa	3e-06	FDR<5%	-0.233101	C	G	GTEx v8	PMID:23715323	TRUE	FALSE	688	0	2	2
Variant	rs1014883	rs1014883	rs6047732	1	r2	0.8	20	21899248	21918610	eQTL	PAX1	ENSG00000125813	cis	200.1	Muscle skeletal	8.3e-06	FDR<5%	-0.167089	C	G	GTEx v8	PMID:23715323	TRUE	FALSE	381	0	2	2
Variant	rs1014883	rs1014883	rs6047732	1	r2	0.8	20	21899248	21918610	eQTL	RP5-1185K9.1	ENSG00000238034	cis	29	Breast - Mammary tissue	2.5e-06	FDR<5%	-0.160305	C	G	GTEx v8	PMID:23715323	TRUE	FALSE	308	0	2	2
Variant	rs1014883	rs1014883	rs6047732	1	r2	0.8	20	21899248	21918610	eQTL	RP5-1185K9.1	ENSG00000238034	cis	29	Testis	5.3e-05	FDR<5%	-0.276505	C	G	GTEx v8	PMID:23715323	TRUE	FALSE	401	0	2	2
Variant	rs1014883	rs1014883	rs2208054	1	r2	0.8	20	21899708	21919070	eQTL	PAX1	ENSG00000125813	cis	200.6	Esophagus - Mucosa	7.6e-06	FDR<5%	-0.22196	G	A	GTEx v8	PMID:23715323	TRUE	FALSE	688	0	2	2
Variant	rs1014883	rs1014883	rs2208054	1	r2	0.8	20	21899708	21919070	eQTL	PAX1	ENSG00000125813	cis	200.6	Muscle skeletal	1.1e-05	FDR<5%	-0.162467	G	A	GTEx v8	PMID:23715323	TRUE	FALSE	381	0	2	2
Variant	rs1014883	rs1014883	rs2208054	1	r2	0.8	20	21899708	21919070	eQTL	RP5-1185K9.1	ENSG00000238034	cis	28.6	Breast - Mammary tissue	8.9e-07	FDR<5%	-0.163807	G	A	GTEx v8	PMID:23715323	TRUE	FALSE	308	0	2	2
Variant	rs1014883	rs1014883	rs2208054	1	r2	0.8	20	21899708	21919070	eQTL	RP5-1185K9.1	ENSG00000238034	cis	28.6	Testis	0.00015	FDR<5%	-0.256071	G	A	GTEx v8	PMID:23715323	TRUE	FALSE	401	0	2	2
Variant	rs1014883	rs1014883	rs2208055	1	r2	0.8	20	21899864	21919226	eQTL	PAX1	ENSG00000125813	cis	200.7	Esophagus - Mucosa	3e-06	FDR<5%	-0.233101	G	A	GTEx v8	PMID:23715323	TRUE	FALSE	688	0	2	2
Variant	rs1014883	rs1014883	rs2208055	1	r2	0.8	20	21899864	21919226	eQTL	PAX1	ENSG00000125813	cis	200.7	Muscle skeletal	8.3e-06	FDR<5%	-0.167089	G	A	GTEx v8	PMID:23715323	TRUE	FALSE	381	0	2	2
Variant	rs1014883	rs1014883	rs2208055	1	r2	0.8	20	21899864	21919226	eQTL	RP5-1185K9.1	ENSG00000238034	cis	28.4	Breast - Mammary tissue	2.5e-06	FDR<5%	-0.160305	G	A	GTEx v8	PMID:23715323	TRUE	FALSE	308	0	2	2
Variant	rs1014883	rs1014883	rs2208055	1	r2	0.8	20	21899864	21919226	eQTL	RP5-1185K9.1	ENSG00000238034	cis	28.4	Testis	5.3e-05	FDR<5%	-0.276505	G	A	GTEx v8	PMID:23715323	TRUE	FALSE	401	0	2	2
Variant	rs1014883	rs1014883	rs6047733	1	r2	0.8	20	21900055	21919417	eQTL	PAX1	ENSG00000125813	cis	200.9	Esophagus - Mucosa	3e-06	FDR<5%	-0.233101	A	G	GTEx v8	PMID:23715323	TRUE	FALSE	688	0	2	2
Variant	rs1014883	rs1014883	rs6047733	1	r2	0.8	20	21900055	21919417	eQTL	PAX1	ENSG00000125813	cis	200.9	Muscle skeletal	8.3e-06	FDR<5%	-0.167089	A	G	GTEx v8	PMID:23715323	TRUE	FALSE	381	0	2	2
Variant	rs1014883	rs1014883	rs6047733	1	r2	0.8	20	21900055	21919417	eQTL	RP5-1185K9.1	ENSG00000238034	cis	28.2	Breast - Mammary tissue	2.5e-06	FDR<5%	-0.160305	A	G	GTEx v8	PMID:23715323	TRUE	FALSE	308	0	2	2
Variant	rs1014883	rs1014883	rs6047733	1	r2	0.8	20	21900055	21919417	eQTL	RP5-1185K9.1	ENSG00000238034	cis	28.2	Testis	5.3e-05	FDR<5%	-0.276505	A	G	GTEx v8	PMID:23715323	TRUE	FALSE	401	0	2	2
Variant	rs1014883	rs1014883	rs4390829	1	r2	0.8	20	21900117	21919479	eQTL	PAX1	ENSG00000125813	cis	201	Esophagus - Mucosa	3e-06	FDR<5%	-0.233101	G	A	GTEx v8	PMID:23715323	TRUE	FALSE	688	0	2	2
Variant	rs1014883	rs1014883	rs4390829	1	r2	0.8	20	21900117	21919479	eQTL	PAX1	ENSG00000125813	cis	201	Muscle skeletal	8.3e-06	FDR<5%	-0.167089	G	A	GTEx v8	PMID:23715323	TRUE	FALSE	381	0	2	2
Variant	rs1014883	rs1014883	rs4390829	1	r2	0.8	20	21900117	21919479	eQTL	RP5-1185K9.1	ENSG00000238034	cis	28.2	Breast - Mammary tissue	2.5e-06	FDR<5%	-0.160305	G	A	GTEx v8	PMID:23715323	TRUE	FALSE	308	0	2	2
Variant	rs1014883	rs1014883	rs4390829	1	r2	0.8	20	21900117	21919479	eQTL	RP5-1185K9.1	ENSG00000238034	cis	28.2	Testis	5.3e-05	FDR<5%	-0.276505	G	A	GTEx v8	PMID:23715323	TRUE	FALSE	401	0	2	2
Variant	rs1014883	rs1014883	rs4390829	1	r2	0.8	20	21900117	21919479	eQTL	CST1	ENSG00000170373	trans	1828.1	Brain - Parietal lobe	0.0072	FWER<5%	-	-	-	ScanDB	PMID:19933162	FALSE	FALSE	26	0	0	1
Variant	rs1014883	rs1014883	rs1884595	1	r2	0.8	20	21900477	21919839	eQTL	PAX1	ENSG00000125813	cis	201.4	Esophagus - Mucosa	3e-06	FDR<5%	-0.233101	C	A	GTEx v8	PMID:23715323	TRUE	FALSE	688	0	2	2
Variant	rs1014883	rs1014883	rs1884595	1	r2	0.8	20	21900477	21919839	eQTL	PAX1	ENSG00000125813	cis	201.4	Muscle skeletal	8.3e-06	FDR<5%	-0.167089	C	A	GTEx v8	PMID:23715323	TRUE	FALSE	381	0	2	2
Variant	rs1014883	rs1014883	rs1884595	1	r2	0.8	20	21900477	21919839	eQTL	RP5-1185K9.1	ENSG00000238034	cis	27.8	Breast - Mammary tissue	2.5e-06	FDR<5%	-0.160305	C	A	GTEx v8	PMID:23715323	TRUE	FALSE	308	0	2	2
Variant	rs1014883	rs1014883	rs1884595	1	r2	0.8	20	21900477	21919839	eQTL	RP5-1185K9.1	ENSG00000238034	cis	27.8	Testis	5.3e-05	FDR<5%	-0.276505	C	A	GTEx v8	PMID:23715323	TRUE	FALSE	401	0	2	2
Variant	rs1014883	rs1014883	rs3818179	1	r2	0.8	20	21901123	21920485	eQTL	PAX1	ENSG00000125813	cis	202	Esophagus - Mucosa	3e-06	FDR<5%	-0.233101	C	T	GTEx v8	PMID:23715323	TRUE	FALSE	688	0	2	2
Variant	rs1014883	rs1014883	rs3818179	1	r2	0.8	20	21901123	21920485	eQTL	PAX1	ENSG00000125813	cis	202	Muscle skeletal	8.3e-06	FDR<5%	-0.166468	C	T	GTEx v8	PMID:23715323	TRUE	FALSE	381	0	2	2
Variant	rs1014883	rs1014883	rs3818179	1	r2	0.8	20	21901123	21920485	eQTL	RP5-1185K9.1	ENSG00000238034	cis	27.2	Breast - Mammary tissue	2.9e-06	FDR<5%	-0.158331	C	T	GTEx v8	PMID:23715323	TRUE	FALSE	308	0	2	2
Variant	rs1014883	rs1014883	rs3818179	1	r2	0.8	20	21901123	21920485	eQTL	RP5-1185K9.1	ENSG00000238034	cis	27.2	Testis	7.6e-05	FDR<5%	-0.269939	C	T	GTEx v8	PMID:23715323	TRUE	FALSE	401	0	2	2
Variant	rs1014883	rs1014883	rs3818180	1	r2	0.8	20	21901232	21920594	eQTL	PAX1	ENSG00000125813	cis	202.1	Esophagus - Mucosa	3e-06	FDR<5%	-0.233101	G	T	GTEx v8	PMID:23715323	TRUE	FALSE	688	0	2	2
Variant	rs1014883	rs1014883	rs3818180	1	r2	0.8	20	21901232	21920594	eQTL	PAX1	ENSG00000125813	cis	202.1	Muscle skeletal	8.3e-06	FDR<5%	-0.167089	G	T	GTEx v8	PMID:23715323	TRUE	FALSE	381	0	2	2
Variant	rs1014883	rs1014883	rs3818180	1	r2	0.8	20	21901232	21920594	eQTL	RP5-1185K9.1	ENSG00000238034	cis	27.1	Breast - Mammary tissue	2.5e-06	FDR<5%	-0.160305	G	T	GTEx v8	PMID:23715323	TRUE	FALSE	308	0	2	2
Variant	rs1014883	rs1014883	rs3818180	1	r2	0.8	20	21901232	21920594	eQTL	RP5-1185K9.1	ENSG00000238034	cis	27.1	Testis	5.3e-05	FDR<5%	-0.276505	G	T	GTEx v8	PMID:23715323	TRUE	FALSE	401	0	2	2
Variant	rs1014883	rs1014883	rs3818181	1	r2	0.8	20	21901256	21920618	eQTL	PAX1	ENSG00000125813	cis	202.1	Esophagus - Mucosa	1.6e-07	FDR<5%	-0.256306	A	C	GTEx v8	PMID:23715323	TRUE	FALSE	688	0	2	2
Variant	rs1014883	rs1014883	rs3818181	1	r2	0.8	20	21901256	21920618	eQTL	PAX1	ENSG00000125813	cis	202.1	Muscle skeletal	1.4e-05	FDR<5%	-0.160334	A	C	GTEx v8	PMID:23715323	TRUE	FALSE	381	0	2	2
Variant	rs1014883	rs1014883	rs3818181	1	r2	0.8	20	21901256	21920618	eQTL	RP5-1185K9.1	ENSG00000238034	cis	27	Breast - Mammary tissue	4.7e-07	FDR<5%	-0.168351	A	C	GTEx v8	PMID:23715323	TRUE	FALSE	308	0	1	1
Variant	rs1014883	rs1014883	rs3818182	1	r2	0.8	20	21901398	21920760	eQTL	PAX1	ENSG00000125813	cis	202.3	Esophagus - Mucosa	1.6e-07	FDR<5%	-0.256306	C	A	GTEx v8	PMID:23715323	TRUE	FALSE	688	0	2	2
Variant	rs1014883	rs1014883	rs3818182	1	r2	0.8	20	21901398	21920760	eQTL	PAX1	ENSG00000125813	cis	202.3	Muscle skeletal	1.4e-05	FDR<5%	-0.160334	C	A	GTEx v8	PMID:23715323	TRUE	FALSE	381	0	2	2
Variant	rs1014883	rs1014883	rs3818182	1	r2	0.8	20	21901398	21920760	eQTL	RP5-1185K9.1	ENSG00000238034	cis	26.9	Breast - Mammary tissue	4.7e-07	FDR<5%	-0.168351	C	A	GTEx v8	PMID:23715323	TRUE	FALSE	308	0	1	1
Variant	rs1014883	rs1014883	rs3818183	1	r2	0.8	20	21901923	21921285	eQTL	PAX1	ENSG00000125813	cis	202.8	Esophagus - Mucosa	4.6e-06	FDR<5%	-0.229303	A	G	GTEx v8	PMID:23715323	TRUE	FALSE	688	0	2	2
Variant	rs1014883	rs1014883	rs3818183	1	r2	0.8	20	21901923	21921285	eQTL	PAX1	ENSG00000125813	cis	202.8	Muscle skeletal	1e-05	FDR<5%	-0.165737	A	G	GTEx v8	PMID:23715323	TRUE	FALSE	381	0	2	2
Variant	rs1014883	rs1014883	rs3818183	1	r2	0.8	20	21901923	21921285	eQTL	RP5-1185K9.1	ENSG00000238034	cis	26.4	Breast - Mammary tissue	3.1e-06	FDR<5%	-0.159203	A	G	GTEx v8	PMID:23715323	TRUE	FALSE	308	0	2	2
Variant	rs1014883	rs1014883	rs3818183	1	r2	0.8	20	21901923	21921285	eQTL	RP5-1185K9.1	ENSG00000238034	cis	26.4	Testis	6.6e-05	FDR<5%	-0.273816	A	G	GTEx v8	PMID:23715323	TRUE	FALSE	401	0	2	2
Variant	rs1014883	rs1014883	rs6082560	1	r2	0.8	20	21902100	21921462	eQTL	PAX1	ENSG00000125813	cis	203	Esophagus - Mucosa	3e-06	FDR<5%	-0.234237	A	G	GTEx v8	PMID:23715323	TRUE	FALSE	688	0	2	2
Variant	rs1014883	rs1014883	rs6082560	1	r2	0.8	20	21902100	21921462	eQTL	PAX1	ENSG00000125813	cis	203	Muscle skeletal	5e-06	FDR<5%	-0.172217	A	G	GTEx v8	PMID:23715323	TRUE	FALSE	381	0	2	2
Variant	rs1014883	rs1014883	rs6082560	1	r2	0.8	20	21902100	21921462	eQTL	RP5-1185K9.1	ENSG00000238034	cis	26.2	Breast - Mammary tissue	3.4e-06	FDR<5%	-0.159521	A	G	GTEx v8	PMID:23715323	TRUE	FALSE	308	0	2	2
Variant	rs1014883	rs1014883	rs6082560	1	r2	0.8	20	21902100	21921462	eQTL	RP5-1185K9.1	ENSG00000238034	cis	26.2	Testis	2.8e-05	FDR<5%	-0.286797	A	G	GTEx v8	PMID:23715323	TRUE	FALSE	401	0	2	2
Variant	rs1014883	rs1014883	rs6515191	1	r2	0.8	20	21905732	21925094	eQTL	PAX1	ENSG00000125813	cis	206.6	Esophagus - Mucosa	2.1e-06	FDR<5%	-0.231579	A	T	GTEx v8	PMID:23715323	TRUE	FALSE	688	0	2	2
Variant	rs1014883	rs1014883	rs6515191	1	r2	0.8	20	21905732	21925094	eQTL	PAX1	ENSG00000125813	cis	206.6	Muscle skeletal	5.4e-06	FDR<5%	-0.167904	A	T	GTEx v8	PMID:23715323	TRUE	FALSE	381	0	2	2
Variant	rs1014883	rs1014883	rs6515191	1	r2	0.8	20	21905732	21925094	eQTL	RP5-1185K9.1	ENSG00000238034	cis	22.6	Breast - Mammary tissue	2.7e-07	FDR<5%	-0.172616	A	T	GTEx v8	PMID:23715323	TRUE	FALSE	308	0	2	2
Variant	rs1014883	rs1014883	rs6515191	1	r2	0.8	20	21905732	21925094	eQTL	RP5-1185K9.1	ENSG00000238034	cis	22.6	Testis	0.00013	FDR<5%	-0.256223	A	T	GTEx v8	PMID:23715323	TRUE	FALSE	401	0	2	2
Variant	rs1014883	rs1014883	rs6515191	1	r2	0.8	20	21905732	21925094	eQTL	CST1	ENSG00000170373	trans	1822.5	Brain - Parietal lobe	0.0072	FWER<5%	-	-	-	ScanDB	PMID:19933162	FALSE	FALSE	26	0	0	1
Variant	rs1014883	rs1014883	rs6113424	1	r2	0.8	20	21906780	21926142	eQTL	PAX1	ENSG00000125813	cis	207.7	Esophagus - Mucosa	2.5e-06	FDR<5%	-0.233257	A	G	GTEx v8	PMID:23715323	TRUE	FALSE	688	0	2	2
Variant	rs1014883	rs1014883	rs6113424	1	r2	0.8	20	21906780	21926142	eQTL	PAX1	ENSG00000125813	cis	207.7	Muscle skeletal	4.6e-06	FDR<5%	-0.171645	A	G	GTEx v8	PMID:23715323	TRUE	FALSE	381	0	2	2
Variant	rs1014883	rs1014883	rs6113424	1	r2	0.8	20	21906780	21926142	eQTL	RP5-1185K9.1	ENSG00000238034	cis	21.5	Breast - Mammary tissue	1.4e-06	FDR<5%	-0.163164	A	G	GTEx v8	PMID:23715323	TRUE	FALSE	308	0	2	2
Variant	rs1014883	rs1014883	rs6113424	1	r2	0.8	20	21906780	21926142	eQTL	RP5-1185K9.1	ENSG00000238034	cis	21.5	Testis	7.4e-05	FDR<5%	-0.271102	A	G	GTEx v8	PMID:23715323	TRUE	FALSE	401	0	2	2
Variant	rs1014883	rs1014883	rs6113424	1	r2	0.8	20	21906780	21926142	eQTL	CST1	ENSG00000170373	trans	1821.4	Brain - Parietal lobe	0.0072	FWER<5%	-	-	-	ScanDB	PMID:19933162	FALSE	FALSE	26	0	0	1
Variant	rs1014883	rs1014883	rs6113425	1	r2	0.8	20	21907562	21926924	eQTL	PAX1	ENSG00000125813	cis	208.4	Esophagus - Mucosa	6.1e-06	FDR<5%	-0.224613	A	G	GTEx v8	PMID:23715323	TRUE	FALSE	688	0	2	2
Variant	rs1014883	rs1014883	rs6113425	1	r2	0.8	20	21907562	21926924	eQTL	PAX1	ENSG00000125813	cis	208.4	Muscle skeletal	6.6e-06	FDR<5%	-0.168563	A	G	GTEx v8	PMID:23715323	TRUE	FALSE	381	0	2	2
Variant	rs1014883	rs1014883	rs6113425	1	r2	0.8	20	21907562	21926924	eQTL	RP5-1185K9.1	ENSG00000238034	cis	20.7	Breast - Mammary tissue	2.2e-06	FDR<5%	-0.160077	A	G	GTEx v8	PMID:23715323	TRUE	FALSE	308	0	2	2
Variant	rs1014883	rs1014883	rs6113425	1	r2	0.8	20	21907562	21926924	eQTL	RP5-1185K9.1	ENSG00000238034	cis	20.7	Testis	5.7e-05	FDR<5%	-0.275407	A	G	GTEx v8	PMID:23715323	TRUE	FALSE	401	0	2	2
Variant	rs1014883	rs1014883	rs2281526	1	r2	0.8	20	21908332	21927694	eQTL	PAX1	ENSG00000125813	cis	209.2	Esophagus - Mucosa	5.3e-07	FDR<5%	-0.243631	G	C	GTEx v8	PMID:23715323	TRUE	FALSE	688	0	2	2
Variant	rs1014883	rs1014883	rs2281526	1	r2	0.8	20	21908332	21927694	eQTL	PAX1	ENSG00000125813	cis	209.2	Muscle skeletal	5.1e-06	FDR<5%	-0.168497	G	C	GTEx v8	PMID:23715323	TRUE	FALSE	381	0	2	2
Variant	rs1014883	rs1014883	rs2281526	1	r2	0.8	20	21908332	21927694	eQTL	RP5-1185K9.1	ENSG00000238034	cis	20	Breast - Mammary tissue	7.4e-07	FDR<5%	-0.166818	G	C	GTEx v8	PMID:23715323	TRUE	FALSE	308	0	2	2
Variant	rs1014883	rs1014883	rs2281526	1	r2	0.8	20	21908332	21927694	eQTL	RP5-1185K9.1	ENSG00000238034	cis	20	Testis	6.6e-05	FDR<5%	-0.268428	G	C	GTEx v8	PMID:23715323	TRUE	FALSE	401	0	2	2
Variant	rs1014883	rs1014883	rs6075860	1	r2	0.8	20	21910266	21929628	eQTL	PAX1	ENSG00000125813	cis	211.1	Esophagus - Mucosa	5.5e-06	FDR<5%	-0.22577	A	G	GTEx v8	PMID:23715323	TRUE	FALSE	688	0	2	2
Variant	rs1014883	rs1014883	rs6075860	1	r2	0.8	20	21910266	21929628	eQTL	PAX1	ENSG00000125813	cis	211.1	Muscle skeletal	6.4e-06	FDR<5%	-0.168707	A	G	GTEx v8	PMID:23715323	TRUE	FALSE	381	0	2	2
Variant	rs1014883	rs1014883	rs6075860	1	r2	0.8	20	21910266	21929628	eQTL	RP5-1185K9.1	ENSG00000238034	cis	18	Breast - Mammary tissue	3.3e-06	FDR<5%	-0.157093	A	G	GTEx v8	PMID:23715323	TRUE	FALSE	308	0	2	2
Variant	rs1014883	rs1014883	rs6075860	1	r2	0.8	20	21910266	21929628	eQTL	RP5-1185K9.1	ENSG00000238034	cis	18	Testis	5.7e-05	FDR<5%	-0.275407	A	G	GTEx v8	PMID:23715323	TRUE	FALSE	401	0	2	2
Variant	rs1014883	rs1014883	rs6075861	1	r2	0.8	20	21910713	21930075	eQTL	PAX1	ENSG00000125813	cis	211.6	Esophagus - Mucosa	2.1e-06	FDR<5%	-0.231579	C	A	GTEx v8	PMID:23715323	TRUE	FALSE	688	0	2	2
Variant	rs1014883	rs1014883	rs6075861	1	r2	0.8	20	21910713	21930075	eQTL	PAX1	ENSG00000125813	cis	211.6	Muscle skeletal	5.4e-06	FDR<5%	-0.167904	C	A	GTEx v8	PMID:23715323	TRUE	FALSE	381	0	2	2
Variant	rs1014883	rs1014883	rs6075861	1	r2	0.8	20	21910713	21930075	eQTL	RP5-1185K9.1	ENSG00000238034	cis	17.6	Breast - Mammary tissue	2.7e-07	FDR<5%	-0.172616	C	A	GTEx v8	PMID:23715323	TRUE	FALSE	308	0	2	2
Variant	rs1014883	rs1014883	rs6075861	1	r2	0.8	20	21910713	21930075	eQTL	RP5-1185K9.1	ENSG00000238034	cis	17.6	Testis	0.00013	FDR<5%	-0.256223	C	A	GTEx v8	PMID:23715323	TRUE	FALSE	401	0	2	2
Variant	rs1014883	rs1014883	rs147302766	1	r2	0.8	20	21911863	21931225	eQTL	PAX1	ENSG00000125813	cis	212.7	Esophagus - Mucosa	2.1e-06	FDR<5%	-0.231579	C	CT	GTEx v8	PMID:23715323	TRUE	FALSE	688	0	2	2
Variant	rs1014883	rs1014883	rs147302766	1	r2	0.8	20	21911863	21931225	eQTL	PAX1	ENSG00000125813	cis	212.7	Muscle skeletal	5.4e-06	FDR<5%	-0.167904	C	CT	GTEx v8	PMID:23715323	TRUE	FALSE	381	0	2	2
Variant	rs1014883	rs1014883	rs147302766	1	r2	0.8	20	21911863	21931225	eQTL	RP5-1185K9.1	ENSG00000238034	cis	16.4	Breast - Mammary tissue	2.7e-07	FDR<5%	-0.172616	C	CT	GTEx v8	PMID:23715323	TRUE	FALSE	308	0	2	2
Variant	rs1014883	rs1014883	rs147302766	1	r2	0.8	20	21911863	21931225	eQTL	RP5-1185K9.1	ENSG00000238034	cis	16.4	Testis	0.00013	FDR<5%	-0.256223	C	CT	GTEx v8	PMID:23715323	TRUE	FALSE	401	0	2	2
Variant	rs1014883	rs1014883	rs6075862	1	r2	0.8	20	21913284	21932646	eQTL	PAX1	ENSG00000125813	cis	214.2	Esophagus - Mucosa	1.8e-06	FDR<5%	-0.234647	T	C	GTEx v8	PMID:23715323	TRUE	FALSE	688	0	2	2
Variant	rs1014883	rs1014883	rs6075862	1	r2	0.8	20	21913284	21932646	eQTL	PAX1	ENSG00000125813	cis	214.2	Muscle skeletal	3.8e-06	FDR<5%	-0.171207	T	C	GTEx v8	PMID:23715323	TRUE	FALSE	381	0	2	2
Variant	rs1014883	rs1014883	rs6075862	1	r2	0.8	20	21913284	21932646	eQTL	RP5-1185K9.1	ENSG00000238034	cis	15	Breast - Mammary tissue	7.9e-07	FDR<5%	-0.165586	T	C	GTEx v8	PMID:23715323	TRUE	FALSE	308	0	2	2
Variant	rs1014883	rs1014883	rs6075862	1	r2	0.8	20	21913284	21932646	eQTL	RP5-1185K9.1	ENSG00000238034	cis	15	Testis	0.00013	FDR<5%	-0.256592	T	C	GTEx v8	PMID:23715323	TRUE	FALSE	401	0	2	2
Variant	rs1014883	rs1014883	rs927059	0.98	r2	0.8	20	21914194	21933556	eQTL	XRN2	ENSG00000088930	trans	543.7	Cells - Monocytes	0.00091	FDR<5%	-0.18264	C	T	The Cardiogenics Project	PMID:23382694	TRUE	FALSE	996	0	1	1
Variant	rs1014883	rs1014883	rs927059	0.98	r2	0.8	20	21914194	21933556	eQTL	PAX1	ENSG00000125813	cis	215.1	Esophagus - Mucosa	1.4e-05	FDR<5%	-0.216291	C	T	GTEx v8	PMID:23715323	TRUE	FALSE	688	0	2	2
Variant	rs1014883	rs1014883	rs927059	0.98	r2	0.8	20	21914194	21933556	eQTL	PAX1	ENSG00000125813	cis	215.1	Muscle skeletal	4.4e-06	FDR<5%	-0.173579	C	T	GTEx v8	PMID:23715323	TRUE	FALSE	381	0	2	2
Variant	rs1014883	rs1014883	rs927059	0.98	r2	0.8	20	21914194	21933556	eQTL	RP5-1185K9.1	ENSG00000238034	cis	14.1	Breast - Mammary tissue	8.5e-06	FDR<5%	-0.151973	C	T	GTEx v8	PMID:23715323	TRUE	FALSE	308	0	2	2
Variant	rs1014883	rs1014883	rs927059	0.98	r2	0.8	20	21914194	21933556	eQTL	RP5-1185K9.1	ENSG00000238034	cis	14.1	Testis	6.3e-05	FDR<5%	-0.275041	C	T	GTEx v8	PMID:23715323	TRUE	FALSE	401	0	2	2
Variant	rs1014883	rs1014883	rs6113431	1	r2	0.8	20	21916356	21935718	eQTL	PAX1	ENSG00000125813	cis	217.2	Esophagus - Mucosa	2.1e-06	FDR<5%	-0.235417	T	A	GTEx v8	PMID:23715323	TRUE	FALSE	688	0	2	2
Variant	rs1014883	rs1014883	rs6113431	1	r2	0.8	20	21916356	21935718	eQTL	PAX1	ENSG00000125813	cis	217.2	Muscle skeletal	3.3e-06	FDR<5%	-0.173517	T	A	GTEx v8	PMID:23715323	TRUE	FALSE	381	0	2	2
Variant	rs1014883	rs1014883	rs6113431	1	r2	0.8	20	21916356	21935718	eQTL	RP5-1185K9.1	ENSG00000238034	cis	11.9	Breast - Mammary tissue	2.5e-06	FDR<5%	-0.159489	T	A	GTEx v8	PMID:23715323	TRUE	FALSE	308	0	2	2
Variant	rs1014883	rs1014883	rs6113431	1	r2	0.8	20	21916356	21935718	eQTL	RP5-1185K9.1	ENSG00000238034	cis	11.9	Testis	5.8e-05	FDR<5%	-0.274885	T	A	GTEx v8	PMID:23715323	TRUE	FALSE	401	0	2	2
Variant	rs1014883	rs1014883	rs6047743	1	r2	0.8	20	21916914	21936276	eQTL	PAX1	ENSG00000125813	cis	217.8	Esophagus - Mucosa	8.3e-06	FDR<5%	-0.220216	T	G	GTEx v8	PMID:23715323	TRUE	FALSE	688	0	2	2
Variant	rs1014883	rs1014883	rs6047743	1	r2	0.8	20	21916914	21936276	eQTL	PAX1	ENSG00000125813	cis	217.8	Muscle skeletal	5.5e-06	FDR<5%	-0.16739	T	G	GTEx v8	PMID:23715323	TRUE	FALSE	381	0	2	2
Variant	rs1014883	rs1014883	rs6047743	1	r2	0.8	20	21916914	21936276	eQTL	RP5-1185K9.1	ENSG00000238034	cis	11.4	Breast - Mammary tissue	1.2e-06	FDR<5%	-0.161207	T	G	GTEx v8	PMID:23715323	TRUE	FALSE	308	0	2	2
Variant	rs1014883	rs1014883	rs6047743	1	r2	0.8	20	21916914	21936276	eQTL	RP5-1185K9.1	ENSG00000238034	cis	11.4	Testis	0.00015	FDR<5%	-0.256071	T	G	GTEx v8	PMID:23715323	TRUE	FALSE	401	0	2	2
Variant	rs1014883	rs1014883	rs2024885	1	r2	0.8	20	21917393	21936755	eQTL	KIZ	ENSG00000088970	trans	690.1	Brain - Cerebellum	0.0098	FWER<5%	-	-	-	ScanDB	PMID:19933162	FALSE	FALSE	52	0	0	1
Variant	rs1014883	rs1014883	rs2024885	1	r2	0.8	20	21917393	21936755	eQTL	PAX1	ENSG00000125813	cis	218.3	Esophagus - Mucosa	8.3e-06	FDR<5%	-0.220216	G	A	GTEx v8	PMID:23715323	TRUE	FALSE	688	0	2	2
Variant	rs1014883	rs1014883	rs2024885	1	r2	0.8	20	21917393	21936755	eQTL	PAX1	ENSG00000125813	cis	218.3	Muscle skeletal	5.5e-06	FDR<5%	-0.16739	G	A	GTEx v8	PMID:23715323	TRUE	FALSE	381	0	2	2
Variant	rs1014883	rs1014883	rs2024885	1	r2	0.8	20	21917393	21936755	eQTL	RP5-1185K9.1	ENSG00000238034	cis	10.9	Breast - Mammary tissue	1.2e-06	FDR<5%	-0.161207	G	A	GTEx v8	PMID:23715323	TRUE	FALSE	308	0	2	2
Variant	rs1014883	rs1014883	rs2024885	1	r2	0.8	20	21917393	21936755	eQTL	RP5-1185K9.1	ENSG00000238034	cis	10.9	Testis	0.00015	FDR<5%	-0.256071	G	A	GTEx v8	PMID:23715323	TRUE	FALSE	401	0	2	2
Variant	rs1014883	rs1014883	rs2024885	1	r2	0.8	20	21917393	21936755	eQTL	CST1	ENSG00000170373	trans	1810.8	Brain - Parietal lobe	0.0066	FWER<5%	-	-	-	ScanDB	PMID:19933162	FALSE	FALSE	26	0	0	1
Variant	rs1014883	rs1014883	rs2328680	1	r2	0.8	20	21918106	21937468	eQTL	PAX1	ENSG00000125813	cis	219	Esophagus - Mucosa	1.4e-05	FDR<5%	-0.214516	T	C	GTEx v8	PMID:23715323	TRUE	FALSE	688	0	2	2
Variant	rs1014883	rs1014883	rs2328680	1	r2	0.8	20	21918106	21937468	eQTL	PAX1	ENSG00000125813	cis	219	Muscle skeletal	4.3e-06	FDR<5%	-0.168891	T	C	GTEx v8	PMID:23715323	TRUE	FALSE	381	0	2	2
Variant	rs1014883	rs1014883	rs2328680	1	r2	0.8	20	21918106	21937468	eQTL	RP5-1185K9.1	ENSG00000238034	cis	10.2	Breast - Mammary tissue	1.2e-06	FDR<5%	-0.160917	T	C	GTEx v8	PMID:23715323	TRUE	FALSE	308	0	2	2
Variant	rs1014883	rs1014883	rs2328680	1	r2	0.8	20	21918106	21937468	eQTL	RP5-1185K9.1	ENSG00000238034	cis	10.2	Testis	0.00015	FDR<5%	-0.256071	T	C	GTEx v8	PMID:23715323	TRUE	FALSE	401	0	2	2
Variant	rs1014883	rs1014883	rs2328681	1	r2	0.8	20	21918213	21937575	eQTL	PAX1	ENSG00000125813	cis	219.1	Esophagus - Mucosa	8.3e-06	FDR<5%	-0.220216	C	T	GTEx v8	PMID:23715323	TRUE	FALSE	688	0	2	2
Variant	rs1014883	rs1014883	rs2328681	1	r2	0.8	20	21918213	21937575	eQTL	PAX1	ENSG00000125813	cis	219.1	Muscle skeletal	5.5e-06	FDR<5%	-0.16739	C	T	GTEx v8	PMID:23715323	TRUE	FALSE	381	0	2	2
Variant	rs1014883	rs1014883	rs2328681	1	r2	0.8	20	21918213	21937575	eQTL	RP5-1185K9.1	ENSG00000238034	cis	10.1	Breast - Mammary tissue	1.2e-06	FDR<5%	-0.161207	C	T	GTEx v8	PMID:23715323	TRUE	FALSE	308	0	2	2
Variant	rs1014883	rs1014883	rs2328681	1	r2	0.8	20	21918213	21937575	eQTL	RP5-1185K9.1	ENSG00000238034	cis	10.1	Testis	0.00015	FDR<5%	-0.256071	C	T	GTEx v8	PMID:23715323	TRUE	FALSE	401	0	2	2
Variant	rs1014883	rs1014883	rs2328682	1	r2	0.8	20	21918288	21937650	eQTL	PAX1	ENSG00000125813	cis	219.2	Esophagus - Mucosa	8.3e-06	FDR<5%	-0.220216	A	G	GTEx v8	PMID:23715323	TRUE	FALSE	688	0	2	2
Variant	rs1014883	rs1014883	rs2328682	1	r2	0.8	20	21918288	21937650	eQTL	PAX1	ENSG00000125813	cis	219.2	Muscle skeletal	5.5e-06	FDR<5%	-0.16739	A	G	GTEx v8	PMID:23715323	TRUE	FALSE	381	0	2	2
Variant	rs1014883	rs1014883	rs2328682	1	r2	0.8	20	21918288	21937650	eQTL	RP5-1185K9.1	ENSG00000238034	cis	10	Breast - Mammary tissue	1.2e-06	FDR<5%	-0.161207	A	G	GTEx v8	PMID:23715323	TRUE	FALSE	308	0	2	2
Variant	rs1014883	rs1014883	rs2328682	1	r2	0.8	20	21918288	21937650	eQTL	RP5-1185K9.1	ENSG00000238034	cis	10	Testis	0.00015	FDR<5%	-0.256071	A	G	GTEx v8	PMID:23715323	TRUE	FALSE	401	0	2	2
Variant	rs1014883	rs1014883	rs2328682	1	r2	0.8	20	21918288	21937650	eQTL	CST1	ENSG00000170373	trans	1809.9	Brain - Parietal lobe	0.0072	FWER<5%	-	-	-	ScanDB	PMID:19933162	FALSE	FALSE	26	0	0	1
Variant	rs1014883	rs1014883	rs1007169	1	r2	0.8	20	21918310	21937672	eQTL	PAX1	ENSG00000125813	cis	219.2	Esophagus - Mucosa	8.9e-06	FDR<5%	-0.222029	T	G	GTEx v8	PMID:23715323	TRUE	FALSE	688	0	2	2
Variant	rs1014883	rs1014883	rs1007169	1	r2	0.8	20	21918310	21937672	eQTL	PAX1	ENSG00000125813	cis	219.2	Muscle skeletal	2.3e-06	FDR<5%	-0.178265	T	G	GTEx v8	PMID:23715323	TRUE	FALSE	381	0	2	2
Variant	rs1014883	rs1014883	rs1007169	1	r2	0.8	20	21918310	21937672	eQTL	RP5-1185K9.1	ENSG00000238034	cis	10	Breast - Mammary tissue	6.3e-06	FDR<5%	-0.154749	T	G	GTEx v8	PMID:23715323	TRUE	FALSE	308	0	2	2
Variant	rs1014883	rs1014883	rs1007169	1	r2	0.8	20	21918310	21937672	eQTL	RP5-1185K9.1	ENSG00000238034	cis	10	Testis	4.1e-05	FDR<5%	-0.282519	T	G	GTEx v8	PMID:23715323	TRUE	FALSE	401	0	2	2
Variant	rs1014883	rs1014883	rs2208050	1	r2	0.8	20	21918427	21937789	eQTL	PAX1	ENSG00000125813	cis	219.3	Esophagus - Mucosa	8.3e-06	FDR<5%	-0.220216	A	G	GTEx v8	PMID:23715323	TRUE	FALSE	688	0	2	2
Variant	rs1014883	rs1014883	rs2208050	1	r2	0.8	20	21918427	21937789	eQTL	PAX1	ENSG00000125813	cis	219.3	Muscle skeletal	5.5e-06	FDR<5%	-0.16739	A	G	GTEx v8	PMID:23715323	TRUE	FALSE	381	0	2	2
Variant	rs1014883	rs1014883	rs2208050	1	r2	0.8	20	21918427	21937789	eQTL	RP5-1185K9.1	ENSG00000238034	cis	9.9	Breast - Mammary tissue	1.2e-06	FDR<5%	-0.161207	A	G	GTEx v8	PMID:23715323	TRUE	FALSE	308	0	2	2
Variant	rs1014883	rs1014883	rs2208050	1	r2	0.8	20	21918427	21937789	eQTL	RP5-1185K9.1	ENSG00000238034	cis	9.9	Testis	0.00015	FDR<5%	-0.256071	A	G	GTEx v8	PMID:23715323	TRUE	FALSE	401	0	2	2
Variant	rs1014883	rs1014883	rs2208051	1	r2	0.8	20	21918471	21937833	eQTL	PAX1	ENSG00000125813	cis	219.3	Esophagus - Mucosa	8.3e-06	FDR<5%	-0.220216	G	A	GTEx v8	PMID:23715323	TRUE	FALSE	688	0	2	2
Variant	rs1014883	rs1014883	rs2208051	1	r2	0.8	20	21918471	21937833	eQTL	PAX1	ENSG00000125813	cis	219.3	Muscle skeletal	5.5e-06	FDR<5%	-0.16739	G	A	GTEx v8	PMID:23715323	TRUE	FALSE	381	0	2	2
Variant	rs1014883	rs1014883	rs2208051	1	r2	0.8	20	21918471	21937833	eQTL	RP5-1185K9.1	ENSG00000238034	cis	9.8	Breast - Mammary tissue	1.2e-06	FDR<5%	-0.161207	G	A	GTEx v8	PMID:23715323	TRUE	FALSE	308	0	2	2
Variant	rs1014883	rs1014883	rs2208051	1	r2	0.8	20	21918471	21937833	eQTL	RP5-1185K9.1	ENSG00000238034	cis	9.8	Testis	0.00015	FDR<5%	-0.256071	G	A	GTEx v8	PMID:23715323	TRUE	FALSE	401	0	2	2
Variant	rs1014883	rs1014883	rs2328684	1	r2	0.8	20	21918642	21938004	eQTL	PAX1	ENSG00000125813	cis	219.5	Esophagus - Mucosa	6.5e-06	FDR<5%	-0.220729	G	T	GTEx v8	PMID:23715323	TRUE	FALSE	688	0	2	2
Variant	rs1014883	rs1014883	rs2328684	1	r2	0.8	20	21918642	21938004	eQTL	PAX1	ENSG00000125813	cis	219.5	Muscle skeletal	7.7e-06	FDR<5%	-0.164921	G	T	GTEx v8	PMID:23715323	TRUE	FALSE	381	0	2	2
Variant	rs1014883	rs1014883	rs2328684	1	r2	0.8	20	21918642	21938004	eQTL	RP5-1185K9.1	ENSG00000238034	cis	9.6	Breast - Mammary tissue	7.7e-07	FDR<5%	-0.165242	G	T	GTEx v8	PMID:23715323	TRUE	FALSE	308	0	1	1
Variant	rs1014883	rs1014883	rs6047744	1	r2	0.8	20	21918898	21938260	eQTL	PAX1	ENSG00000125813	cis	219.8	Esophagus - Mucosa	8.3e-06	FDR<5%	-0.220216	T	G	GTEx v8	PMID:23715323	TRUE	FALSE	688	0	2	2
Variant	rs1014883	rs1014883	rs6047744	1	r2	0.8	20	21918898	21938260	eQTL	PAX1	ENSG00000125813	cis	219.8	Muscle skeletal	5.5e-06	FDR<5%	-0.16739	T	G	GTEx v8	PMID:23715323	TRUE	FALSE	381	0	2	2
Variant	rs1014883	rs1014883	rs6047744	1	r2	0.8	20	21918898	21938260	eQTL	RP5-1185K9.1	ENSG00000238034	cis	9.4	Breast - Mammary tissue	1.2e-06	FDR<5%	-0.161207	T	G	GTEx v8	PMID:23715323	TRUE	FALSE	308	0	2	2
Variant	rs1014883	rs1014883	rs6047744	1	r2	0.8	20	21918898	21938260	eQTL	RP5-1185K9.1	ENSG00000238034	cis	9.4	Testis	0.00015	FDR<5%	-0.256071	T	G	GTEx v8	PMID:23715323	TRUE	FALSE	401	0	2	2
Variant	rs1014883	rs1014883	rs6047745	1	r2	0.8	20	21919054	21938416	eQTL	PAX1	ENSG00000125813	cis	219.9	Esophagus - Mucosa	8.3e-06	FDR<5%	-0.220216	A	C	GTEx v8	PMID:23715323	TRUE	FALSE	688	0	2	2
Variant	rs1014883	rs1014883	rs6047745	1	r2	0.8	20	21919054	21938416	eQTL	PAX1	ENSG00000125813	cis	219.9	Muscle skeletal	5.5e-06	FDR<5%	-0.16739	A	C	GTEx v8	PMID:23715323	TRUE	FALSE	381	0	2	2
Variant	rs1014883	rs1014883	rs6047745	1	r2	0.8	20	21919054	21938416	eQTL	RP5-1185K9.1	ENSG00000238034	cis	9.2	Breast - Mammary tissue	1.2e-06	FDR<5%	-0.161207	A	C	GTEx v8	PMID:23715323	TRUE	FALSE	308	0	2	2
Variant	rs1014883	rs1014883	rs6047745	1	r2	0.8	20	21919054	21938416	eQTL	RP5-1185K9.1	ENSG00000238034	cis	9.2	Testis	0.00015	FDR<5%	-0.256071	A	C	GTEx v8	PMID:23715323	TRUE	FALSE	401	0	2	2
Variant	rs1014883	rs1014883	rs6047745	1	r2	0.8	20	21919054	21938416	eQTL	CST1	ENSG00000170373	trans	1809.1	Brain - Parietal lobe	0.0076	FWER<5%	-	-	-	ScanDB	PMID:19933162	FALSE	FALSE	26	0	0	1
Variant	rs1014883	rs1014883	rs6113435	1	r2	0.8	20	21920688	21940050	eQTL	PAX1	ENSG00000125813	cis	221.6	Esophagus - Mucosa	1.8e-07	FDR<5%	-0.253844	G	C	GTEx v8	PMID:23715323	TRUE	FALSE	688	0	2	2
Variant	rs1014883	rs1014883	rs6113435	1	r2	0.8	20	21920688	21940050	eQTL	PAX1	ENSG00000125813	cis	221.6	Muscle skeletal	7.1e-06	FDR<5%	-0.165326	G	C	GTEx v8	PMID:23715323	TRUE	FALSE	381	0	2	2
Variant	rs1014883	rs1014883	rs6113435	1	r2	0.8	20	21920688	21940050	eQTL	RP5-1185K9.1	ENSG00000238034	cis	7.6	Breast - Mammary tissue	6.7e-07	FDR<5%	-0.16552	G	C	GTEx v8	PMID:23715323	TRUE	FALSE	308	0	1	1
Variant	rs1014883	rs1014883	rs6047748	1	r2	0.8	20	21921104	21940466	eQTL	PAX1	ENSG00000125813	cis	222	Esophagus - Mucosa	8.9e-06	FDR<5%	-0.222029	G	A	GTEx v8	PMID:23715323	TRUE	FALSE	688	0	2	2
Variant	rs1014883	rs1014883	rs6047748	1	r2	0.8	20	21921104	21940466	eQTL	PAX1	ENSG00000125813	cis	222	Muscle skeletal	2e-06	FDR<5%	-0.179836	G	A	GTEx v8	PMID:23715323	TRUE	FALSE	381	0	2	2
Variant	rs1014883	rs1014883	rs6047748	1	r2	0.8	20	21921104	21940466	eQTL	RP5-1185K9.1	ENSG00000238034	cis	7.2	Breast - Mammary tissue	6.3e-06	FDR<5%	-0.154749	G	A	GTEx v8	PMID:23715323	TRUE	FALSE	308	0	2	2
Variant	rs1014883	rs1014883	rs6047748	1	r2	0.8	20	21921104	21940466	eQTL	RP5-1185K9.1	ENSG00000238034	cis	7.2	Testis	3.3e-05	FDR<5%	-0.287323	G	A	GTEx v8	PMID:23715323	TRUE	FALSE	401	0	2	2
Variant	rs1014883	rs1014883	rs1988545	1	r2	0.8	20	21921159	21940521	eQTL	PAX1	ENSG00000125813	cis	222	Esophagus - Mucosa	8.3e-06	FDR<5%	0.220216	G	A	GTEx v8	PMID:23715323	TRUE	FALSE	688	0	2	2
Variant	rs1014883	rs1014883	rs1988545	1	r2	0.8	20	21921159	21940521	eQTL	PAX1	ENSG00000125813	cis	222	Muscle skeletal	4.8e-06	FDR<5%	0.168827	G	A	GTEx v8	PMID:23715323	TRUE	FALSE	381	0	2	2
Variant	rs1014883	rs1014883	rs1988545	1	r2	0.8	20	21921159	21940521	eQTL	RP5-1185K9.1	ENSG00000238034	cis	7.1	Breast - Mammary tissue	1.2e-06	FDR<5%	0.161207	G	A	GTEx v8	PMID:23715323	TRUE	FALSE	308	0	2	2
Variant	rs1014883	rs1014883	rs1988545	1	r2	0.8	20	21921159	21940521	eQTL	RP5-1185K9.1	ENSG00000238034	cis	7.1	Testis	0.00013	FDR<5%	0.260433	G	A	GTEx v8	PMID:23715323	TRUE	FALSE	401	0	2	2
Variant	rs1014883	rs1014883	rs6047749	1	r2	0.8	20	21921768	21941130	eQTL	PAX1	ENSG00000125813	cis	222.6	Esophagus - Mucosa	8.9e-06	FDR<5%	0.222029	T	G	GTEx v8	PMID:23715323	TRUE	FALSE	688	0	2	2
Variant	rs1014883	rs1014883	rs6047749	1	r2	0.8	20	21921768	21941130	eQTL	PAX1	ENSG00000125813	cis	222.6	Muscle skeletal	1.7e-06	FDR<5%	0.180616	T	G	GTEx v8	PMID:23715323	TRUE	FALSE	381	0	2	2
Variant	rs1014883	rs1014883	rs6047749	1	r2	0.8	20	21921768	21941130	eQTL	RP5-1185K9.1	ENSG00000238034	cis	6.5	Breast - Mammary tissue	6.3e-06	FDR<5%	0.154749	T	G	GTEx v8	PMID:23715323	TRUE	FALSE	308	0	2	2
Variant	rs1014883	rs1014883	rs6047749	1	r2	0.8	20	21921768	21941130	eQTL	RP5-1185K9.1	ENSG00000238034	cis	6.5	Testis	4.1e-05	FDR<5%	0.282519	T	G	GTEx v8	PMID:23715323	TRUE	FALSE	401	0	2	2
Variant	rs1014883	rs1014883	rs2424410	1	r2	0.8	20	21929057	21948419	eQTL	PAX1	ENSG00000125813	cis	229.9	Esophagus - Mucosa	6.7e-06	FDR<5%	0.222492	C	A	GTEx v8	PMID:23715323	TRUE	FALSE	688	0	2	2
Variant	rs1014883	rs1014883	rs2424410	1	r2	0.8	20	21929057	21948419	eQTL	PAX1	ENSG00000125813	cis	229.9	Muscle skeletal	5.2e-06	FDR<5%	0.169606	C	A	GTEx v8	PMID:23715323	TRUE	FALSE	381	0	2	2
Variant	rs1014883	rs1014883	rs2424410	1	r2	0.8	20	21929057	21948419	eQTL	RP5-1185K9.1	ENSG00000238034	cis	0	Breast - Mammary tissue	3.3e-06	FDR<5%	0.156681	C	A	GTEx v8	PMID:23715323	TRUE	FALSE	308	0	2	2
Variant	rs1014883	rs1014883	rs2424410	1	r2	0.8	20	21929057	21948419	eQTL	RP5-1185K9.1	ENSG00000238034	cis	0	Testis	4.9e-05	FDR<5%	0.276421	C	A	GTEx v8	PMID:23715323	TRUE	FALSE	401	0	2	2
Variant	rs1014883	rs1014883	rs6035995	1	r2	0.8	20	21931683	21951045	eQTL	PAX1	ENSG00000125813	cis	232.6	Esophagus - Mucosa	8.4e-08	FDR<5%	0.257751	G	A	GTEx v8	PMID:23715323	TRUE	FALSE	688	0	2	2
Variant	rs1014883	rs1014883	rs6035995	1	r2	0.8	20	21931683	21951045	eQTL	PAX1	ENSG00000125813	cis	232.6	Muscle skeletal	6e-06	FDR<5%	0.165833	G	A	GTEx v8	PMID:23715323	TRUE	FALSE	381	0	2	2
Variant	rs1014883	rs1014883	rs6035995	1	r2	0.8	20	21931683	21951045	eQTL	RP5-1185K9.1	ENSG00000238034	cis	0	Breast - Mammary tissue	1.2e-06	FDR<5%	0.161412	G	A	GTEx v8	PMID:23715323	TRUE	FALSE	308	0	2	2
Variant	rs1014883	rs1014883	rs6035995	1	r2	0.8	20	21931683	21951045	eQTL	RP5-1185K9.1	ENSG00000238034	cis	0	Testis	0.0001	FDR<5%	0.262279	G	A	GTEx v8	PMID:23715323	TRUE	FALSE	401	0	2	2
Variant	rs1014883	rs1014883	rs73620318	1	r2	0.8	20	21933218	21952580	eQTL	PAX1	ENSG00000125813	cis	234.1	Esophagus - Mucosa	7.6e-06	FDR<5%	0.221424	C	CACAT	GTEx v8	PMID:23715323	TRUE	FALSE	688	0	2	2
Variant	rs1014883	rs1014883	rs73620318	1	r2	0.8	20	21933218	21952580	eQTL	PAX1	ENSG00000125813	cis	234.1	Muscle skeletal	7.1e-06	FDR<5%	0.167795	C	CACAT	GTEx v8	PMID:23715323	TRUE	FALSE	381	0	2	2
Variant	rs1014883	rs1014883	rs73620318	1	r2	0.8	20	21933218	21952580	eQTL	RP5-1185K9.1	ENSG00000238034	cis	0	Breast - Mammary tissue	1.5e-06	FDR<5%	0.162634	C	CACAT	GTEx v8	PMID:23715323	TRUE	FALSE	308	0	2	2
Variant	rs1014883	rs1014883	rs73620318	1	r2	0.8	20	21933218	21952580	eQTL	RP5-1185K9.1	ENSG00000238034	cis	0	Testis	4.9e-05	FDR<5%	0.276421	C	CACAT	GTEx v8	PMID:23715323	TRUE	FALSE	401	0	2	2
Variant	rs1014883	rs1014883	rs2424411	1	r2	0.8	20	21934525	21953887	eQTL	PAX1	ENSG00000125813	cis	235.4	Esophagus - Mucosa	1.2e-05	FDR<5%	0.214954	T	A	GTEx v8	PMID:23715323	TRUE	FALSE	688	0	2	2
Variant	rs1014883	rs1014883	rs2424411	1	r2	0.8	20	21934525	21953887	eQTL	PAX1	ENSG00000125813	cis	235.4	Muscle skeletal	8.4e-06	FDR<5%	0.164713	T	A	GTEx v8	PMID:23715323	TRUE	FALSE	381	0	2	2
Variant	rs1014883	rs1014883	rs2424411	1	r2	0.8	20	21934525	21953887	eQTL	RP5-1185K9.1	ENSG00000238034	cis	0	Breast - Mammary tissue	5.7e-07	FDR<5%	0.166753	T	A	GTEx v8	PMID:23715323	TRUE	FALSE	308	0	2	2
Variant	rs1014883	rs1014883	rs2424411	1	r2	0.8	20	21934525	21953887	eQTL	RP5-1185K9.1	ENSG00000238034	cis	0	Testis	0.00011	FDR<5%	0.258736	T	A	GTEx v8	PMID:23715323	TRUE	FALSE	401	0	2	2
Variant	rs1014883	rs1014883	rs2424412	1	r2	0.8	20	21934799	21954161	eQTL	PAX1	ENSG00000125813	cis	235.7	Esophagus - Mucosa	1.2e-05	FDR<5%	0.214954	C	T	GTEx v8	PMID:23715323	TRUE	FALSE	688	0	2	2
Variant	rs1014883	rs1014883	rs2424412	1	r2	0.8	20	21934799	21954161	eQTL	PAX1	ENSG00000125813	cis	235.7	Muscle skeletal	1.1e-05	FDR<5%	0.162107	C	T	GTEx v8	PMID:23715323	TRUE	FALSE	381	0	2	2
Variant	rs1014883	rs1014883	rs2424412	1	r2	0.8	20	21934799	21954161	eQTL	RP5-1185K9.1	ENSG00000238034	cis	0	Breast - Mammary tissue	5.9e-07	FDR<5%	0.166265	C	T	GTEx v8	PMID:23715323	TRUE	FALSE	308	0	1	1
Variant	rs1014883	rs1014883	rs1080275	1	r2	0.8	20	21936485	21955847	eQTL	PAX1	ENSG00000125813	cis	237.4	Esophagus - Mucosa	1.5e-05	FDR<5%	0.21184	G	A	GTEx v8	PMID:23715323	TRUE	FALSE	688	0	2	2
Variant	rs1014883	rs1014883	rs1080275	1	r2	0.8	20	21936485	21955847	eQTL	PAX1	ENSG00000125813	cis	237.4	Muscle skeletal	8.4e-06	FDR<5%	0.164713	G	A	GTEx v8	PMID:23715323	TRUE	FALSE	381	0	2	2
Variant	rs1014883	rs1014883	rs1080275	1	r2	0.8	20	21936485	21955847	eQTL	RP5-1185K9.1	ENSG00000238034	cis	0	Breast - Mammary tissue	5.7e-07	FDR<5%	0.166753	G	A	GTEx v8	PMID:23715323	TRUE	FALSE	308	0	2	2
Variant	rs1014883	rs1014883	rs1080275	1	r2	0.8	20	21936485	21955847	eQTL	RP5-1185K9.1	ENSG00000238034	cis	0	Testis	0.00011	FDR<5%	0.258736	G	A	GTEx v8	PMID:23715323	TRUE	FALSE	401	0	2	2
Variant	rs1014883	rs1014883	rs6047761	1	r2	0.8	20	21938282	21957644	eQTL	PAX1	ENSG00000125813	cis	239.2	Esophagus - Mucosa	3.7e-07	FDR<5%	0.247267	C	A	GTEx v8	PMID:23715323	TRUE	FALSE	688	0	2	2
Variant	rs1014883	rs1014883	rs6047761	1	r2	0.8	20	21938282	21957644	eQTL	PAX1	ENSG00000125813	cis	239.2	Muscle skeletal	8.3e-06	FDR<5%	0.16442	C	A	GTEx v8	PMID:23715323	TRUE	FALSE	381	0	2	2
Variant	rs1014883	rs1014883	rs6047761	1	r2	0.8	20	21938282	21957644	eQTL	RP5-1185K9.1	ENSG00000238034	cis	0	Breast - Mammary tissue	4.7e-07	FDR<5%	0.167635	C	A	GTEx v8	PMID:23715323	TRUE	FALSE	308	0	2	2
Variant	rs1014883	rs1014883	rs6047761	1	r2	0.8	20	21938282	21957644	eQTL	RP5-1185K9.1	ENSG00000238034	cis	0	Testis	0.00014	FDR<5%	0.255408	C	A	GTEx v8	PMID:23715323	TRUE	FALSE	401	0	2	2
Variant	rs1014883	rs1014883	rs4815086	1	r2	0.8	20	21938530	21957892	eQTL	PAX1	ENSG00000125813	cis	239.4	Esophagus - Mucosa	1.2e-05	FDR<5%	0.214954	C	A	GTEx v8	PMID:23715323	TRUE	FALSE	688	0	2	2
Variant	rs1014883	rs1014883	rs4815086	1	r2	0.8	20	21938530	21957892	eQTL	PAX1	ENSG00000125813	cis	239.4	Muscle skeletal	8.4e-06	FDR<5%	0.164713	C	A	GTEx v8	PMID:23715323	TRUE	FALSE	381	0	2	2
Variant	rs1014883	rs1014883	rs4815086	1	r2	0.8	20	21938530	21957892	eQTL	RP5-1185K9.1	ENSG00000238034	cis	0	Breast - Mammary tissue	5.7e-07	FDR<5%	0.166753	C	A	GTEx v8	PMID:23715323	TRUE	FALSE	308	0	2	2
Variant	rs1014883	rs1014883	rs4815086	1	r2	0.8	20	21938530	21957892	eQTL	RP5-1185K9.1	ENSG00000238034	cis	0	Testis	0.00011	FDR<5%	0.258736	C	A	GTEx v8	PMID:23715323	TRUE	FALSE	401	0	2	2
Variant	rs1014883	rs1014883	rs4815086	1	r2	0.8	20	21938530	21957892	eQTL	CST1	ENSG00000170373	trans	1789.7	Brain - Parietal lobe	0.0088	FWER<5%	-	-	-	ScanDB	PMID:19933162	FALSE	FALSE	26	0	0	1
Variant	rs1014883	rs1014883	rs4815087	1	r2	0.8	20	21938603	21957965	eQTL	PAX1	ENSG00000125813	cis	239.5	Esophagus - Mucosa	3.7e-07	FDR<5%	0.247267	C	G	GTEx v8	PMID:23715323	TRUE	FALSE	688	0	2	2
Variant	rs1014883	rs1014883	rs4815087	1	r2	0.8	20	21938603	21957965	eQTL	PAX1	ENSG00000125813	cis	239.5	Muscle skeletal	8.3e-06	FDR<5%	0.16442	C	G	GTEx v8	PMID:23715323	TRUE	FALSE	381	0	2	2
Variant	rs1014883	rs1014883	rs4815087	1	r2	0.8	20	21938603	21957965	eQTL	RP5-1185K9.1	ENSG00000238034	cis	0	Breast - Mammary tissue	4.7e-07	FDR<5%	0.167635	C	G	GTEx v8	PMID:23715323	TRUE	FALSE	308	0	2	2
Variant	rs1014883	rs1014883	rs4815087	1	r2	0.8	20	21938603	21957965	eQTL	RP5-1185K9.1	ENSG00000238034	cis	0	Testis	0.00014	FDR<5%	0.255408	C	G	GTEx v8	PMID:23715323	TRUE	FALSE	401	0	2	2
Variant	rs1014883	rs1014883	rs4813442	1	r2	0.8	20	21939656	21959018	eQTL	PAX1	ENSG00000125813	cis	240.5	Esophagus - Mucosa	1.5e-05	FDR<5%	0.21184	T	C	GTEx v8	PMID:23715323	TRUE	FALSE	688	0	2	2
Variant	rs1014883	rs1014883	rs4813442	1	r2	0.8	20	21939656	21959018	eQTL	PAX1	ENSG00000125813	cis	240.5	Muscle skeletal	8.4e-06	FDR<5%	0.164713	T	C	GTEx v8	PMID:23715323	TRUE	FALSE	381	0	2	2
Variant	rs1014883	rs1014883	rs4813442	1	r2	0.8	20	21939656	21959018	eQTL	RP5-1185K9.1	ENSG00000238034	cis	0	Breast - Mammary tissue	5.7e-07	FDR<5%	0.166753	T	C	GTEx v8	PMID:23715323	TRUE	FALSE	308	0	2	2
Variant	rs1014883	rs1014883	rs4813442	1	r2	0.8	20	21939656	21959018	eQTL	RP5-1185K9.1	ENSG00000238034	cis	0	Testis	0.00011	FDR<5%	0.258736	T	C	GTEx v8	PMID:23715323	TRUE	FALSE	401	0	2	2
Variant	rs1014883	rs1014883	rs201542	1	r2	0.8	20	21943021	21962383	eQTL	XRN2	ENSG00000088930	trans	572.6	Cells - Monocytes	0.00059	FDR<5%	-0.21969	A	T	The Cardiogenics Project	PMID:23382694	TRUE	FALSE	996	0	1	1
Variant	rs1014883	rs1014883	rs2251043	1	r2	0.8	20	21943515	21962877	eQTL	PAX1	ENSG00000125813	cis	244.4	Esophagus - Mucosa	1.4e-05	FDR<5%	0.215144	G	A	GTEx v8	PMID:23715323	TRUE	FALSE	688	0	2	2
Variant	rs1014883	rs1014883	rs2251043	1	r2	0.8	20	21943515	21962877	eQTL	PAX1	ENSG00000125813	cis	244.4	Muscle skeletal	2.9e-06	FDR<5%	0.175469	G	A	GTEx v8	PMID:23715323	TRUE	FALSE	381	0	2	2
Variant	rs1014883	rs1014883	rs2251043	1	r2	0.8	20	21943515	21962877	eQTL	RP5-1185K9.1	ENSG00000238034	cis	0	Breast - Mammary tissue	2.7e-06	FDR<5%	0.157586	G	A	GTEx v8	PMID:23715323	TRUE	FALSE	308	0	2	2
Variant	rs1014883	rs1014883	rs2251043	1	r2	0.8	20	21943515	21962877	eQTL	RP5-1185K9.1	ENSG00000238034	cis	0	Testis	4e-05	FDR<5%	0.281437	G	A	GTEx v8	PMID:23715323	TRUE	FALSE	401	0	2	2
Variant	rs1014883	rs1014883	rs2424415	1	r2	0.8	20	21945111	21964473	eQTL	XRN2	ENSG00000088930	trans	574.6	Cells - Monocytes	0.00063	FDR<5%	-0.18858	T	A	The Cardiogenics Project	PMID:23382694	TRUE	FALSE	996	0	1	1
Variant	rs1014883	rs1014883	rs2424415	1	r2	0.8	20	21945111	21964473	eQTL	PAX1	ENSG00000125813	cis	246	Esophagus - Mucosa	1.9e-05	FDR<5%	0.211998	A	T	GTEx v8	PMID:23715323	TRUE	FALSE	688	0	2	2
Variant	rs1014883	rs1014883	rs2424415	1	r2	0.8	20	21945111	21964473	eQTL	PAX1	ENSG00000125813	cis	246	Muscle skeletal	6.2e-06	FDR<5%	0.169768	A	T	GTEx v8	PMID:23715323	TRUE	FALSE	381	0	2	2
Variant	rs1014883	rs1014883	rs2424415	1	r2	0.8	20	21945111	21964473	eQTL	RP5-1185K9.1	ENSG00000238034	cis	0	Breast - Mammary tissue	2.9e-06	FDR<5%	0.158392	A	T	GTEx v8	PMID:23715323	TRUE	FALSE	308	0	2	2
Variant	rs1014883	rs1014883	rs2424415	1	r2	0.8	20	21945111	21964473	eQTL	RP5-1185K9.1	ENSG00000238034	cis	0	Testis	9.6e-05	FDR<5%	0.268433	A	T	GTEx v8	PMID:23715323	TRUE	FALSE	401	0	2	2
Variant	rs1014883	rs1014883	rs201543	1	r2	0.8	20	21946928	21966290	eQTL	PAX1	ENSG00000125813	cis	247.8	Esophagus - Mucosa	2.7e-07	FDR<5%	-0.253657	G	A	GTEx v8	PMID:23715323	TRUE	FALSE	688	0	2	2
Variant	rs1014883	rs1014883	rs201543	1	r2	0.8	20	21946928	21966290	eQTL	PAX1	ENSG00000125813	cis	247.8	Muscle skeletal	2e-06	FDR<5%	-0.178322	G	A	GTEx v8	PMID:23715323	TRUE	FALSE	381	0	2	2
Variant	rs1014883	rs1014883	rs201543	1	r2	0.8	20	21946928	21966290	eQTL	RP5-1185K9.1	ENSG00000238034	cis	0	Breast - Mammary tissue	2.7e-06	FDR<5%	-0.159476	G	A	GTEx v8	PMID:23715323	TRUE	FALSE	308	0	2	2
Variant	rs1014883	rs1014883	rs201543	1	r2	0.8	20	21946928	21966290	eQTL	RP5-1185K9.1	ENSG00000238034	cis	0	Testis	9.1e-05	FDR<5%	-0.269179	G	A	GTEx v8	PMID:23715323	TRUE	FALSE	401	0	2	2
Variant	rs1014883	rs1014883	rs201543	1	r2	0.8	20	21946928	21966290	eQTL	CST1	ENSG00000170373	trans	1781.3	Brain - Parietal lobe	0.009	FWER<5%	-	-	-	ScanDB	PMID:19933162	FALSE	FALSE	26	0	0	1
Variant	rs1014883	rs1014883	rs969921	1	r2	0.8	20	21947184	21966546	eQTL	PAX1	ENSG00000125813	cis	248.1	Esophagus - Mucosa	6.7e-06	FDR<5%	0.222492	T	A	GTEx v8	PMID:23715323	TRUE	FALSE	688	0	2	2
Variant	rs1014883	rs1014883	rs969921	1	r2	0.8	20	21947184	21966546	eQTL	PAX1	ENSG00000125813	cis	248.1	Muscle skeletal	5.1e-06	FDR<5%	0.170035	T	A	GTEx v8	PMID:23715323	TRUE	FALSE	381	0	2	2
Variant	rs1014883	rs1014883	rs969921	1	r2	0.8	20	21947184	21966546	eQTL	RP5-1185K9.1	ENSG00000238034	cis	0	Breast - Mammary tissue	3.3e-06	FDR<5%	0.156681	T	A	GTEx v8	PMID:23715323	TRUE	FALSE	308	0	2	2
Variant	rs1014883	rs1014883	rs969921	1	r2	0.8	20	21947184	21966546	eQTL	RP5-1185K9.1	ENSG00000238034	cis	0	Testis	4.9e-05	FDR<5%	0.276421	T	A	GTEx v8	PMID:23715323	TRUE	FALSE	401	0	2	2
Variant	rs1014883	rs1014883	rs2057219	1	r2	0.8	20	21949150	21968512	eQTL	PAX1	ENSG00000125813	cis	250	Esophagus - Mucosa	9.1e-06	FDR<5%	0.218882	G	A	GTEx v8	PMID:23715323	TRUE	FALSE	688	0	2	2
Variant	rs1014883	rs1014883	rs2057219	1	r2	0.8	20	21949150	21968512	eQTL	PAX1	ENSG00000125813	cis	250	Muscle skeletal	8.6e-06	FDR<5%	0.165674	G	A	GTEx v8	PMID:23715323	TRUE	FALSE	381	0	2	2
Variant	rs1014883	rs1014883	rs2057219	1	r2	0.8	20	21949150	21968512	eQTL	RP5-1185K9.1	ENSG00000238034	cis	0	Breast - Mammary tissue	2.9e-06	FDR<5%	0.157274	G	A	GTEx v8	PMID:23715323	TRUE	FALSE	308	0	2	2
Variant	rs1014883	rs1014883	rs2057219	1	r2	0.8	20	21949150	21968512	eQTL	RP5-1185K9.1	ENSG00000238034	cis	0	Testis	4.6e-05	FDR<5%	0.276552	G	A	GTEx v8	PMID:23715323	TRUE	FALSE	401	0	2	2
Variant	rs1014883	rs1014883	rs2254540	1	r2	0.8	20	21949431	21968793	eQTL	PAX1	ENSG00000125813	cis	250.3	Esophagus - Mucosa	1.4e-06	FDR<5%	0.233793	T	G	GTEx v8	PMID:23715323	TRUE	FALSE	688	0	2	2
Variant	rs1014883	rs1014883	rs2254540	1	r2	0.8	20	21949431	21968793	eQTL	PAX1	ENSG00000125813	cis	250.3	Muscle skeletal	1.5e-05	FDR<5%	0.158874	T	G	GTEx v8	PMID:23715323	TRUE	FALSE	381	0	2	2
Variant	rs1014883	rs1014883	rs2254540	1	r2	0.8	20	21949431	21968793	eQTL	RP5-1185K9.1	ENSG00000238034	cis	0	Breast - Mammary tissue	1.6e-07	FDR<5%	0.172318	T	G	GTEx v8	PMID:23715323	TRUE	FALSE	308	0	1	1
Variant	rs1014883	rs1014883	rs2207878	1	r2	0.8	20	21951847	21971209	eQTL	PAX1	ENSG00000125813	cis	252.7	Esophagus - Mucosa	6.8e-07	FDR<5%	0.240796	G	A	GTEx v8	PMID:23715323	TRUE	FALSE	688	0	2	2
Variant	rs1014883	rs1014883	rs2207878	1	r2	0.8	20	21951847	21971209	eQTL	PAX1	ENSG00000125813	cis	252.7	Muscle skeletal	1.7e-05	FDR<5%	0.158113	G	A	GTEx v8	PMID:23715323	TRUE	FALSE	381	0	2	2
Variant	rs1014883	rs1014883	rs2207878	1	r2	0.8	20	21951847	21971209	eQTL	RP5-1185K9.1	ENSG00000238034	cis	0.4	Breast - Mammary tissue	1.8e-07	FDR<5%	0.172215	G	A	GTEx v8	PMID:23715323	TRUE	FALSE	308	0	2	2
Variant	rs1014883	rs1014883	rs2207878	1	r2	0.8	20	21951847	21971209	eQTL	RP5-1185K9.1	ENSG00000238034	cis	0.4	Testis	0.00013	FDR<5%	0.255907	G	A	GTEx v8	PMID:23715323	TRUE	FALSE	401	0	2	2
Variant	rs1014883	rs1014883	rs2207878	1	r2	0.8	20	21951847	21971209	eQTL	CST1	ENSG00000170373	trans	1776.3	Brain - Parietal lobe	0.0094	FWER<5%	-	-	-	ScanDB	PMID:19933162	FALSE	FALSE	26	0	0	1
Variant	rs1014883	rs1014883	rs6047768	1	r2	0.8	20	21953649	21973011	eQTL	PAX1	ENSG00000125813	cis	254.5	Esophagus - Mucosa	8e-07	FDR<5%	0.239207	G	A	GTEx v8	PMID:23715323	TRUE	FALSE	688	0	2	2
Variant	rs1014883	rs1014883	rs6047768	1	r2	0.8	20	21953649	21973011	eQTL	PAX1	ENSG00000125813	cis	254.5	Muscle skeletal	1.4e-05	FDR<5%	0.159753	G	A	GTEx v8	PMID:23715323	TRUE	FALSE	381	0	2	2
Variant	rs1014883	rs1014883	rs6047768	1	r2	0.8	20	21953649	21973011	eQTL	RP5-1185K9.1	ENSG00000238034	cis	2.2	Breast - Mammary tissue	3e-07	FDR<5%	0.169793	G	A	GTEx v8	PMID:23715323	TRUE	FALSE	308	0	2	2
Variant	rs1014883	rs1014883	rs6047768	1	r2	0.8	20	21953649	21973011	eQTL	RP5-1185K9.1	ENSG00000238034	cis	2.2	Testis	0.00013	FDR<5%	0.255907	G	A	GTEx v8	PMID:23715323	TRUE	FALSE	401	0	2	2
Variant	rs1014883	rs1014883	rs6047768	1	r2	0.8	20	21953649	21973011	eQTL	CST1	ENSG00000170373	trans	1774.5	Brain - Parietal lobe	0.01	FWER<5%	-	-	-	ScanDB	PMID:19933162	FALSE	FALSE	26	0	0	1
Variant	rs1014883	rs1014883	rs2424416	1	r2	0.8	20	21956189	21975551	eQTL	PAX1	ENSG00000125813	cis	257.1	Esophagus - Mucosa	0.00019	FDR<5%	0.182919	C	A	GTEx v8	PMID:23715323	TRUE	FALSE	688	0	2	2
Variant	rs1014883	rs1014883	rs2424416	1	r2	0.8	20	21956189	21975551	eQTL	PAX1	ENSG00000125813	cis	257.1	Muscle skeletal	1.1e-05	FDR<5%	0.161745	C	A	GTEx v8	PMID:23715323	TRUE	FALSE	381	0	2	2
Variant	rs1014883	rs1014883	rs2424416	1	r2	0.8	20	21956189	21975551	eQTL	RP5-1185K9.1	ENSG00000238034	cis	4.8	Breast - Mammary tissue	1.3e-06	FDR<5%	0.159439	C	A	GTEx v8	PMID:23715323	TRUE	FALSE	308	0	2	2
Variant	rs1014883	rs1014883	rs2424416	1	r2	0.8	20	21956189	21975551	eQTL	RP5-1185K9.1	ENSG00000238034	cis	4.8	Testis	0.00014	FDR<5%	0.255475	C	A	GTEx v8	PMID:23715323	TRUE	FALSE	401	0	2	2
Variant	rs1014883	rs1014883	rs201544	1	r2	0.8	20	21957428	21976790	eQTL	PAX1	ENSG00000125813	cis	258.3	Esophagus - Mucosa	4.3e-06	FDR<5%	-0.22584	T	A	GTEx v8	PMID:23715323	TRUE	FALSE	688	0	2	2
Variant	rs1014883	rs1014883	rs201544	1	r2	0.8	20	21957428	21976790	eQTL	PAX1	ENSG00000125813	cis	258.3	Muscle skeletal	5.2e-06	FDR<5%	-0.169474	T	A	GTEx v8	PMID:23715323	TRUE	FALSE	381	0	2	2
Variant	rs1014883	rs1014883	rs201544	1	r2	0.8	20	21957428	21976790	eQTL	RP5-1185K9.1	ENSG00000238034	cis	6	Breast - Mammary tissue	4.8e-07	FDR<5%	-0.169319	T	A	GTEx v8	PMID:23715323	TRUE	FALSE	308	0	2	2
Variant	rs1014883	rs1014883	rs201544	1	r2	0.8	20	21957428	21976790	eQTL	RP5-1185K9.1	ENSG00000238034	cis	6	Testis	7.5e-05	FDR<5%	-0.269504	T	A	GTEx v8	PMID:23715323	TRUE	FALSE	401	0	2	2
Variant	rs1014883	rs1014883	rs1986765	1	r2	0.8	20	21957783	21977145	eQTL	PAX1	ENSG00000125813	cis	258.7	Esophagus - Mucosa	5.7e-07	FDR<5%	0.242765	C	G	GTEx v8	PMID:23715323	TRUE	FALSE	688	0	2	2
Variant	rs1014883	rs1014883	rs1986765	1	r2	0.8	20	21957783	21977145	eQTL	PAX1	ENSG00000125813	cis	258.7	Muscle skeletal	8.6e-06	FDR<5%	0.164035	C	G	GTEx v8	PMID:23715323	TRUE	FALSE	381	0	2	2
Variant	rs1014883	rs1014883	rs1986765	1	r2	0.8	20	21957783	21977145	eQTL	RP5-1185K9.1	ENSG00000238034	cis	6.4	Breast - Mammary tissue	3.3e-07	FDR<5%	0.16949	C	G	GTEx v8	PMID:23715323	TRUE	FALSE	308	0	2	2
Variant	rs1014883	rs1014883	rs1986765	1	r2	0.8	20	21957783	21977145	eQTL	RP5-1185K9.1	ENSG00000238034	cis	6.4	Testis	0.00014	FDR<5%	0.255408	C	G	GTEx v8	PMID:23715323	TRUE	FALSE	401	0	2	2
Variant	rs1014883	rs1014883	rs6047769	1	r2	0.8	20	21958049	21977411	eQTL	PAX1	ENSG00000125813	cis	258.9	Esophagus - Mucosa	7.5e-07	FDR<5%	0.239696	A	G	GTEx v8	PMID:23715323	TRUE	FALSE	688	0	2	2
Variant	rs1014883	rs1014883	rs6047769	1	r2	0.8	20	21958049	21977411	eQTL	PAX1	ENSG00000125813	cis	258.9	Muscle skeletal	8.6e-06	FDR<5%	0.164035	A	G	GTEx v8	PMID:23715323	TRUE	FALSE	381	0	2	2
Variant	rs1014883	rs1014883	rs6047769	1	r2	0.8	20	21958049	21977411	eQTL	RP5-1185K9.1	ENSG00000238034	cis	6.6	Breast - Mammary tissue	3.3e-07	FDR<5%	0.16949	A	G	GTEx v8	PMID:23715323	TRUE	FALSE	308	0	2	2
Variant	rs1014883	rs1014883	rs6047769	1	r2	0.8	20	21958049	21977411	eQTL	RP5-1185K9.1	ENSG00000238034	cis	6.6	Testis	0.00014	FDR<5%	0.255408	A	G	GTEx v8	PMID:23715323	TRUE	FALSE	401	0	2	2
Variant	rs1014883	rs1014883	rs2424418	1	r2	0.8	20	21960465	21979827	eQTL	PAX1	ENSG00000125813	cis	261.3	Esophagus - Mucosa	1.3e-06	FDR<5%	0.233265	C	T	GTEx v8	PMID:23715323	TRUE	FALSE	688	0	2	2
Variant	rs1014883	rs1014883	rs2424418	1	r2	0.8	20	21960465	21979827	eQTL	PAX1	ENSG00000125813	cis	261.3	Muscle skeletal	1.7e-05	FDR<5%	0.157733	C	T	GTEx v8	PMID:23715323	TRUE	FALSE	381	0	2	2
Variant	rs1014883	rs1014883	rs2424418	1	r2	0.8	20	21960465	21979827	eQTL	RP5-1185K9.1	ENSG00000238034	cis	9	Breast - Mammary tissue	1.3e-07	FDR<5%	0.174029	C	T	GTEx v8	PMID:23715323	TRUE	FALSE	308	0	2	2
Variant	rs1014883	rs1014883	rs2424418	1	r2	0.8	20	21960465	21979827	eQTL	RP5-1185K9.1	ENSG00000238034	cis	9	Testis	0.00013	FDR<5%	0.255907	C	T	GTEx v8	PMID:23715323	TRUE	FALSE	401	0	2	2
Variant	rs1014883	rs1014883	rs2424419	1	r2	0.8	20	21960835	21980197	eQTL	PAX1	ENSG00000125813	cis	261.7	Esophagus - Mucosa	9.8e-07	FDR<5%	0.23678	A	T	GTEx v8	PMID:23715323	TRUE	FALSE	688	0	2	2
Variant	rs1014883	rs1014883	rs2424419	1	r2	0.8	20	21960835	21980197	eQTL	PAX1	ENSG00000125813	cis	261.7	Muscle skeletal	1.1e-05	FDR<5%	0.16202	A	T	GTEx v8	PMID:23715323	TRUE	FALSE	381	0	2	2
Variant	rs1014883	rs1014883	rs2424419	1	r2	0.8	20	21960835	21980197	eQTL	RP5-1185K9.1	ENSG00000238034	cis	9.4	Breast - Mammary tissue	1.4e-07	FDR<5%	0.173802	A	T	GTEx v8	PMID:23715323	TRUE	FALSE	308	0	2	2
Variant	rs1014883	rs1014883	rs2424419	1	r2	0.8	20	21960835	21980197	eQTL	RP5-1185K9.1	ENSG00000238034	cis	9.4	Testis	0.00014	FDR<5%	0.255408	A	T	GTEx v8	PMID:23715323	TRUE	FALSE	401	0	2	2
Variant	rs1014883	rs1014883	rs1555264	1	r2	0.8	20	21961410	21980772	eQTL	PAX1	ENSG00000125813	cis	262.3	Esophagus - Mucosa	9.8e-07	FDR<5%	0.23678	G	A	GTEx v8	PMID:23715323	TRUE	FALSE	688	0	2	2
Variant	rs1014883	rs1014883	rs1555264	1	r2	0.8	20	21961410	21980772	eQTL	PAX1	ENSG00000125813	cis	262.3	Muscle skeletal	1.1e-05	FDR<5%	0.16202	G	A	GTEx v8	PMID:23715323	TRUE	FALSE	381	0	2	2
Variant	rs1014883	rs1014883	rs1555264	1	r2	0.8	20	21961410	21980772	eQTL	RP5-1185K9.1	ENSG00000238034	cis	10	Breast - Mammary tissue	1.4e-07	FDR<5%	0.173802	G	A	GTEx v8	PMID:23715323	TRUE	FALSE	308	0	2	2
Variant	rs1014883	rs1014883	rs1555264	1	r2	0.8	20	21961410	21980772	eQTL	RP5-1185K9.1	ENSG00000238034	cis	10	Testis	0.00014	FDR<5%	0.255408	G	A	GTEx v8	PMID:23715323	TRUE	FALSE	401	0	2	2
Variant	rs1014883	rs1014883	rs1555265	1	r2	0.8	20	21961472	21980834	eQTL	PAX1	ENSG00000125813	cis	262.3	Esophagus - Mucosa	1.5e-06	FDR<5%	0.23323	T	C	GTEx v8	PMID:23715323	TRUE	FALSE	688	0	2	2
Variant	rs1014883	rs1014883	rs1555265	1	r2	0.8	20	21961472	21980834	eQTL	PAX1	ENSG00000125813	cis	262.3	Muscle skeletal	1.1e-05	FDR<5%	0.16202	T	C	GTEx v8	PMID:23715323	TRUE	FALSE	381	0	2	2
Variant	rs1014883	rs1014883	rs1555265	1	r2	0.8	20	21961472	21980834	eQTL	RP5-1185K9.1	ENSG00000238034	cis	10.1	Breast - Mammary tissue	8.6e-08	FDR<5%	0.177012	T	C	GTEx v8	PMID:23715323	TRUE	FALSE	308	0	2	2
Variant	rs1014883	rs1014883	rs1555265	1	r2	0.8	20	21961472	21980834	eQTL	RP5-1185K9.1	ENSG00000238034	cis	10.1	Testis	0.00014	FDR<5%	0.255408	T	C	GTEx v8	PMID:23715323	TRUE	FALSE	401	0	2	2
Variant	rs1014883	rs1014883	rs11699227	1	r2	0.8	20	21961920	21981282	eQTL	PAX1	ENSG00000125813	cis	262.8	Esophagus - Mucosa	1.2e-05	FDR<5%	0.215254	C	T	GTEx v8	PMID:23715323	TRUE	FALSE	688	0	2	2
Variant	rs1014883	rs1014883	rs11699227	1	r2	0.8	20	21961920	21981282	eQTL	PAX1	ENSG00000125813	cis	262.8	Muscle skeletal	5.3e-06	FDR<5%	0.169598	C	T	GTEx v8	PMID:23715323	TRUE	FALSE	381	0	2	2
Variant	rs1014883	rs1014883	rs11699227	1	r2	0.8	20	21961920	21981282	eQTL	RP5-1185K9.1	ENSG00000238034	cis	10.5	Breast - Mammary tissue	2.4e-06	FDR<5%	0.158719	C	T	GTEx v8	PMID:23715323	TRUE	FALSE	308	0	2	2
Variant	rs1014883	rs1014883	rs11699227	1	r2	0.8	20	21961920	21981282	eQTL	RP5-1185K9.1	ENSG00000238034	cis	10.5	Testis	4.9e-05	FDR<5%	0.276421	C	T	GTEx v8	PMID:23715323	TRUE	FALSE	401	0	2	2
Variant	rs1014883	rs1014883	rs6036003	1	r2	0.8	20	21961964	21981326	eQTL	PAX1	ENSG00000125813	cis	262.8	Esophagus - Mucosa	1.9e-06	FDR<5%	0.230944	A	G	GTEx v8	PMID:23715323	TRUE	FALSE	688	0	2	2
Variant	rs1014883	rs1014883	rs6036003	1	r2	0.8	20	21961964	21981326	eQTL	PAX1	ENSG00000125813	cis	262.8	Muscle skeletal	1.1e-05	FDR<5%	0.162008	A	G	GTEx v8	PMID:23715323	TRUE	FALSE	381	0	2	2
Variant	rs1014883	rs1014883	rs6036003	1	r2	0.8	20	21961964	21981326	eQTL	RP5-1185K9.1	ENSG00000238034	cis	10.5	Breast - Mammary tissue	1.6e-07	FDR<5%	0.173417	A	G	GTEx v8	PMID:23715323	TRUE	FALSE	308	0	2	2
Variant	rs1014883	rs1014883	rs6036003	1	r2	0.8	20	21961964	21981326	eQTL	RP5-1185K9.1	ENSG00000238034	cis	10.5	Testis	0.00014	FDR<5%	0.2569	A	G	GTEx v8	PMID:23715323	TRUE	FALSE	401	0	2	2
Variant	rs1014883	rs1014883	rs169311	1	r2	0.8	20	21962333	21981695	eQTL	PAX1	ENSG00000125813	cis	263.2	Esophagus - Mucosa	1e-05	FDR<5%	-0.216327	C	A	GTEx v8	PMID:23715323	TRUE	FALSE	688	0	2	2
Variant	rs1014883	rs1014883	rs169311	1	r2	0.8	20	21962333	21981695	eQTL	PAX1	ENSG00000125813	cis	263.2	Muscle skeletal	6.1e-06	FDR<5%	-0.167708	C	A	GTEx v8	PMID:23715323	TRUE	FALSE	381	0	2	2
Variant	rs1014883	rs1014883	rs169311	1	r2	0.8	20	21962333	21981695	eQTL	RP5-1185K9.1	ENSG00000238034	cis	10.9	Breast - Mammary tissue	8e-07	FDR<5%	-0.166109	C	A	GTEx v8	PMID:23715323	TRUE	FALSE	308	0	2	2
Variant	rs1014883	rs1014883	rs169311	1	r2	0.8	20	21962333	21981695	eQTL	RP5-1185K9.1	ENSG00000238034	cis	10.9	Testis	5.8e-05	FDR<5%	-0.273638	C	A	GTEx v8	PMID:23715323	TRUE	FALSE	401	0	2	2
Variant	rs1014883	rs1014883	rs5840940	1	r2	0.8	20	21962533	21981895	eQTL	PAX1	ENSG00000125813	cis	263.4	Esophagus - Mucosa	1.9e-06	FDR<5%	0.230944	G	GT	GTEx v8	PMID:23715323	TRUE	FALSE	688	0	2	2
Variant	rs1014883	rs1014883	rs5840940	1	r2	0.8	20	21962533	21981895	eQTL	PAX1	ENSG00000125813	cis	263.4	Muscle skeletal	1.1e-05	FDR<5%	0.162008	G	GT	GTEx v8	PMID:23715323	TRUE	FALSE	381	0	2	2
Variant	rs1014883	rs1014883	rs5840940	1	r2	0.8	20	21962533	21981895	eQTL	RP5-1185K9.1	ENSG00000238034	cis	11.1	Breast - Mammary tissue	1.6e-07	FDR<5%	0.173417	G	GT	GTEx v8	PMID:23715323	TRUE	FALSE	308	0	2	2
Variant	rs1014883	rs1014883	rs5840940	1	r2	0.8	20	21962533	21981895	eQTL	RP5-1185K9.1	ENSG00000238034	cis	11.1	Testis	0.00014	FDR<5%	0.2569	G	GT	GTEx v8	PMID:23715323	TRUE	FALSE	401	0	2	2
Variant	rs1014883	rs1014883	rs2424421	1	r2	0.8	20	21963058	21982420	eQTL	PAX1	ENSG00000125813	cis	263.9	Esophagus - Mucosa	5.6e-06	FDR<5%	0.220053	C	T	GTEx v8	PMID:23715323	TRUE	FALSE	688	0	2	2
Variant	rs1014883	rs1014883	rs2424421	1	r2	0.8	20	21963058	21982420	eQTL	PAX1	ENSG00000125813	cis	263.9	Muscle skeletal	9.2e-06	FDR<5%	0.163428	C	T	GTEx v8	PMID:23715323	TRUE	FALSE	381	0	2	2
Variant	rs1014883	rs1014883	rs2424421	1	r2	0.8	20	21963058	21982420	eQTL	RP5-1185K9.1	ENSG00000238034	cis	11.6	Breast - Mammary tissue	2.6e-07	FDR<5%	0.170865	C	T	GTEx v8	PMID:23715323	TRUE	FALSE	308	0	1	1
Variant	rs1014883	rs1014883	rs2424423	0.99	r2	0.8	20	21969312	21988674	eQTL	PAX1	ENSG00000125813	cis	270.2	Esophagus - Mucosa	3.2e-06	FDR<5%	0.226292	G	A	GTEx v8	PMID:23715323	TRUE	FALSE	688	0	2	2
Variant	rs1014883	rs1014883	rs2424423	0.99	r2	0.8	20	21969312	21988674	eQTL	PAX1	ENSG00000125813	cis	270.2	Muscle skeletal	9.3e-06	FDR<5%	0.163556	G	A	GTEx v8	PMID:23715323	TRUE	FALSE	381	0	2	2
Variant	rs1014883	rs1014883	rs2424423	0.99	r2	0.8	20	21969312	21988674	eQTL	RP5-1185K9.1	ENSG00000238034	cis	17.9	Breast - Mammary tissue	5.6e-07	FDR<5%	0.168542	G	A	GTEx v8	PMID:23715323	TRUE	FALSE	308	0	2	2
Variant	rs1014883	rs1014883	rs2424423	0.99	r2	0.8	20	21969312	21988674	eQTL	RP5-1185K9.1	ENSG00000238034	cis	17.9	Testis	5.3e-05	FDR<5%	0.274076	G	A	GTEx v8	PMID:23715323	TRUE	FALSE	401	0	2	2
Variant	rs1014883	rs1014883	rs11471657	0.99	r2	0.8	20	21971158	21990520	eQTL	PAX1	ENSG00000125813	cis	272	Esophagus - Mucosa	1.1e-06	FDR<5%	0.234759	CTTAG	C	GTEx v8	PMID:23715323	TRUE	FALSE	688	0	2	2
Variant	rs1014883	rs1014883	rs11471657	0.99	r2	0.8	20	21971158	21990520	eQTL	PAX1	ENSG00000125813	cis	272	Muscle skeletal	1.5e-05	FDR<5%	0.158264	CTTAG	C	GTEx v8	PMID:23715323	TRUE	FALSE	381	0	2	2
Variant	rs1014883	rs1014883	rs11471657	0.99	r2	0.8	20	21971158	21990520	eQTL	RP5-1185K9.1	ENSG00000238034	cis	19.7	Breast - Mammary tissue	1.1e-07	FDR<5%	0.17572	CTTAG	C	GTEx v8	PMID:23715323	TRUE	FALSE	308	0	2	2
Variant	rs1014883	rs1014883	rs11471657	0.99	r2	0.8	20	21971158	21990520	eQTL	RP5-1185K9.1	ENSG00000238034	cis	19.7	Testis	0.00012	FDR<5%	0.257392	CTTAG	C	GTEx v8	PMID:23715323	TRUE	FALSE	401	0	2	2
Variant	rs1014883	rs1014883	rs201547	0.99	r2	0.8	20	21971780	21991142	eQTL	PAX1	ENSG00000125813	cis	272.7	Esophagus - Mucosa	1.1e-06	FDR<5%	-0.234759	T	C	GTEx v8	PMID:23715323	TRUE	FALSE	688	0	2	2
Variant	rs1014883	rs1014883	rs201547	0.99	r2	0.8	20	21971780	21991142	eQTL	PAX1	ENSG00000125813	cis	272.7	Muscle skeletal	1.5e-05	FDR<5%	-0.158264	T	C	GTEx v8	PMID:23715323	TRUE	FALSE	381	0	2	2
Variant	rs1014883	rs1014883	rs201547	0.99	r2	0.8	20	21971780	21991142	eQTL	RP5-1185K9.1	ENSG00000238034	cis	20.4	Breast - Mammary tissue	1.1e-07	FDR<5%	-0.17572	T	C	GTEx v8	PMID:23715323	TRUE	FALSE	308	0	2	2
Variant	rs1014883	rs1014883	rs201547	0.99	r2	0.8	20	21971780	21991142	eQTL	RP5-1185K9.1	ENSG00000238034	cis	20.4	Testis	0.00012	FDR<5%	-0.257392	T	C	GTEx v8	PMID:23715323	TRUE	FALSE	401	0	2	2
Variant	rs1014883	rs1014883	rs2009652	0.99	r2	0.8	20	21972581	21991943	eQTL	PAX1	ENSG00000125813	cis	273.5	Esophagus - Mucosa	1.6e-05	FDR<5%	0.210583	C	T	GTEx v8	PMID:23715323	TRUE	FALSE	688	0	2	2
Variant	rs1014883	rs1014883	rs2009652	0.99	r2	0.8	20	21972581	21991943	eQTL	PAX1	ENSG00000125813	cis	273.5	Muscle skeletal	7.7e-06	FDR<5%	0.164868	C	T	GTEx v8	PMID:23715323	TRUE	FALSE	381	0	2	2
Variant	rs1014883	rs1014883	rs2009652	0.99	r2	0.8	20	21972581	21991943	eQTL	RP5-1185K9.1	ENSG00000238034	cis	21.2	Breast - Mammary tissue	2.4e-07	FDR<5%	0.172271	C	T	GTEx v8	PMID:23715323	TRUE	FALSE	308	0	1	1
Variant	rs1014883	rs1014883	rs6036007	0.99	r2	0.8	20	21974590	21993952	eQTL	PAX1	ENSG00000125813	cis	275.5	Esophagus - Mucosa	8.1e-07	FDR<5%	0.238203	C	T	GTEx v8	PMID:23715323	TRUE	FALSE	688	0	2	2
Variant	rs1014883	rs1014883	rs6036007	0.99	r2	0.8	20	21974590	21993952	eQTL	PAX1	ENSG00000125813	cis	275.5	Muscle skeletal	9.6e-06	FDR<5%	0.162381	C	T	GTEx v8	PMID:23715323	TRUE	FALSE	381	0	2	2
Variant	rs1014883	rs1014883	rs6036007	0.99	r2	0.8	20	21974590	21993952	eQTL	RP5-1185K9.1	ENSG00000238034	cis	23.2	Breast - Mammary tissue	1.2e-07	FDR<5%	0.175522	C	T	GTEx v8	PMID:23715323	TRUE	FALSE	308	0	2	2
Variant	rs1014883	rs1014883	rs6036007	0.99	r2	0.8	20	21974590	21993952	eQTL	RP5-1185K9.1	ENSG00000238034	cis	23.2	Testis	0.00014	FDR<5%	0.2569	C	T	GTEx v8	PMID:23715323	TRUE	FALSE	401	0	2	2
Variant	rs1014883	rs1014883	rs201548	0.99	r2	0.8	20	21974835	21994197	eQTL	PAX1	ENSG00000125813	cis	275.7	Esophagus - Mucosa	8.1e-07	FDR<5%	-0.238203	T	C	GTEx v8	PMID:23715323	TRUE	FALSE	688	0	2	2
Variant	rs1014883	rs1014883	rs201548	0.99	r2	0.8	20	21974835	21994197	eQTL	PAX1	ENSG00000125813	cis	275.7	Muscle skeletal	9.6e-06	FDR<5%	-0.162381	T	C	GTEx v8	PMID:23715323	TRUE	FALSE	381	0	2	2
Variant	rs1014883	rs1014883	rs201548	0.99	r2	0.8	20	21974835	21994197	eQTL	RP5-1185K9.1	ENSG00000238034	cis	23.4	Breast - Mammary tissue	1.2e-07	FDR<5%	-0.175522	T	C	GTEx v8	PMID:23715323	TRUE	FALSE	308	0	2	2
Variant	rs1014883	rs1014883	rs201548	0.99	r2	0.8	20	21974835	21994197	eQTL	RP5-1185K9.1	ENSG00000238034	cis	23.4	Testis	0.00014	FDR<5%	-0.2569	T	C	GTEx v8	PMID:23715323	TRUE	FALSE	401	0	2	2
Variant	rs1014883	rs1014883	rs6106438	0.99	r2	0.8	20	21975026	21994388	eQTL	PAX1	ENSG00000125813	cis	275.9	Esophagus - Mucosa	8.1e-07	FDR<5%	0.238203	C	T	GTEx v8	PMID:23715323	TRUE	FALSE	688	0	2	2
Variant	rs1014883	rs1014883	rs6106438	0.99	r2	0.8	20	21975026	21994388	eQTL	PAX1	ENSG00000125813	cis	275.9	Muscle skeletal	9.6e-06	FDR<5%	0.162381	C	T	GTEx v8	PMID:23715323	TRUE	FALSE	381	0	2	2
Variant	rs1014883	rs1014883	rs6106438	0.99	r2	0.8	20	21975026	21994388	eQTL	RP5-1185K9.1	ENSG00000238034	cis	23.6	Breast - Mammary tissue	1.2e-07	FDR<5%	0.175522	C	T	GTEx v8	PMID:23715323	TRUE	FALSE	308	0	2	2
Variant	rs1014883	rs1014883	rs6106438	0.99	r2	0.8	20	21975026	21994388	eQTL	RP5-1185K9.1	ENSG00000238034	cis	23.6	Testis	0.00014	FDR<5%	0.2569	C	T	GTEx v8	PMID:23715323	TRUE	FALSE	401	0	2	2
Variant	rs1014883	rs1014883	rs6113456	1	r2	0.8	20	21977094	21996456	eQTL	KIZ	ENSG00000088970	trans	749.8	Brain - Cerebellum	0.0029	FWER<5%	-	-	-	ScanDB	PMID:19933162	FALSE	FALSE	52	0	0	1
Variant	rs1014883	rs1014883	rs6113456	1	r2	0.8	20	21977094	21996456	eQTL	PAX1	ENSG00000125813	cis	278	Esophagus - Mucosa	7.7e-06	FDR<5%	0.225928	G	T	GTEx v8	PMID:23715323	TRUE	FALSE	688	0	2	2
Variant	rs1014883	rs1014883	rs6113456	1	r2	0.8	20	21977094	21996456	eQTL	PAX1	ENSG00000125813	cis	278	Muscle skeletal	7.7e-06	FDR<5%	0.168521	G	T	GTEx v8	PMID:23715323	TRUE	FALSE	381	0	2	2
Variant	rs1014883	rs1014883	rs6113456	1	r2	0.8	20	21977094	21996456	eQTL	RP5-1185K9.1	ENSG00000238034	cis	25.7	Breast - Mammary tissue	7.5e-07	FDR<5%	0.170301	G	T	GTEx v8	PMID:23715323	TRUE	FALSE	308	0	2	2
Variant	rs1014883	rs1014883	rs6113456	1	r2	0.8	20	21977094	21996456	eQTL	RP5-1185K9.1	ENSG00000238034	cis	25.7	Testis	0.00013	FDR<5%	0.267076	G	T	GTEx v8	PMID:23715323	TRUE	FALSE	401	0	2	2
Variant	rs1014883	rs1014883	rs6047788	0.99	r2	0.8	20	21977306	21996668	eQTL	PAX1	ENSG00000125813	cis	278.2	Esophagus - Mucosa	7.9e-07	FDR<5%	0.242529	G	A	GTEx v8	PMID:23715323	TRUE	FALSE	688	0	2	2
Variant	rs1014883	rs1014883	rs6047788	0.99	r2	0.8	20	21977306	21996668	eQTL	PAX1	ENSG00000125813	cis	278.2	Muscle skeletal	1.8e-05	FDR<5%	0.157932	G	A	GTEx v8	PMID:23715323	TRUE	FALSE	381	0	2	2
Variant	rs1014883	rs1014883	rs6047788	0.99	r2	0.8	20	21977306	21996668	eQTL	RP5-1185K9.1	ENSG00000238034	cis	25.9	Breast - Mammary tissue	3.7e-08	FDR<5%	0.185069	G	A	GTEx v8	PMID:23715323	TRUE	FALSE	308	0	1	1
Variant	rs1014883	rs1014883	rs4813443	0.99	r2	0.8	20	21977669	21997031	eQTL	PAX1	ENSG00000125813	cis	278.5	Esophagus - Mucosa	7.9e-07	FDR<5%	0.242529	T	A	GTEx v8	PMID:23715323	TRUE	FALSE	688	0	2	2
Variant	rs1014883	rs1014883	rs4813443	0.99	r2	0.8	20	21977669	21997031	eQTL	PAX1	ENSG00000125813	cis	278.5	Muscle skeletal	2.6e-05	FDR<5%	0.155797	T	A	GTEx v8	PMID:23715323	TRUE	FALSE	381	0	2	2
Variant	rs1014883	rs1014883	rs4813443	0.99	r2	0.8	20	21977669	21997031	eQTL	RP5-1185K9.1	ENSG00000238034	cis	26.2	Breast - Mammary tissue	5.4e-08	FDR<5%	0.183668	T	A	GTEx v8	PMID:23715323	TRUE	FALSE	308	0	1	1
Variant	rs1014883	rs1014883	rs6047790	0.99	r2	0.8	20	21978495	21997857	eQTL	PAX1	ENSG00000125813	cis	279.4	Esophagus - Mucosa	4.7e-06	FDR<5%	0.227482	T	C	GTEx v8	PMID:23715323	TRUE	FALSE	688	0	2	2
Variant	rs1014883	rs1014883	rs6047790	0.99	r2	0.8	20	21978495	21997857	eQTL	PAX1	ENSG00000125813	cis	279.4	Muscle skeletal	1.5e-05	FDR<5%	0.161594	T	C	GTEx v8	PMID:23715323	TRUE	FALSE	381	0	2	2
Variant	rs1014883	rs1014883	rs6047790	0.99	r2	0.8	20	21978495	21997857	eQTL	RP5-1185K9.1	ENSG00000238034	cis	27.1	Breast - Mammary tissue	2.9e-07	FDR<5%	0.176539	T	C	GTEx v8	PMID:23715323	TRUE	FALSE	308	0	2	2
Variant	rs1014883	rs1014883	rs6047790	0.99	r2	0.8	20	21978495	21997857	eQTL	RP5-1185K9.1	ENSG00000238034	cis	27.1	Testis	6.7e-05	FDR<5%	0.277699	T	C	GTEx v8	PMID:23715323	TRUE	FALSE	401	0	2	2
Variant	rs1014883	rs1014883	rs2424425	0.99	r2	0.8	20	21979109	21998471	eQTL	KIZ	ENSG00000088970	trans	751.8	Brain - Cerebellum	0.0029	FWER<5%	-	-	-	ScanDB	PMID:19933162	FALSE	FALSE	52	0	0	1
Variant	rs1014883	rs1014883	rs2424425	0.99	r2	0.8	20	21979109	21998471	eQTL	PAX1	ENSG00000125813	cis	280	Esophagus - Mucosa	7.9e-07	FDR<5%	0.242529	A	G	GTEx v8	PMID:23715323	TRUE	FALSE	688	0	2	2
Variant	rs1014883	rs1014883	rs2424425	0.99	r2	0.8	20	21979109	21998471	eQTL	PAX1	ENSG00000125813	cis	280	Muscle skeletal	2.6e-05	FDR<5%	0.155797	A	G	GTEx v8	PMID:23715323	TRUE	FALSE	381	0	2	2
Variant	rs1014883	rs1014883	rs2424425	0.99	r2	0.8	20	21979109	21998471	eQTL	RP5-1185K9.1	ENSG00000238034	cis	27.7	Breast - Mammary tissue	5.4e-08	FDR<5%	0.183668	A	G	GTEx v8	PMID:23715323	TRUE	FALSE	308	0	1	1
Variant	rs1014883	rs1014883	rs6047792	0.99	r2	0.8	20	21979628	21998990	eQTL	PAX1	ENSG00000125813	cis	280.5	Esophagus - Mucosa	7.9e-07	FDR<5%	0.242529	G	T	GTEx v8	PMID:23715323	TRUE	FALSE	688	0	2	2
Variant	rs1014883	rs1014883	rs6047792	0.99	r2	0.8	20	21979628	21998990	eQTL	PAX1	ENSG00000125813	cis	280.5	Muscle skeletal	2.6e-05	FDR<5%	0.155797	G	T	GTEx v8	PMID:23715323	TRUE	FALSE	381	0	2	2
Variant	rs1014883	rs1014883	rs6047792	0.99	r2	0.8	20	21979628	21998990	eQTL	RP5-1185K9.1	ENSG00000238034	cis	28.2	Breast - Mammary tissue	5.4e-08	FDR<5%	0.183668	G	T	GTEx v8	PMID:23715323	TRUE	FALSE	308	0	1	1
Variant	rs1014883	rs1014883	rs6113457	0.99	r2	0.8	20	21979917	21999279	eQTL	PAX1	ENSG00000125813	cis	280.8	Esophagus - Mucosa	7.9e-07	FDR<5%	0.242529	C	A	GTEx v8	PMID:23715323	TRUE	FALSE	688	0	2	2
Variant	rs1014883	rs1014883	rs6113457	0.99	r2	0.8	20	21979917	21999279	eQTL	PAX1	ENSG00000125813	cis	280.8	Muscle skeletal	2.6e-05	FDR<5%	0.155797	C	A	GTEx v8	PMID:23715323	TRUE	FALSE	381	0	2	2
Variant	rs1014883	rs1014883	rs6113457	0.99	r2	0.8	20	21979917	21999279	eQTL	RP5-1185K9.1	ENSG00000238034	cis	28.5	Breast - Mammary tissue	5.4e-08	FDR<5%	0.183668	C	A	GTEx v8	PMID:23715323	TRUE	FALSE	308	0	1	1
Variant	rs1014883	rs1014883	rs6047794	0.99	r2	0.8	20	21980205	21999567	eQTL	PAX1	ENSG00000125813	cis	281.1	Esophagus - Mucosa	7.9e-07	FDR<5%	0.242529	A	C	GTEx v8	PMID:23715323	TRUE	FALSE	688	0	2	2
Variant	rs1014883	rs1014883	rs6047794	0.99	r2	0.8	20	21980205	21999567	eQTL	PAX1	ENSG00000125813	cis	281.1	Muscle skeletal	2.1e-05	FDR<5%	0.158068	A	C	GTEx v8	PMID:23715323	TRUE	FALSE	381	0	2	2
Variant	rs1014883	rs1014883	rs6047794	0.99	r2	0.8	20	21980205	21999567	eQTL	RP5-1185K9.1	ENSG00000238034	cis	28.8	Breast - Mammary tissue	3.2e-08	FDR<5%	0.187077	A	C	GTEx v8	PMID:23715323	TRUE	TRUE	308	1	1	1
Variant	rs1014883	rs1014883	rs6036008	0.99	r2	0.8	20	21980572	21999934	eQTL	PAX1	ENSG00000125813	cis	281.4	Esophagus - Mucosa	7.9e-07	FDR<5%	0.242529	C	T	GTEx v8	PMID:23715323	TRUE	FALSE	688	0	2	2
Variant	rs1014883	rs1014883	rs6036008	0.99	r2	0.8	20	21980572	21999934	eQTL	PAX1	ENSG00000125813	cis	281.4	Muscle skeletal	2.6e-05	FDR<5%	0.155797	C	T	GTEx v8	PMID:23715323	TRUE	FALSE	381	0	2	2
Variant	rs1014883	rs1014883	rs6036008	0.99	r2	0.8	20	21980572	21999934	eQTL	RP5-1185K9.1	ENSG00000238034	cis	29.2	Breast - Mammary tissue	5.4e-08	FDR<5%	0.183668	C	T	GTEx v8	PMID:23715323	TRUE	FALSE	308	0	1	1
Variant	rs1014883	rs1014883	rs2424426	0.99	r2	0.8	20	21980725	22000087	eQTL	PAX1	ENSG00000125813	cis	281.6	Esophagus - Mucosa	4.7e-06	FDR<5%	0.227482	C	T	GTEx v8	PMID:23715323	TRUE	FALSE	688	0	2	2
Variant	rs1014883	rs1014883	rs2424426	0.99	r2	0.8	20	21980725	22000087	eQTL	PAX1	ENSG00000125813	cis	281.6	Muscle skeletal	1.5e-05	FDR<5%	0.161594	C	T	GTEx v8	PMID:23715323	TRUE	FALSE	381	0	2	2
Variant	rs1014883	rs1014883	rs2424426	0.99	r2	0.8	20	21980725	22000087	eQTL	RP5-1185K9.1	ENSG00000238034	cis	29.3	Breast - Mammary tissue	2.9e-07	FDR<5%	0.176539	C	T	GTEx v8	PMID:23715323	TRUE	FALSE	308	0	2	2
Variant	rs1014883	rs1014883	rs2424426	0.99	r2	0.8	20	21980725	22000087	eQTL	RP5-1185K9.1	ENSG00000238034	cis	29.3	Testis	6.7e-05	FDR<5%	0.277699	C	T	GTEx v8	PMID:23715323	TRUE	FALSE	401	0	2	2
Variant	rs1014883	rs1014883	rs1884425	0.99	r2	0.8	20	21981597	22000959	eQTL	PAX1	ENSG00000125813	cis	282.5	Esophagus - Mucosa	7.9e-07	FDR<5%	0.242529	C	T	GTEx v8	PMID:23715323	TRUE	FALSE	688	0	2	2
Variant	rs1014883	rs1014883	rs1884425	0.99	r2	0.8	20	21981597	22000959	eQTL	PAX1	ENSG00000125813	cis	282.5	Muscle skeletal	2.6e-05	FDR<5%	0.155797	C	T	GTEx v8	PMID:23715323	TRUE	FALSE	381	0	2	2
Variant	rs1014883	rs1014883	rs1884425	0.99	r2	0.8	20	21981597	22000959	eQTL	RP5-1185K9.1	ENSG00000238034	cis	30.2	Breast - Mammary tissue	5.4e-08	FDR<5%	0.183668	C	T	GTEx v8	PMID:23715323	TRUE	FALSE	308	0	1	1
Variant	rs1014883	rs1014883	rs2424427	0.99	r2	0.8	20	21983464	22002826	eQTL	PAX1	ENSG00000125813	cis	284.3	Esophagus - Mucosa	7.9e-07	FDR<5%	0.242529	G	A	GTEx v8	PMID:23715323	TRUE	FALSE	688	0	2	2
Variant	rs1014883	rs1014883	rs2424427	0.99	r2	0.8	20	21983464	22002826	eQTL	PAX1	ENSG00000125813	cis	284.3	Muscle skeletal	1.6e-05	FDR<5%	0.159865	G	A	GTEx v8	PMID:23715323	TRUE	FALSE	381	0	2	2
Variant	rs1014883	rs1014883	rs2424427	0.99	r2	0.8	20	21983464	22002826	eQTL	RP5-1185K9.1	ENSG00000238034	cis	32	Breast - Mammary tissue	2.7e-07	FDR<5%	0.175288	G	A	GTEx v8	PMID:23715323	TRUE	FALSE	308	0	1	1
Variant	rs1014883	rs1014883	rs6047798	0.98	r2	0.8	20	21985498	22004860	eQTL	KIZ	ENSG00000088970	trans	758.2	Brain - Cerebellum	0.0028	FWER<5%	-	-	-	ScanDB	PMID:19933162	FALSE	FALSE	52	0	0	1
Variant	rs1014883	rs1014883	rs6047798	0.98	r2	0.8	20	21985498	22004860	eQTL	PAX1	ENSG00000125813	cis	286.4	Esophagus - Mucosa	7.9e-07	FDR<5%	0.242529	A	G	GTEx v8	PMID:23715323	TRUE	FALSE	688	0	2	2
Variant	rs1014883	rs1014883	rs6047798	0.98	r2	0.8	20	21985498	22004860	eQTL	PAX1	ENSG00000125813	cis	286.4	Muscle skeletal	2.2e-05	FDR<5%	0.157424	A	G	GTEx v8	PMID:23715323	TRUE	FALSE	381	0	2	2
Variant	rs1014883	rs1014883	rs6047798	0.98	r2	0.8	20	21985498	22004860	eQTL	RP5-1185K9.1	ENSG00000238034	cis	34.1	Breast - Mammary tissue	1.2e-07	FDR<5%	0.179819	A	G	GTEx v8	PMID:23715323	TRUE	FALSE	308	0	1	1
Variant	rs1014883	rs1014883	rs1980551	0.99	r2	0.8	20	21985781	22005143	eQTL	PAX1	ENSG00000125813	cis	286.7	Esophagus - Mucosa	6.6e-07	FDR<5%	0.245621	G	A	GTEx v8	PMID:23715323	TRUE	FALSE	688	0	2	2
Variant	rs1014883	rs1014883	rs1980551	0.99	r2	0.8	20	21985781	22005143	eQTL	PAX1	ENSG00000125813	cis	286.7	Muscle skeletal	2.1e-05	FDR<5%	0.158176	G	A	GTEx v8	PMID:23715323	TRUE	FALSE	381	0	2	2
Variant	rs1014883	rs1014883	rs1980551	0.99	r2	0.8	20	21985781	22005143	eQTL	RP5-1185K9.1	ENSG00000238034	cis	34.4	Breast - Mammary tissue	1.9e-07	FDR<5%	0.178299	G	A	GTEx v8	PMID:23715323	TRUE	FALSE	308	0	1	1
Variant	rs1014883	rs1014883	rs1980552	0.98	r2	0.8	20	21986005	22005367	eQTL	PAX1	ENSG00000125813	cis	286.9	Esophagus - Mucosa	5.5e-05	FDR<5%	0.205612	T	C	GTEx v8	PMID:23715323	TRUE	FALSE	688	0	2	2
Variant	rs1014883	rs1014883	rs1980552	0.98	r2	0.8	20	21986005	22005367	eQTL	PAX1	ENSG00000125813	cis	286.9	Muscle skeletal	8.7e-06	FDR<5%	0.169712	T	C	GTEx v8	PMID:23715323	TRUE	FALSE	381	0	2	2
Variant	rs1014883	rs1014883	rs1980552	0.98	r2	0.8	20	21986005	22005367	eQTL	RP5-1185K9.1	ENSG00000238034	cis	34.6	Breast - Mammary tissue	4.4e-06	FDR<5%	0.159969	T	C	GTEx v8	PMID:23715323	TRUE	FALSE	308	0	2	2
Variant	rs1014883	rs1014883	rs1980552	0.98	r2	0.8	20	21986005	22005367	eQTL	RP5-1185K9.1	ENSG00000238034	cis	34.6	Testis	0.00012	FDR<5%	0.272641	T	C	GTEx v8	PMID:23715323	TRUE	FALSE	401	0	2	2
Variant	rs201561	rs201561	-	-	-	-	20	21999213	22018575	eQTL	CHIC2	ENSG00000109220	trans	-	Cells - Macrophages	1.5e-06	FDR<5%	0.04444	C	G	The Cardiogenics Project	PMID:27558669	FALSE	FALSE	169	0	0	1
Variant	rs201561	rs201561	-	-	-	-	20	21999213	22018575	eQTL	KIZ	ENSG00000088970	trans	772	Brain - Cerebellum	0.00097	FWER<5%	-	-	-	ScanDB	PMID:19933162	FALSE	FALSE	52	0	0	1
Variant	rs201561	rs201561	-	-	-	-	20	21999213	22018575	eQTL	PAX1	ENSG00000125813	cis	300.1	Esophagus - Mucosa	2.2e-08	FDR<5%	-0.279862	C	G	GTEx v8	PMID:23715323	TRUE	FALSE	688	0	2	2
Variant	rs201561	rs201561	-	-	-	-	20	21999213	22018575	eQTL	PAX1	ENSG00000125813	cis	300.1	Muscle skeletal	0.00023	FDR<5%	-0.142012	C	G	GTEx v8	PMID:23715323	TRUE	FALSE	381	0	2	2
Variant	rs201561	rs201561	-	-	-	-	20	21999213	22018575	eQTL	RP5-1185K9.1	ENSG00000238034	cis	47.8	Testis	1e-05	FDR<5%	-0.315619	C	G	GTEx v8	PMID:23715323	TRUE	FALSE	401	0	1	1
Variant	rs201561	rs201561	-	-	-	-	20	21999213	22018575	eQTL	LINC01427	ENSG00000225321	cis	244.5	Testis	3.7e-05	FDR<5%	0.200645	C	G	GTEx v8	PMID:23715323	TRUE	FALSE	420	0	1	1
Variant	rs201561	rs201561	rs6047799	0.96	r2	0.8	20	21986312	22005674	eQTL	CHIC2	ENSG00000109220	trans	-	Cells - Macrophages	9.7e-06	FDR<5%	0.04113	C	A	The Cardiogenics Project	PMID:27558669	FALSE	FALSE	169	0	0	1
Variant	rs201561	rs201561	rs6047799	0.96	r2	0.8	20	21986312	22005674	eQTL	PAX1	ENSG00000125813	cis	287.2	Esophagus - Mucosa	8.2e-08	FDR<5%	0.267937	A	C	GTEx v8	PMID:23715323	TRUE	FALSE	688	0	2	2
Variant	rs201561	rs201561	rs6047799	0.96	r2	0.8	20	21986312	22005674	eQTL	PAX1	ENSG00000125813	cis	287.2	Muscle skeletal	0.00013	FDR<5%	0.144385	A	C	GTEx v8	PMID:23715323	TRUE	FALSE	381	0	2	2
Variant	rs201561	rs201561	rs6047799	0.96	r2	0.8	20	21986312	22005674	eQTL	RP5-1185K9.1	ENSG00000238034	cis	34.9	Breast - Mammary tissue	2.2e-07	FDR<5%	0.180173	A	C	GTEx v8	PMID:23715323	TRUE	FALSE	308	0	2	2
Variant	rs201561	rs201561	rs6047799	0.96	r2	0.8	20	21986312	22005674	eQTL	RP5-1185K9.1	ENSG00000238034	cis	34.9	Testis	9.1e-05	FDR<5%	0.271017	A	C	GTEx v8	PMID:23715323	TRUE	FALSE	401	0	2	2
Variant	rs201561	rs201561	rs127747	1	r2	0.8	20	21988830	22008192	eQTL	CHIC2	ENSG00000109220	trans	-	Cells - Macrophages	2.4e-06	FDR<5%	0.04395	G	A	The Cardiogenics Project	PMID:27558669	FALSE	FALSE	169	0	0	1
Variant	rs201561	rs201561	rs127747	1	r2	0.8	20	21988830	22008192	eQTL	OVOL2	ENSG00000125850	-	3949	Brain - Cerebellum	0.0089	FWER<5%	-	-	-	ScanDB	PMID:19933162	FALSE	FALSE	67	0	0	1
Variant	rs201561	rs201561	rs127747	1	r2	0.8	20	21988830	22008192	eQTL	RIN2	ENSG00000132669	trans	2005.7	Brain - Cerebellum	0.0063	FWER<5%	-	-	-	ScanDB	PMID:19933162	FALSE	FALSE	29	0	0	1
Variant	rs201561	rs201561	rs127747	1	r2	0.8	20	21988830	22008192	eQTL	KIZ	ENSG00000088970	trans	761.6	Brain - Cerebellum	0.00051	FWER<5%	-	-	-	ScanDB	PMID:19933162	FALSE	TRUE	52	1	0	1
Variant	rs201561	rs201561	rs127747	1	r2	0.8	20	21988830	22008192	eQTL	PAX1	ENSG00000125813	cis	289.7	Esophagus - Mucosa	2.1e-08	FDR<5%	-0.28242	G	A	GTEx v8	PMID:23715323	TRUE	FALSE	688	0	2	2
Variant	rs201561	rs201561	rs127747	1	r2	0.8	20	21988830	22008192	eQTL	PAX1	ENSG00000125813	cis	289.7	Muscle skeletal	0.00028	FDR<5%	-0.140608	G	A	GTEx v8	PMID:23715323	TRUE	FALSE	381	0	2	2
Variant	rs201561	rs201561	rs127747	1	r2	0.8	20	21988830	22008192	eQTL	RP5-1185K9.1	ENSG00000238034	cis	37.4	Breast - Mammary tissue	1.1e-05	FDR<5%	-0.154968	G	A	GTEx v8	PMID:23715323	TRUE	FALSE	308	0	2	2
Variant	rs201561	rs201561	rs127747	1	r2	0.8	20	21988830	22008192	eQTL	RP5-1185K9.1	ENSG00000238034	cis	37.4	Testis	6e-06	FDR<5%	-0.321043	G	A	GTEx v8	PMID:23715323	TRUE	FALSE	401	0	2	2
Variant	rs201561	rs201561	rs127747	1	r2	0.8	20	21988830	22008192	eQTL	GINS1	ENSG00000101003	-	3399.5	Brain - Parietal lobe	0.009	FWER<5%	-	-	-	ScanDB	PMID:19933162	FALSE	FALSE	123	0	0	1
Variant	rs201561	rs201561	rs201549	0.95	r2	0.8	20	21989890	22009252	eQTL	CHIC2	ENSG00000109220	trans	-	Cells - Macrophages	7.9e-06	FDR<5%	0.04262	G	A	The Cardiogenics Project	PMID:27558669	FALSE	FALSE	169	0	0	1
Variant	rs201561	rs201561	rs201549	0.95	r2	0.8	20	21989890	22009252	eQTL	PAX1	ENSG00000125813	cis	290.8	Esophagus - Mucosa	1.1e-05	FDR<5%	-0.221538	G	A	GTEx v8	PMID:23715323	TRUE	FALSE	688	0	2	2
Variant	rs201561	rs201561	rs201549	0.95	r2	0.8	20	21989890	22009252	eQTL	PAX1	ENSG00000125813	cis	290.8	Muscle skeletal	5.3e-05	FDR<5%	-0.157148	G	A	GTEx v8	PMID:23715323	TRUE	FALSE	381	0	2	2
Variant	rs201561	rs201561	rs201549	0.95	r2	0.8	20	21989890	22009252	eQTL	RP5-1185K9.1	ENSG00000238034	cis	38.5	Testis	7.5e-06	FDR<5%	-0.324373	G	A	GTEx v8	PMID:23715323	TRUE	FALSE	401	0	1	1
Variant	rs201561	rs201561	rs201549	0.95	r2	0.8	20	21989890	22009252	eQTL	LINC01427	ENSG00000225321	cis	253.8	Testis	5.3e-05	FDR<5%	0.199454	G	A	GTEx v8	PMID:23715323	TRUE	FALSE	420	0	1	1
Variant	rs201561	rs201561	rs201550	1	r2	0.8	20	21990231	22009593	eQTL	CHIC2	ENSG00000109220	trans	-	Cells - Macrophages	2.3e-06	FDR<5%	0.04406	A	G	The Cardiogenics Project	PMID:27558669	FALSE	FALSE	169	0	0	1
Variant	rs201561	rs201561	rs201550	1	r2	0.8	20	21990231	22009593	eQTL	PAX1	ENSG00000125813	cis	291.1	Esophagus - Mucosa	2.2e-08	FDR<5%	-0.279862	A	G	GTEx v8	PMID:23715323	TRUE	FALSE	688	0	2	2
Variant	rs201561	rs201561	rs201550	1	r2	0.8	20	21990231	22009593	eQTL	PAX1	ENSG00000125813	cis	291.1	Muscle skeletal	0.00023	FDR<5%	-0.142012	A	G	GTEx v8	PMID:23715323	TRUE	FALSE	381	0	2	2
Variant	rs201561	rs201561	rs201550	1	r2	0.8	20	21990231	22009593	eQTL	RP5-1185K9.1	ENSG00000238034	cis	38.8	Testis	1e-05	FDR<5%	-0.315619	A	G	GTEx v8	PMID:23715323	TRUE	FALSE	401	0	1	1
Variant	rs201561	rs201561	rs201550	1	r2	0.8	20	21990231	22009593	eQTL	LINC01427	ENSG00000225321	cis	253.5	Testis	3.7e-05	FDR<5%	0.200645	A	G	GTEx v8	PMID:23715323	TRUE	FALSE	420	0	1	1
Variant	rs201561	rs201561	rs201551	1	r2	0.8	20	21991521	22010883	eQTL	PAX1	ENSG00000125813	cis	292.4	Esophagus - Mucosa	1.8e-05	FDR<5%	-0.215073	A	G	GTEx v8	PMID:23715323	TRUE	FALSE	688	0	2	2
Variant	rs201561	rs201561	rs201551	1	r2	0.8	20	21991521	22010883	eQTL	PAX1	ENSG00000125813	cis	292.4	Muscle skeletal	0.00023	FDR<5%	-0.141712	A	G	GTEx v8	PMID:23715323	TRUE	FALSE	381	0	2	2
Variant	rs201561	rs201561	rs201551	1	r2	0.8	20	21991521	22010883	eQTL	RP5-1185K9.1	ENSG00000238034	cis	40.1	Breast - Mammary tissue	8e-05	FDR<5%	-0.139062	A	G	GTEx v8	PMID:23715323	TRUE	FALSE	308	0	2	2
Variant	rs201561	rs201561	rs201551	1	r2	0.8	20	21991521	22010883	eQTL	RP5-1185K9.1	ENSG00000238034	cis	40.1	Testis	5.8e-06	FDR<5%	-0.322316	A	G	GTEx v8	PMID:23715323	TRUE	FALSE	401	0	2	2
Variant	rs201561	rs201561	rs201551	1	r2	0.8	20	21991521	22010883	eQTL	LINC01427	ENSG00000225321	cis	252.2	Testis	2.4e-05	FDR<5%	0.204318	A	G	GTEx v8	PMID:23715323	TRUE	FALSE	420	0	1	1
Variant	rs201561	rs201561	rs201552	1	r2	0.8	20	21991574	22010936	eQTL	CHIC2	ENSG00000109220	trans	-	Cells - Macrophages	7.2e-06	FDR<5%	0.04279	G	A	The Cardiogenics Project	PMID:27558669	FALSE	FALSE	169	0	0	1
Variant	rs201561	rs201561	rs201552	1	r2	0.8	20	21991574	22010936	eQTL	PAX1	ENSG00000125813	cis	292.5	Esophagus - Mucosa	2.2e-08	FDR<5%	-0.279862	G	A	GTEx v8	PMID:23715323	TRUE	FALSE	688	0	2	2
Variant	rs201561	rs201561	rs201552	1	r2	0.8	20	21991574	22010936	eQTL	PAX1	ENSG00000125813	cis	292.5	Muscle skeletal	0.00023	FDR<5%	-0.142012	G	A	GTEx v8	PMID:23715323	TRUE	FALSE	381	0	2	2
Variant	rs201561	rs201561	rs201552	1	r2	0.8	20	21991574	22010936	eQTL	RP5-1185K9.1	ENSG00000238034	cis	40.2	Testis	1e-05	FDR<5%	-0.315619	G	A	GTEx v8	PMID:23715323	TRUE	FALSE	401	0	1	1
Variant	rs201561	rs201561	rs201552	1	r2	0.8	20	21991574	22010936	eQTL	LINC01427	ENSG00000225321	cis	252.1	Testis	3.7e-05	FDR<5%	0.200645	G	A	GTEx v8	PMID:23715323	TRUE	FALSE	420	0	1	1
Variant	rs201561	rs201561	rs201553	1	r2	0.8	20	21992321	22011683	eQTL	CHIC2	ENSG00000109220	trans	-	Cells - Macrophages	2.8e-06	FDR<5%	-0.06139	G	A	The Cardiogenics Project	PMID:27558669	FALSE	FALSE	169	0	0	1
Variant	rs201561	rs201561	rs201553	1	r2	0.8	20	21992321	22011683	eQTL	TBPL1	ENSG00000028839	trans	-	Cells - Macrophages	8.7e-06	FDR<5%	-0.05419	G	A	The Cardiogenics Project	PMID:27558669	FALSE	FALSE	85	0	0	1
Variant	rs201561	rs201561	rs201553	1	r2	0.8	20	21992321	22011683	eQTL	PAX1	ENSG00000125813	cis	293.2	Esophagus - Mucosa	2.6e-09	FDR<5%	-0.29652	A	G	GTEx v8	PMID:23715323	TRUE	FALSE	688	0	1	1
Variant	rs201561	rs201561	rs201553	1	r2	0.8	20	21992321	22011683	eQTL	RP5-1185K9.1	ENSG00000238034	cis	40.9	Testis	1e-05	FDR<5%	-0.314696	A	G	GTEx v8	PMID:23715323	TRUE	FALSE	401	0	1	1
Variant	rs201561	rs201561	rs201553	1	r2	0.8	20	21992321	22011683	eQTL	LINC01427	ENSG00000225321	cis	251.4	Testis	2.6e-05	FDR<5%	0.204409	A	G	GTEx v8	PMID:23715323	TRUE	FALSE	420	0	1	1
Variant	rs201561	rs201561	rs201554	1	r2	0.8	20	21993684	22013046	eQTL	CHIC2	ENSG00000109220	trans	-	Cells - Macrophages	2e-06	FDR<5%	0.0442	T	A	The Cardiogenics Project	PMID:27558669	FALSE	FALSE	169	0	0	1
Variant	rs201561	rs201561	rs201554	1	r2	0.8	20	21993684	22013046	eQTL	PAX1	ENSG00000125813	cis	294.6	Esophagus - Mucosa	7.1e-09	FDR<5%	-0.289006	T	A	GTEx v8	PMID:23715323	TRUE	FALSE	688	0	2	2
Variant	rs201561	rs201561	rs201554	1	r2	0.8	20	21993684	22013046	eQTL	PAX1	ENSG00000125813	cis	294.6	Muscle skeletal	0.00025	FDR<5%	-0.141695	T	A	GTEx v8	PMID:23715323	TRUE	FALSE	381	0	2	2
Variant	rs201561	rs201561	rs201554	1	r2	0.8	20	21993684	22013046	eQTL	RP5-1185K9.1	ENSG00000238034	cis	42.3	Breast - Mammary tissue	0.00011	FDR<5%	-0.136486	T	A	GTEx v8	PMID:23715323	TRUE	FALSE	308	0	2	2
Variant	rs201561	rs201561	rs201554	1	r2	0.8	20	21993684	22013046	eQTL	RP5-1185K9.1	ENSG00000238034	cis	42.3	Testis	8.5e-06	FDR<5%	-0.316233	T	A	GTEx v8	PMID:23715323	TRUE	FALSE	401	0	2	2
Variant	rs201561	rs201561	rs201554	1	r2	0.8	20	21993684	22013046	eQTL	LINC01427	ENSG00000225321	cis	250	Testis	2.7e-05	FDR<5%	0.202998	T	A	GTEx v8	PMID:23715323	TRUE	FALSE	420	0	1	1
Variant	rs201561	rs201561	rs201555	1	r2	0.8	20	21994913	22014275	eQTL	CHIC2	ENSG00000109220	trans	-	Cells - Macrophages	8.2e-06	FDR<5%	0.04222	G	T	The Cardiogenics Project	PMID:27558669	FALSE	FALSE	169	0	0	1
Variant	rs201561	rs201561	rs201555	1	r2	0.8	20	21994913	22014275	eQTL	PAX1	ENSG00000125813	cis	295.8	Esophagus - Mucosa	1.8e-05	FDR<5%	-0.215073	G	T	GTEx v8	PMID:23715323	TRUE	FALSE	688	0	2	2
Variant	rs201561	rs201561	rs201555	1	r2	0.8	20	21994913	22014275	eQTL	PAX1	ENSG00000125813	cis	295.8	Muscle skeletal	0.00023	FDR<5%	-0.141712	G	T	GTEx v8	PMID:23715323	TRUE	FALSE	381	0	2	2
Variant	rs201561	rs201561	rs201555	1	r2	0.8	20	21994913	22014275	eQTL	RP5-1185K9.1	ENSG00000238034	cis	43.5	Breast - Mammary tissue	8e-05	FDR<5%	-0.139062	G	T	GTEx v8	PMID:23715323	TRUE	FALSE	308	0	2	2
Variant	rs201561	rs201561	rs201555	1	r2	0.8	20	21994913	22014275	eQTL	RP5-1185K9.1	ENSG00000238034	cis	43.5	Testis	5.8e-06	FDR<5%	-0.322316	G	T	GTEx v8	PMID:23715323	TRUE	FALSE	401	0	2	2
Variant	rs201561	rs201561	rs201555	1	r2	0.8	20	21994913	22014275	eQTL	LINC01427	ENSG00000225321	cis	248.8	Testis	2.4e-05	FDR<5%	0.204318	G	T	GTEx v8	PMID:23715323	TRUE	FALSE	420	0	1	1
Variant	rs201561	rs201561	rs201556	1	r2	0.8	20	21995193	22014555	eQTL	RGS12	ENSG00000159788	trans	-	Cells - Macrophages	9.2e-06	FDR<5%	-0.08799	A	G	The Cardiogenics Project	PMID:27558669	FALSE	FALSE	44	0	0	1
Variant	rs201561	rs201561	rs201556	1	r2	0.8	20	21995193	22014555	eQTL	PAX1	ENSG00000125813	cis	296.1	Esophagus - Mucosa	7.1e-09	FDR<5%	-0.289006	A	G	GTEx v8	PMID:23715323	TRUE	FALSE	688	0	2	2
Variant	rs201561	rs201561	rs201556	1	r2	0.8	20	21995193	22014555	eQTL	PAX1	ENSG00000125813	cis	296.1	Muscle skeletal	0.00025	FDR<5%	-0.141695	A	G	GTEx v8	PMID:23715323	TRUE	FALSE	381	0	2	2
Variant	rs201561	rs201561	rs201556	1	r2	0.8	20	21995193	22014555	eQTL	RP5-1185K9.1	ENSG00000238034	cis	43.8	Breast - Mammary tissue	0.00011	FDR<5%	-0.136486	A	G	GTEx v8	PMID:23715323	TRUE	FALSE	308	0	2	2
Variant	rs201561	rs201561	rs201556	1	r2	0.8	20	21995193	22014555	eQTL	RP5-1185K9.1	ENSG00000238034	cis	43.8	Testis	8.5e-06	FDR<5%	-0.316233	A	G	GTEx v8	PMID:23715323	TRUE	FALSE	401	0	2	2
Variant	rs201561	rs201561	rs201556	1	r2	0.8	20	21995193	22014555	eQTL	LINC01427	ENSG00000225321	cis	248.5	Testis	2.7e-05	FDR<5%	0.202998	A	G	GTEx v8	PMID:23715323	TRUE	FALSE	420	0	1	1
Variant	rs201561	rs201561	rs201557	1	r2	0.8	20	21995575	22014937	eQTL	PAX1	ENSG00000125813	cis	296.5	Esophagus - Mucosa	1.8e-05	FDR<5%	-0.215073	G	A	GTEx v8	PMID:23715323	TRUE	FALSE	688	0	2	2
Variant	rs201561	rs201561	rs201557	1	r2	0.8	20	21995575	22014937	eQTL	PAX1	ENSG00000125813	cis	296.5	Muscle skeletal	0.00023	FDR<5%	-0.141712	G	A	GTEx v8	PMID:23715323	TRUE	FALSE	381	0	2	2
Variant	rs201561	rs201561	rs201557	1	r2	0.8	20	21995575	22014937	eQTL	RP5-1185K9.1	ENSG00000238034	cis	44.2	Breast - Mammary tissue	8e-05	FDR<5%	-0.139062	G	A	GTEx v8	PMID:23715323	TRUE	FALSE	308	0	2	2
Variant	rs201561	rs201561	rs201557	1	r2	0.8	20	21995575	22014937	eQTL	RP5-1185K9.1	ENSG00000238034	cis	44.2	Testis	5.8e-06	FDR<5%	-0.322316	G	A	GTEx v8	PMID:23715323	TRUE	FALSE	401	0	2	2
Variant	rs201561	rs201561	rs201557	1	r2	0.8	20	21995575	22014937	eQTL	LINC01427	ENSG00000225321	cis	248.1	Testis	2.4e-05	FDR<5%	0.204318	G	A	GTEx v8	PMID:23715323	TRUE	FALSE	420	0	1	1
Variant	rs201561	rs201561	rs201558	1	r2	0.8	20	21996509	22015871	eQTL	CHIC2	ENSG00000109220	trans	-	Cells - Macrophages	7.1e-06	FDR<5%	0.04232	A	G	The Cardiogenics Project	PMID:27558669	FALSE	FALSE	169	0	0	1
Variant	rs201561	rs201561	rs201558	1	r2	0.8	20	21996509	22015871	eQTL	PAX1	ENSG00000125813	cis	297.4	Esophagus - Mucosa	1.8e-05	FDR<5%	-0.215073	A	G	GTEx v8	PMID:23715323	TRUE	FALSE	688	0	2	2
Variant	rs201561	rs201561	rs201558	1	r2	0.8	20	21996509	22015871	eQTL	PAX1	ENSG00000125813	cis	297.4	Muscle skeletal	0.00023	FDR<5%	-0.141712	A	G	GTEx v8	PMID:23715323	TRUE	FALSE	381	0	2	2
Variant	rs201561	rs201561	rs201558	1	r2	0.8	20	21996509	22015871	eQTL	RP5-1185K9.1	ENSG00000238034	cis	45.1	Breast - Mammary tissue	8e-05	FDR<5%	-0.139062	A	G	GTEx v8	PMID:23715323	TRUE	FALSE	308	0	2	2
Variant	rs201561	rs201561	rs201558	1	r2	0.8	20	21996509	22015871	eQTL	RP5-1185K9.1	ENSG00000238034	cis	45.1	Testis	5.8e-06	FDR<5%	-0.322316	A	G	GTEx v8	PMID:23715323	TRUE	FALSE	401	0	2	2
Variant	rs201561	rs201561	rs201558	1	r2	0.8	20	21996509	22015871	eQTL	LINC01427	ENSG00000225321	cis	247.2	Testis	2.4e-05	FDR<5%	0.204318	A	G	GTEx v8	PMID:23715323	TRUE	FALSE	420	0	1	1
Variant	rs201561	rs201561	rs201559	1	r2	0.8	20	21997115	22016477	eQTL	CHIC2	ENSG00000109220	trans	-	Cells - Macrophages	1.8e-06	FDR<5%	0.04434	C	T	The Cardiogenics Project	PMID:27558669	FALSE	FALSE	169	0	0	1
Variant	rs201561	rs201561	rs201559	1	r2	0.8	20	21997115	22016477	eQTL	OVOL2	ENSG00000125850	-	3957.3	Brain - Cerebellum	0.0063	FWER<5%	-	-	-	ScanDB	PMID:19933162	FALSE	FALSE	67	0	0	1
Variant	rs201561	rs201561	rs201559	1	r2	0.8	20	21997115	22016477	eQTL	KIZ	ENSG00000088970	trans	769.9	Brain - Cerebellum	0.00051	FWER<5%	-	-	-	ScanDB	PMID:19933162	FALSE	TRUE	52	1	0	1
Variant	rs201561	rs201561	rs201559	1	r2	0.8	20	21997115	22016477	eQTL	PAX1	ENSG00000125813	cis	298	Esophagus - Mucosa	7.1e-09	FDR<5%	-0.289006	C	T	GTEx v8	PMID:23715323	TRUE	FALSE	688	0	2	2
Variant	rs201561	rs201561	rs201559	1	r2	0.8	20	21997115	22016477	eQTL	PAX1	ENSG00000125813	cis	298	Muscle skeletal	0.00025	FDR<5%	-0.141695	C	T	GTEx v8	PMID:23715323	TRUE	FALSE	381	0	2	2
Variant	rs201561	rs201561	rs201559	1	r2	0.8	20	21997115	22016477	eQTL	RP5-1185K9.1	ENSG00000238034	cis	45.7	Breast - Mammary tissue	0.00011	FDR<5%	-0.136486	C	T	GTEx v8	PMID:23715323	TRUE	FALSE	308	0	2	2
Variant	rs201561	rs201561	rs201559	1	r2	0.8	20	21997115	22016477	eQTL	RP5-1185K9.1	ENSG00000238034	cis	45.7	Testis	8.5e-06	FDR<5%	-0.316233	C	T	GTEx v8	PMID:23715323	TRUE	FALSE	401	0	2	2
Variant	rs201561	rs201561	rs201559	1	r2	0.8	20	21997115	22016477	eQTL	LINC01427	ENSG00000225321	cis	246.6	Testis	2.7e-05	FDR<5%	0.202998	C	T	GTEx v8	PMID:23715323	TRUE	FALSE	420	0	1	1
Variant	rs201561	rs201561	rs201559	1	r2	0.8	20	21997115	22016477	eQTL	GINS1	ENSG00000101003	-	3391.3	Brain - Parietal lobe	0.0082	FWER<5%	-	-	-	ScanDB	PMID:19933162	FALSE	FALSE	123	0	0	1
Variant	rs201561	rs201561	rs201560	1	r2	0.8	20	21998953	22018315	eQTL	PAX1	ENSG00000125813	cis	299.8	Esophagus - Mucosa	2.2e-05	FDR<5%	-0.212872	C	T	GTEx v8	PMID:23715323	TRUE	FALSE	688	0	2	2
Variant	rs201561	rs201561	rs201560	1	r2	0.8	20	21998953	22018315	eQTL	PAX1	ENSG00000125813	cis	299.8	Muscle skeletal	0.00021	FDR<5%	-0.142619	C	T	GTEx v8	PMID:23715323	TRUE	FALSE	381	0	2	2
Variant	rs201561	rs201561	rs201560	1	r2	0.8	20	21998953	22018315	eQTL	RP5-1185K9.1	ENSG00000238034	cis	47.5	Breast - Mammary tissue	8e-05	FDR<5%	-0.139062	C	T	GTEx v8	PMID:23715323	TRUE	FALSE	308	0	2	2
Variant	rs201561	rs201561	rs201560	1	r2	0.8	20	21998953	22018315	eQTL	RP5-1185K9.1	ENSG00000238034	cis	47.5	Testis	5.8e-06	FDR<5%	-0.322316	C	T	GTEx v8	PMID:23715323	TRUE	FALSE	401	0	2	2
Variant	rs201561	rs201561	rs201560	1	r2	0.8	20	21998953	22018315	eQTL	LINC01427	ENSG00000225321	cis	244.8	Testis	2.4e-05	FDR<5%	0.204318	C	T	GTEx v8	PMID:23715323	TRUE	FALSE	420	0	1	1
Variant	rs201561	rs201561	rs201562	1	r2	0.8	20	22000174	22019536	eQTL	CHIC2	ENSG00000109220	trans	-	Cells - Macrophages	3e-06	FDR<5%	0.0442	T	G	The Cardiogenics Project	PMID:27558669	FALSE	FALSE	169	0	0	1
Variant	rs201561	rs201561	rs201562	1	r2	0.8	20	22000174	22019536	eQTL	TBPL1	ENSG00000028839	trans	-	Cells - Macrophages	3.7e-06	FDR<5%	0.04077	T	G	The Cardiogenics Project	PMID:27558669	FALSE	FALSE	85	0	0	1
Variant	rs201561	rs201561	rs201562	1	r2	0.8	20	22000174	22019536	eQTL	KIZ	ENSG00000088970	trans	772.9	Brain - Cerebellum	0.0056	FWER<5%	-	-	-	ScanDB	PMID:19933162	FALSE	FALSE	52	0	0	1
Variant	rs201561	rs201561	rs201562	1	r2	0.8	20	22000174	22019536	eQTL	PAX1	ENSG00000125813	cis	301.1	Esophagus - Mucosa	2e-07	FDR<5%	-0.265058	T	G	GTEx v8	PMID:23715323	TRUE	FALSE	688	0	1	1
Variant	rs201561	rs201561	rs201562	1	r2	0.8	20	22000174	22019536	eQTL	RP5-1185K9.1	ENSG00000238034	cis	48.8	Breast - Mammary tissue	9.8e-05	FDR<5%	-0.138668	T	G	GTEx v8	PMID:23715323	TRUE	FALSE	308	0	2	2
Variant	rs201561	rs201561	rs201562	1	r2	0.8	20	22000174	22019536	eQTL	RP5-1185K9.1	ENSG00000238034	cis	48.8	Testis	8.7e-05	FDR<5%	-0.284019	T	G	GTEx v8	PMID:23715323	TRUE	FALSE	401	0	2	2
Variant	rs201561	rs201561	rs201563	1	r2	0.8	20	22000281	22019643	eQTL	CHIC2	ENSG00000109220	trans	-	Cells - Macrophages	1.5e-06	FDR<5%	0.04443	T	C	The Cardiogenics Project	PMID:27558669	FALSE	FALSE	169	0	0	1
Variant	rs201561	rs201561	rs201563	1	r2	0.8	20	22000281	22019643	eQTL	PAX1	ENSG00000125813	cis	301.2	Esophagus - Mucosa	2.2e-08	FDR<5%	-0.279862	T	C	GTEx v8	PMID:23715323	TRUE	FALSE	688	0	2	2
Variant	rs201561	rs201561	rs201563	1	r2	0.8	20	22000281	22019643	eQTL	PAX1	ENSG00000125813	cis	301.2	Muscle skeletal	0.00023	FDR<5%	-0.142012	T	C	GTEx v8	PMID:23715323	TRUE	FALSE	381	0	2	2
Variant	rs201561	rs201561	rs201563	1	r2	0.8	20	22000281	22019643	eQTL	RP5-1185K9.1	ENSG00000238034	cis	48.9	Testis	1e-05	FDR<5%	-0.315619	T	C	GTEx v8	PMID:23715323	TRUE	FALSE	401	0	1	1
Variant	rs201561	rs201561	rs201563	1	r2	0.8	20	22000281	22019643	eQTL	LINC01427	ENSG00000225321	cis	243.4	Testis	3.7e-05	FDR<5%	0.200645	T	C	GTEx v8	PMID:23715323	TRUE	FALSE	420	0	1	1
Variant	rs201561	rs201561	rs28592	1	r2	0.8	20	22008641	22028003	eQTL	CHIC2	ENSG00000109220	trans	-	Cells - Macrophages	1.2e-06	FDR<5%	0.04441	C	T	The Cardiogenics Project	PMID:27558669	FALSE	FALSE	169	0	0	1
Variant	rs201561	rs201561	rs28592	1	r2	0.8	20	22008641	22028003	eQTL	TBPL1	ENSG00000028839	trans	-	Cells - Macrophages	8.9e-06	FDR<5%	0.03782	C	T	The Cardiogenics Project	PMID:27558669	FALSE	FALSE	85	0	0	1
Variant	rs201561	rs201561	rs28592	1	r2	0.8	20	22008641	22028003	eQTL	PAX1	ENSG00000125813	cis	309.5	Esophagus - Mucosa	7.1e-09	FDR<5%	-0.289006	C	T	GTEx v8	PMID:23715323	TRUE	FALSE	688	0	2	2
Variant	rs201561	rs201561	rs28592	1	r2	0.8	20	22008641	22028003	eQTL	PAX1	ENSG00000125813	cis	309.5	Muscle skeletal	0.00025	FDR<5%	-0.141695	C	T	GTEx v8	PMID:23715323	TRUE	FALSE	381	0	2	2
Variant	rs201561	rs201561	rs28592	1	r2	0.8	20	22008641	22028003	eQTL	RP5-1185K9.1	ENSG00000238034	cis	57.2	Breast - Mammary tissue	0.00011	FDR<5%	-0.136486	C	T	GTEx v8	PMID:23715323	TRUE	FALSE	308	0	2	2
Variant	rs201561	rs201561	rs28592	1	r2	0.8	20	22008641	22028003	eQTL	RP5-1185K9.1	ENSG00000238034	cis	57.2	Testis	8.5e-06	FDR<5%	-0.316233	C	T	GTEx v8	PMID:23715323	TRUE	FALSE	401	0	2	2
Variant	rs201561	rs201561	rs28592	1	r2	0.8	20	22008641	22028003	eQTL	LINC01427	ENSG00000225321	cis	235.1	Testis	2.7e-05	FDR<5%	0.202998	C	T	GTEx v8	PMID:23715323	TRUE	FALSE	420	0	1	1
Variant	rs201561	rs201561	rs201565	1	r2	0.8	20	22009335	22028697	eQTL	CHIC2	ENSG00000109220	trans	-	Cells - Macrophages	1.2e-06	FDR<5%	0.04439	T	C	The Cardiogenics Project	PMID:27558669	FALSE	FALSE	169	0	0	1
Variant	rs201561	rs201561	rs201565	1	r2	0.8	20	22009335	22028697	eQTL	TBPL1	ENSG00000028839	trans	-	Cells - Macrophages	8.9e-06	FDR<5%	0.03779	T	C	The Cardiogenics Project	PMID:27558669	FALSE	FALSE	85	0	0	1
Variant	rs201561	rs201561	rs201565	1	r2	0.8	20	22009335	22028697	eQTL	PAX1	ENSG00000125813	cis	310.2	Esophagus - Mucosa	2.2e-08	FDR<5%	-0.279862	T	C	GTEx v8	PMID:23715323	TRUE	FALSE	688	0	2	2
Variant	rs201561	rs201561	rs201565	1	r2	0.8	20	22009335	22028697	eQTL	PAX1	ENSG00000125813	cis	310.2	Muscle skeletal	0.00023	FDR<5%	-0.142012	T	C	GTEx v8	PMID:23715323	TRUE	FALSE	381	0	2	2
Variant	rs201561	rs201561	rs201565	1	r2	0.8	20	22009335	22028697	eQTL	RP5-1185K9.1	ENSG00000238034	cis	57.9	Testis	1e-05	FDR<5%	-0.315619	T	C	GTEx v8	PMID:23715323	TRUE	FALSE	401	0	1	1
Variant	rs201561	rs201561	rs201565	1	r2	0.8	20	22009335	22028697	eQTL	LINC01427	ENSG00000225321	cis	234.4	Testis	3.7e-05	FDR<5%	0.200645	T	C	GTEx v8	PMID:23715323	TRUE	FALSE	420	0	1	1
Variant	rs201561	rs201561	rs201566	1	r2	0.8	20	22010650	22030012	eQTL	CHIC2	ENSG00000109220	trans	-	Cells - Macrophages	1.2e-06	FDR<5%	0.04438	G	A	The Cardiogenics Project	PMID:27558669	FALSE	FALSE	169	0	0	1
Variant	rs201561	rs201561	rs201566	1	r2	0.8	20	22010650	22030012	eQTL	TBPL1	ENSG00000028839	trans	-	Cells - Macrophages	8.9e-06	FDR<5%	0.03777	G	A	The Cardiogenics Project	PMID:27558669	FALSE	FALSE	85	0	0	1
Variant	rs201561	rs201561	rs201566	1	r2	0.8	20	22010650	22030012	eQTL	PAX1	ENSG00000125813	cis	311.5	Esophagus - Mucosa	1.8e-08	FDR<5%	-0.284223	G	A	GTEx v8	PMID:23715323	TRUE	FALSE	688	0	2	2
Variant	rs201561	rs201561	rs201566	1	r2	0.8	20	22010650	22030012	eQTL	PAX1	ENSG00000125813	cis	311.5	Muscle skeletal	0.00027	FDR<5%	-0.141724	G	A	GTEx v8	PMID:23715323	TRUE	FALSE	381	0	2	2
Variant	rs201561	rs201561	rs201566	1	r2	0.8	20	22010650	22030012	eQTL	RP5-1185K9.1	ENSG00000238034	cis	59.2	Breast - Mammary tissue	3.3e-05	FDR<5%	-0.147014	G	A	GTEx v8	PMID:23715323	TRUE	FALSE	308	0	2	2
Variant	rs201561	rs201561	rs201566	1	r2	0.8	20	22010650	22030012	eQTL	RP5-1185K9.1	ENSG00000238034	cis	59.2	Testis	7.7e-06	FDR<5%	-0.31751	G	A	GTEx v8	PMID:23715323	TRUE	FALSE	401	0	2	2
Variant	rs201561	rs201561	rs201566	1	r2	0.8	20	22010650	22030012	eQTL	LINC01427	ENSG00000225321	cis	233.1	Testis	0.00011	FDR<5%	0.186988	G	A	GTEx v8	PMID:23715323	TRUE	FALSE	420	0	1	1
Variant	rs201561	rs201561	rs201567	1	r2	0.8	20	22011837	22031199	eQTL	CHIC2	ENSG00000109220	trans	-	Cells - Macrophages	1.2e-06	FDR<5%	0.04435	G	A	The Cardiogenics Project	PMID:27558669	FALSE	FALSE	169	0	0	1
Variant	rs201561	rs201561	rs201567	1	r2	0.8	20	22011837	22031199	eQTL	TBPL1	ENSG00000028839	trans	-	Cells - Macrophages	8.8e-06	FDR<5%	0.03774	G	A	The Cardiogenics Project	PMID:27558669	FALSE	FALSE	85	0	0	1
Variant	rs201561	rs201561	rs201567	1	r2	0.8	20	22011837	22031199	eQTL	PAX1	ENSG00000125813	cis	312.7	Esophagus - Mucosa	2.2e-08	FDR<5%	-0.279862	G	A	GTEx v8	PMID:23715323	TRUE	FALSE	688	0	2	2
Variant	rs201561	rs201561	rs201567	1	r2	0.8	20	22011837	22031199	eQTL	PAX1	ENSG00000125813	cis	312.7	Muscle skeletal	0.00023	FDR<5%	-0.142012	G	A	GTEx v8	PMID:23715323	TRUE	FALSE	381	0	2	2
Variant	rs201561	rs201561	rs201567	1	r2	0.8	20	22011837	22031199	eQTL	RP5-1185K9.1	ENSG00000238034	cis	60.4	Testis	1e-05	FDR<5%	-0.315619	G	A	GTEx v8	PMID:23715323	TRUE	FALSE	401	0	1	1
Variant	rs201561	rs201561	rs201567	1	r2	0.8	20	22011837	22031199	eQTL	LINC01427	ENSG00000225321	cis	231.9	Testis	3.7e-05	FDR<5%	0.200645	G	A	GTEx v8	PMID:23715323	TRUE	FALSE	420	0	1	1
Variant	rs201561	rs201561	rs201568	1	r2	0.8	20	22012607	22031969	eQTL	CHIC2	ENSG00000109220	trans	-	Cells - Macrophages	1.1e-06	FDR<5%	0.04433	T	C	The Cardiogenics Project	PMID:27558669	FALSE	FALSE	169	0	0	1
Variant	rs201561	rs201561	rs201568	1	r2	0.8	20	22012607	22031969	eQTL	TBPL1	ENSG00000028839	trans	-	Cells - Macrophages	8.8e-06	FDR<5%	0.03772	T	C	The Cardiogenics Project	PMID:27558669	FALSE	FALSE	85	0	0	1
Variant	rs201561	rs201561	rs201568	1	r2	0.8	20	22012607	22031969	eQTL	PAX1	ENSG00000125813	cis	313.5	Esophagus - Mucosa	1.8e-08	FDR<5%	-0.284223	T	C	GTEx v8	PMID:23715323	TRUE	FALSE	688	0	2	2
Variant	rs201561	rs201561	rs201568	1	r2	0.8	20	22012607	22031969	eQTL	PAX1	ENSG00000125813	cis	313.5	Muscle skeletal	0.00027	FDR<5%	-0.141724	T	C	GTEx v8	PMID:23715323	TRUE	FALSE	381	0	2	2
Variant	rs201561	rs201561	rs201568	1	r2	0.8	20	22012607	22031969	eQTL	RP5-1185K9.1	ENSG00000238034	cis	61.2	Breast - Mammary tissue	3.3e-05	FDR<5%	-0.147014	T	C	GTEx v8	PMID:23715323	TRUE	FALSE	308	0	2	2
Variant	rs201561	rs201561	rs201568	1	r2	0.8	20	22012607	22031969	eQTL	RP5-1185K9.1	ENSG00000238034	cis	61.2	Testis	7.7e-06	FDR<5%	-0.31751	T	C	GTEx v8	PMID:23715323	TRUE	FALSE	401	0	2	2
Variant	rs201561	rs201561	rs201568	1	r2	0.8	20	22012607	22031969	eQTL	LINC01427	ENSG00000225321	cis	231.1	Testis	0.00011	FDR<5%	0.186988	T	C	GTEx v8	PMID:23715323	TRUE	FALSE	420	0	1	1
Variant	rs201561	rs201561	rs201570	1	r2	0.8	20	22013204	22032566	eQTL	CHIC2	ENSG00000109220	trans	-	Cells - Macrophages	4.4e-06	FDR<5%	0.04231	G	A	The Cardiogenics Project	PMID:27558669	FALSE	FALSE	169	0	0	1
Variant	rs201561	rs201561	rs201570	1	r2	0.8	20	22013204	22032566	eQTL	MAT2B	ENSG00000038274	trans	-	Cells - Macrophages	6.4e-06	FDR<5%	0.03486	G	A	The Cardiogenics Project	PMID:27558669	FALSE	FALSE	135	0	0	1
Variant	rs201561	rs201561	rs201570	1	r2	0.8	20	22013204	22032566	eQTL	PAX1	ENSG00000125813	cis	314.1	Esophagus - Mucosa	2.2e-05	FDR<5%	-0.212872	G	A	GTEx v8	PMID:23715323	TRUE	FALSE	688	0	2	2
Variant	rs201561	rs201561	rs201570	1	r2	0.8	20	22013204	22032566	eQTL	PAX1	ENSG00000125813	cis	314.1	Muscle skeletal	0.00021	FDR<5%	-0.142619	G	A	GTEx v8	PMID:23715323	TRUE	FALSE	381	0	2	2
Variant	rs201561	rs201561	rs201570	1	r2	0.8	20	22013204	22032566	eQTL	RP5-1185K9.1	ENSG00000238034	cis	61.8	Breast - Mammary tissue	8e-05	FDR<5%	-0.139062	G	A	GTEx v8	PMID:23715323	TRUE	FALSE	308	0	2	2
Variant	rs201561	rs201561	rs201570	1	r2	0.8	20	22013204	22032566	eQTL	RP5-1185K9.1	ENSG00000238034	cis	61.8	Testis	5.8e-06	FDR<5%	-0.322316	G	A	GTEx v8	PMID:23715323	TRUE	FALSE	401	0	2	2
Variant	rs201561	rs201561	rs201570	1	r2	0.8	20	22013204	22032566	eQTL	LINC01427	ENSG00000225321	cis	230.5	Testis	2.4e-05	FDR<5%	0.204318	G	A	GTEx v8	PMID:23715323	TRUE	FALSE	420	0	1	1
Variant	rs201561	rs201561	rs201571	1	r2	0.8	20	22013514	22032876	eQTL	CHIC2	ENSG00000109220	trans	-	Cells - Macrophages	4.3e-06	FDR<5%	0.0423	T	C	The Cardiogenics Project	PMID:27558669	FALSE	FALSE	169	0	0	1
Variant	rs201561	rs201561	rs201571	1	r2	0.8	20	22013514	22032876	eQTL	MAT2B	ENSG00000038274	trans	-	Cells - Macrophages	6.4e-06	FDR<5%	0.03485	T	C	The Cardiogenics Project	PMID:27558669	FALSE	FALSE	135	0	0	1
Variant	rs201561	rs201561	rs201571	1	r2	0.8	20	22013514	22032876	eQTL	OVOL2	ENSG00000125850	-	3973.7	Brain - Cerebellum	0.0013	FWER<5%	-	-	-	ScanDB	PMID:19933162	FALSE	FALSE	67	0	0	1
Variant	rs201561	rs201561	rs201571	1	r2	0.8	20	22013514	22032876	eQTL	KIZ	ENSG00000088970	trans	786.3	Brain - Cerebellum	0.0023	FWER<5%	-	-	-	ScanDB	PMID:19933162	FALSE	FALSE	52	0	0	1
Variant	rs201561	rs201561	rs201571	1	r2	0.8	20	22013514	22032876	eQTL	PAX1	ENSG00000125813	cis	314.4	Esophagus - Mucosa	2.2e-05	FDR<5%	-0.212872	T	C	GTEx v8	PMID:23715323	TRUE	FALSE	688	0	2	2
Variant	rs201561	rs201561	rs201571	1	r2	0.8	20	22013514	22032876	eQTL	PAX1	ENSG00000125813	cis	314.4	Muscle skeletal	0.00021	FDR<5%	-0.142619	T	C	GTEx v8	PMID:23715323	TRUE	FALSE	381	0	2	2
Variant	rs201561	rs201561	rs201571	1	r2	0.8	20	22013514	22032876	eQTL	RP5-1185K9.1	ENSG00000238034	cis	62.1	Breast - Mammary tissue	8e-05	FDR<5%	-0.139062	T	C	GTEx v8	PMID:23715323	TRUE	FALSE	308	0	2	2
Variant	rs201561	rs201561	rs201571	1	r2	0.8	20	22013514	22032876	eQTL	RP5-1185K9.1	ENSG00000238034	cis	62.1	Testis	5.8e-06	FDR<5%	-0.322316	T	C	GTEx v8	PMID:23715323	TRUE	FALSE	401	0	2	2
Variant	rs201561	rs201561	rs201571	1	r2	0.8	20	22013514	22032876	eQTL	LINC01427	ENSG00000225321	cis	230.2	Testis	2.4e-05	FDR<5%	0.204318	T	C	GTEx v8	PMID:23715323	TRUE	FALSE	420	0	1	1
Variant	rs201561	rs201561	rs201572	1	r2	0.8	20	22014754	22034116	eQTL	CHIC2	ENSG00000109220	trans	-	Cells - Macrophages	4.3e-06	FDR<5%	0.04234	T	C	The Cardiogenics Project	PMID:27558669	FALSE	FALSE	169	0	0	1
Variant	rs201561	rs201561	rs201572	1	r2	0.8	20	22014754	22034116	eQTL	MAT2B	ENSG00000038274	trans	-	Cells - Macrophages	6.3e-06	FDR<5%	0.03489	T	C	The Cardiogenics Project	PMID:27558669	FALSE	FALSE	135	0	0	1
Variant	rs201561	rs201561	rs201572	1	r2	0.8	20	22014754	22034116	eQTL	OVOL2	ENSG00000125850	-	3974.9	Brain - Cerebellum	0.0013	FWER<5%	-	-	-	ScanDB	PMID:19933162	FALSE	FALSE	67	0	0	1
Variant	rs201561	rs201561	rs201572	1	r2	0.8	20	22014754	22034116	eQTL	KIZ	ENSG00000088970	trans	787.5	Brain - Cerebellum	0.0025	FWER<5%	-	-	-	ScanDB	PMID:19933162	FALSE	FALSE	52	0	0	1
Variant	rs201561	rs201561	rs201572	1	r2	0.8	20	22014754	22034116	eQTL	PAX1	ENSG00000125813	cis	315.6	Esophagus - Mucosa	1.7e-05	FDR<5%	-0.216295	T	C	GTEx v8	PMID:23715323	TRUE	FALSE	688	0	2	2
Variant	rs201561	rs201561	rs201572	1	r2	0.8	20	22014754	22034116	eQTL	PAX1	ENSG00000125813	cis	315.6	Muscle skeletal	0.0002	FDR<5%	-0.143005	T	C	GTEx v8	PMID:23715323	TRUE	FALSE	381	0	2	2
Variant	rs201561	rs201561	rs201572	1	r2	0.8	20	22014754	22034116	eQTL	RP5-1185K9.1	ENSG00000238034	cis	63.3	Breast - Mammary tissue	9.1e-05	FDR<5%	-0.138304	T	C	GTEx v8	PMID:23715323	TRUE	FALSE	308	0	2	2
Variant	rs201561	rs201561	rs201572	1	r2	0.8	20	22014754	22034116	eQTL	RP5-1185K9.1	ENSG00000238034	cis	63.3	Testis	5.2e-06	FDR<5%	-0.324097	T	C	GTEx v8	PMID:23715323	TRUE	FALSE	401	0	2	2
Variant	rs201561	rs201561	rs201572	1	r2	0.8	20	22014754	22034116	eQTL	LINC01427	ENSG00000225321	cis	228.9	Testis	1.4e-05	FDR<5%	0.209871	T	C	GTEx v8	PMID:23715323	TRUE	FALSE	420	0	1	1
Variant	rs201561	rs201561	rs382992	1	r2	0.8	20	22014860	22034222	eQTL	PAX1	ENSG00000125813	cis	315.7	Esophagus - Mucosa	1.7e-05	FDR<5%	-0.216295	A	T	GTEx v8	PMID:23715323	TRUE	FALSE	688	0	2	2
Variant	rs201561	rs201561	rs382992	1	r2	0.8	20	22014860	22034222	eQTL	PAX1	ENSG00000125813	cis	315.7	Muscle skeletal	0.0002	FDR<5%	-0.143005	A	T	GTEx v8	PMID:23715323	TRUE	FALSE	381	0	2	2
Variant	rs201561	rs201561	rs382992	1	r2	0.8	20	22014860	22034222	eQTL	RP5-1185K9.1	ENSG00000238034	cis	63.4	Breast - Mammary tissue	9.1e-05	FDR<5%	-0.138304	A	T	GTEx v8	PMID:23715323	TRUE	FALSE	308	0	2	2
Variant	rs201561	rs201561	rs382992	1	r2	0.8	20	22014860	22034222	eQTL	RP5-1185K9.1	ENSG00000238034	cis	63.4	Testis	5.2e-06	FDR<5%	-0.324097	A	T	GTEx v8	PMID:23715323	TRUE	FALSE	401	0	2	2
Variant	rs201561	rs201561	rs382992	1	r2	0.8	20	22014860	22034222	eQTL	LINC01427	ENSG00000225321	cis	228.8	Testis	1.4e-05	FDR<5%	0.209871	A	T	GTEx v8	PMID:23715323	TRUE	FALSE	420	0	1	1
Variant	rs201561	rs201561	rs382993	1	r2	0.8	20	22014861	22034223	eQTL	CHIC2	ENSG00000109220	trans	-	Cells - Macrophages	8.6e-06	FDR<5%	0.04235	A	T	The Cardiogenics Project	PMID:27558669	FALSE	FALSE	169	0	0	1
Variant	rs201561	rs201561	rs382993	1	r2	0.8	20	22014861	22034223	eQTL	PAX1	ENSG00000125813	cis	315.7	Esophagus - Mucosa	1.7e-05	FDR<5%	-0.216295	A	T	GTEx v8	PMID:23715323	TRUE	FALSE	688	0	2	2
Variant	rs201561	rs201561	rs382993	1	r2	0.8	20	22014861	22034223	eQTL	PAX1	ENSG00000125813	cis	315.7	Muscle skeletal	0.0002	FDR<5%	-0.143005	A	T	GTEx v8	PMID:23715323	TRUE	FALSE	381	0	2	2
Variant	rs201561	rs201561	rs382993	1	r2	0.8	20	22014861	22034223	eQTL	RP5-1185K9.1	ENSG00000238034	cis	63.4	Breast - Mammary tissue	9.1e-05	FDR<5%	-0.138304	A	T	GTEx v8	PMID:23715323	TRUE	FALSE	308	0	2	2
Variant	rs201561	rs201561	rs382993	1	r2	0.8	20	22014861	22034223	eQTL	RP5-1185K9.1	ENSG00000238034	cis	63.4	Testis	5.2e-06	FDR<5%	-0.324097	A	T	GTEx v8	PMID:23715323	TRUE	FALSE	401	0	2	2
Variant	rs201561	rs201561	rs382993	1	r2	0.8	20	22014861	22034223	eQTL	LINC01427	ENSG00000225321	cis	228.8	Testis	1.4e-05	FDR<5%	0.209871	A	T	GTEx v8	PMID:23715323	TRUE	FALSE	420	0	1	1
Variant	rs201561	rs201561	rs201573	1	r2	0.8	20	22015152	22034514	eQTL	CHIC2	ENSG00000109220	trans	-	Cells - Macrophages	1.1e-06	FDR<5%	0.04438	A	G	The Cardiogenics Project	PMID:27558669	FALSE	FALSE	169	0	0	1
Variant	rs201561	rs201561	rs201573	1	r2	0.8	20	22015152	22034514	eQTL	TBPL1	ENSG00000028839	trans	-	Cells - Macrophages	8.7e-06	FDR<5%	0.03773	A	G	The Cardiogenics Project	PMID:27558669	FALSE	FALSE	85	0	0	1
Variant	rs201561	rs201561	rs201573	1	r2	0.8	20	22015152	22034514	eQTL	PAX1	ENSG00000125813	cis	316	Esophagus - Mucosa	2.2e-08	FDR<5%	-0.279862	A	G	GTEx v8	PMID:23715323	TRUE	FALSE	688	0	2	2
Variant	rs201561	rs201561	rs201573	1	r2	0.8	20	22015152	22034514	eQTL	PAX1	ENSG00000125813	cis	316	Muscle skeletal	0.00023	FDR<5%	-0.142012	A	G	GTEx v8	PMID:23715323	TRUE	FALSE	381	0	2	2
Variant	rs201561	rs201561	rs201573	1	r2	0.8	20	22015152	22034514	eQTL	RP5-1185K9.1	ENSG00000238034	cis	63.7	Testis	1e-05	FDR<5%	-0.315619	A	G	GTEx v8	PMID:23715323	TRUE	FALSE	401	0	1	1
Variant	rs201561	rs201561	rs201573	1	r2	0.8	20	22015152	22034514	eQTL	LINC01427	ENSG00000225321	cis	228.6	Testis	3.7e-05	FDR<5%	0.200645	A	G	GTEx v8	PMID:23715323	TRUE	FALSE	420	0	1	1
Variant	rs201561	rs201561	rs201574	1	r2	0.8	20	22015564	22034926	eQTL	CHIC2	ENSG00000109220	trans	-	Cells - Macrophages	1.1e-06	FDR<5%	0.04442	C	T	The Cardiogenics Project	PMID:27558669	FALSE	FALSE	169	0	0	1
Variant	rs201561	rs201561	rs201574	1	r2	0.8	20	22015564	22034926	eQTL	MAT2B	ENSG00000038274	trans	-	Cells - Macrophages	1e-05	FDR<5%	0.03381	C	T	The Cardiogenics Project	PMID:27558669	FALSE	FALSE	135	0	0	1
Variant	rs201561	rs201561	rs201574	1	r2	0.8	20	22015564	22034926	eQTL	TBPL1	ENSG00000028839	trans	-	Cells - Macrophages	8.7e-06	FDR<5%	0.03775	C	T	The Cardiogenics Project	PMID:27558669	FALSE	FALSE	85	0	0	1
Variant	rs201561	rs201561	rs201574	1	r2	0.8	20	22015564	22034926	eQTL	PAX1	ENSG00000125813	cis	316.4	Esophagus - Mucosa	2.2e-08	FDR<5%	-0.279862	C	T	GTEx v8	PMID:23715323	TRUE	FALSE	688	0	2	2
Variant	rs201561	rs201561	rs201574	1	r2	0.8	20	22015564	22034926	eQTL	PAX1	ENSG00000125813	cis	316.4	Muscle skeletal	0.00023	FDR<5%	-0.142012	C	T	GTEx v8	PMID:23715323	TRUE	FALSE	381	0	2	2
Variant	rs201561	rs201561	rs201574	1	r2	0.8	20	22015564	22034926	eQTL	RP5-1185K9.1	ENSG00000238034	cis	64.1	Testis	1e-05	FDR<5%	-0.315619	C	T	GTEx v8	PMID:23715323	TRUE	FALSE	401	0	1	1
Variant	rs201561	rs201561	rs201574	1	r2	0.8	20	22015564	22034926	eQTL	LINC01427	ENSG00000225321	cis	228.1	Testis	3.7e-05	FDR<5%	0.200645	C	T	GTEx v8	PMID:23715323	TRUE	FALSE	420	0	1	1
Variant	rs201561	rs201561	rs201575	1	r2	0.8	20	22016973	22036335	eQTL	CHIC2	ENSG00000109220	trans	-	Cells - Macrophages	1.1e-06	FDR<5%	0.04446	A	G	The Cardiogenics Project	PMID:27558669	FALSE	FALSE	169	0	0	1
Variant	rs201561	rs201561	rs201575	1	r2	0.8	20	22016973	22036335	eQTL	MAT2B	ENSG00000038274	trans	-	Cells - Macrophages	9.8e-06	FDR<5%	0.03385	A	G	The Cardiogenics Project	PMID:27558669	FALSE	FALSE	135	0	0	1
Variant	rs201561	rs201561	rs201575	1	r2	0.8	20	22016973	22036335	eQTL	TBPL1	ENSG00000028839	trans	-	Cells - Macrophages	8.6e-06	FDR<5%	0.03777	A	G	The Cardiogenics Project	PMID:27558669	FALSE	FALSE	85	0	0	1
Variant	rs201561	rs201561	rs201575	1	r2	0.8	20	22016973	22036335	eQTL	PAX1	ENSG00000125813	cis	317.8	Esophagus - Mucosa	1.8e-08	FDR<5%	-0.284223	A	G	GTEx v8	PMID:23715323	TRUE	FALSE	688	0	2	2
Variant	rs201561	rs201561	rs201575	1	r2	0.8	20	22016973	22036335	eQTL	PAX1	ENSG00000125813	cis	317.8	Muscle skeletal	0.0002	FDR<5%	-0.144932	A	G	GTEx v8	PMID:23715323	TRUE	FALSE	381	0	2	2
Variant	rs201561	rs201561	rs201575	1	r2	0.8	20	22016973	22036335	eQTL	RP5-1185K9.1	ENSG00000238034	cis	65.6	Breast - Mammary tissue	3.3e-05	FDR<5%	-0.147014	A	G	GTEx v8	PMID:23715323	TRUE	FALSE	308	0	2	2
Variant	rs201561	rs201561	rs201575	1	r2	0.8	20	22016973	22036335	eQTL	RP5-1185K9.1	ENSG00000238034	cis	65.6	Testis	7.7e-06	FDR<5%	-0.31751	A	G	GTEx v8	PMID:23715323	TRUE	FALSE	401	0	2	2
Variant	rs201561	rs201561	rs201575	1	r2	0.8	20	22016973	22036335	eQTL	LINC01427	ENSG00000225321	cis	226.7	Testis	0.00011	FDR<5%	0.186988	A	G	GTEx v8	PMID:23715323	TRUE	FALSE	420	0	1	1
Variant	rs201561	rs201561	rs201576	1	r2	0.8	20	22017196	22036558	eQTL	CHIC2	ENSG00000109220	trans	-	Cells - Macrophages	1.1e-06	FDR<5%	0.0445	T	C	The Cardiogenics Project	PMID:27558669	FALSE	FALSE	169	0	0	1
Variant	rs201561	rs201561	rs201576	1	r2	0.8	20	22017196	22036558	eQTL	MAT2B	ENSG00000038274	trans	-	Cells - Macrophages	9.9e-06	FDR<5%	0.03387	T	C	The Cardiogenics Project	PMID:27558669	FALSE	FALSE	135	0	0	1
Variant	rs201561	rs201561	rs201576	1	r2	0.8	20	22017196	22036558	eQTL	TBPL1	ENSG00000028839	trans	-	Cells - Macrophages	8.5e-06	FDR<5%	0.03784	T	C	The Cardiogenics Project	PMID:27558669	FALSE	FALSE	85	0	0	1
Variant	rs201561	rs201561	rs201576	1	r2	0.8	20	22017196	22036558	eQTL	PAX1	ENSG00000125813	cis	318.1	Esophagus - Mucosa	1.2e-08	FDR<5%	-0.284649	T	C	GTEx v8	PMID:23715323	TRUE	FALSE	688	0	1	1
Variant	rs201561	rs201561	rs201576	1	r2	0.8	20	22017196	22036558	eQTL	RP5-1185K9.1	ENSG00000238034	cis	65.8	Testis	7.6e-06	FDR<5%	-0.316198	T	C	GTEx v8	PMID:23715323	TRUE	FALSE	401	0	1	1
Variant	rs201561	rs201561	rs201576	1	r2	0.8	20	22017196	22036558	eQTL	LINC01427	ENSG00000225321	cis	226.5	Testis	2.1e-05	FDR<5%	0.20435	T	C	GTEx v8	PMID:23715323	TRUE	FALSE	420	0	1	1
Variant	rs201561	rs201561	rs201578	1	r2	0.8	20	22021378	22040740	eQTL	CHIC2	ENSG00000109220	trans	-	Cells - Macrophages	3.1e-06	FDR<5%	0.04352	A	C	The Cardiogenics Project	PMID:27558669	FALSE	FALSE	169	0	0	1
Variant	rs201561	rs201561	rs201578	1	r2	0.8	20	22021378	22040740	eQTL	MAT2B	ENSG00000038274	trans	-	Cells - Macrophages	4.6e-06	FDR<5%	0.03582	A	C	The Cardiogenics Project	PMID:27558669	FALSE	FALSE	135	0	0	1
Variant	rs201561	rs201561	rs201578	1	r2	0.8	20	22021378	22040740	eQTL	PAX1	ENSG00000125813	cis	322.3	Esophagus - Mucosa	2.2e-05	FDR<5%	-0.212872	A	C	GTEx v8	PMID:23715323	TRUE	FALSE	688	0	2	2
Variant	rs201561	rs201561	rs201578	1	r2	0.8	20	22021378	22040740	eQTL	PAX1	ENSG00000125813	cis	322.3	Muscle skeletal	0.00021	FDR<5%	-0.142619	A	C	GTEx v8	PMID:23715323	TRUE	FALSE	381	0	2	2
Variant	rs201561	rs201561	rs201578	1	r2	0.8	20	22021378	22040740	eQTL	RP5-1185K9.1	ENSG00000238034	cis	70	Breast - Mammary tissue	8e-05	FDR<5%	-0.139062	A	C	GTEx v8	PMID:23715323	TRUE	FALSE	308	0	2	2
Variant	rs201561	rs201561	rs201578	1	r2	0.8	20	22021378	22040740	eQTL	RP5-1185K9.1	ENSG00000238034	cis	70	Testis	5.8e-06	FDR<5%	-0.322316	A	C	GTEx v8	PMID:23715323	TRUE	FALSE	401	0	2	2
Variant	rs201561	rs201561	rs201578	1	r2	0.8	20	22021378	22040740	eQTL	LINC01427	ENSG00000225321	cis	222.3	Testis	2.4e-05	FDR<5%	0.204318	A	C	GTEx v8	PMID:23715323	TRUE	FALSE	420	0	1	1
Variant	rs201561	rs201561	rs201579	1	r2	0.8	20	22022041	22041403	eQTL	CHIC2	ENSG00000109220	trans	-	Cells - Macrophages	1.6e-06	FDR<5%	0.0472	G	T	The Cardiogenics Project	PMID:27558669	FALSE	FALSE	169	0	0	1
Variant	rs201561	rs201561	rs201579	1	r2	0.8	20	22022041	22041403	eQTL	TBPL1	ENSG00000028839	trans	-	Cells - Macrophages	9.8e-06	FDR<5%	0.04052	G	T	The Cardiogenics Project	PMID:27558669	FALSE	FALSE	85	0	0	1
Variant	rs201561	rs201561	rs201579	1	r2	0.8	20	22022041	22041403	eQTL	PAX1	ENSG00000125813	cis	322.9	Esophagus - Mucosa	1.9e-08	FDR<5%	-0.280672	G	T	GTEx v8	PMID:23715323	TRUE	FALSE	688	0	2	2
Variant	rs201561	rs201561	rs201579	1	r2	0.8	20	22022041	22041403	eQTL	PAX1	ENSG00000125813	cis	322.9	Muscle skeletal	0.00026	FDR<5%	-0.140641	G	T	GTEx v8	PMID:23715323	TRUE	FALSE	381	0	2	2
Variant	rs201561	rs201561	rs201579	1	r2	0.8	20	22022041	22041403	eQTL	RP5-1185K9.1	ENSG00000238034	cis	70.6	Testis	1e-05	FDR<5%	-0.315619	G	T	GTEx v8	PMID:23715323	TRUE	FALSE	401	0	1	1
Variant	rs201561	rs201561	rs201579	1	r2	0.8	20	22022041	22041403	eQTL	LINC01427	ENSG00000225321	cis	221.7	Testis	3.7e-05	FDR<5%	0.200645	G	T	GTEx v8	PMID:23715323	TRUE	FALSE	420	0	1	1
Variant	rs201561	rs201561	rs145935516	1	r2	0.8	20	22022175	22041537	eQTL	CHIC2	ENSG00000109220	trans	-	Cells - Macrophages	5.4e-07	FDR<5%	0.04815	T	C	The Cardiogenics Project	PMID:27558669	FALSE	FALSE	169	0	0	1
Variant	rs201561	rs201561	rs145935516	1	r2	0.8	20	22022175	22041537	eQTL	TBPL1	ENSG00000028839	trans	-	Cells - Macrophages	5.5e-06	FDR<5%	0.04067	T	C	The Cardiogenics Project	PMID:27558669	FALSE	FALSE	85	0	0	1
Variant	rs201561	rs201561	rs145935516	1	r2	0.8	20	22022175	22041537	eQTL	PAX1	ENSG00000125813	cis	323.1	Esophagus - Mucosa	6.9e-09	FDR<5%	-0.287785	T	C	GTEx v8	PMID:23715323	TRUE	FALSE	688	0	2	2
Variant	rs201561	rs201561	rs145935516	1	r2	0.8	20	22022175	22041537	eQTL	PAX1	ENSG00000125813	cis	323.1	Muscle skeletal	0.00021	FDR<5%	-0.142074	T	C	GTEx v8	PMID:23715323	TRUE	FALSE	381	0	2	2
Variant	rs201561	rs201561	rs145935516	1	r2	0.8	20	22022175	22041537	eQTL	RP5-1185K9.1	ENSG00000238034	cis	70.8	Testis	1.2e-05	FDR<5%	-0.310073	T	C	GTEx v8	PMID:23715323	TRUE	FALSE	401	0	1	1
Variant	rs201561	rs201561	rs145935516	1	r2	0.8	20	22022175	22041537	eQTL	LINC01427	ENSG00000225321	cis	221.5	Testis	3.9e-05	FDR<5%	0.198256	T	C	GTEx v8	PMID:23715323	TRUE	FALSE	420	0	1	1
Variant	rs201561	rs201561	rs201581	1	r2	0.8	20	22023027	22042389	eQTL	CHIC2	ENSG00000109220	trans	-	Cells - Macrophages	3.9e-06	FDR<5%	0.04281	A	G	The Cardiogenics Project	PMID:27558669	FALSE	FALSE	169	0	0	1
Variant	rs201561	rs201561	rs201581	1	r2	0.8	20	22023027	22042389	eQTL	MAT2B	ENSG00000038274	trans	-	Cells - Macrophages	5e-06	FDR<5%	0.03549	A	G	The Cardiogenics Project	PMID:27558669	FALSE	FALSE	135	0	0	1
Variant	rs201561	rs201561	rs201581	1	r2	0.8	20	22023027	22042389	eQTL	PAX1	ENSG00000125813	cis	323.9	Esophagus - Mucosa	2.2e-05	FDR<5%	-0.212872	A	G	GTEx v8	PMID:23715323	TRUE	FALSE	688	0	2	2
Variant	rs201561	rs201561	rs201581	1	r2	0.8	20	22023027	22042389	eQTL	PAX1	ENSG00000125813	cis	323.9	Muscle skeletal	0.00021	FDR<5%	-0.142619	A	G	GTEx v8	PMID:23715323	TRUE	FALSE	381	0	2	2
Variant	rs201561	rs201561	rs201581	1	r2	0.8	20	22023027	22042389	eQTL	RP5-1185K9.1	ENSG00000238034	cis	71.6	Breast - Mammary tissue	8e-05	FDR<5%	-0.139062	A	G	GTEx v8	PMID:23715323	TRUE	FALSE	308	0	2	2
Variant	rs201561	rs201561	rs201581	1	r2	0.8	20	22023027	22042389	eQTL	RP5-1185K9.1	ENSG00000238034	cis	71.6	Testis	5.8e-06	FDR<5%	-0.322316	A	G	GTEx v8	PMID:23715323	TRUE	FALSE	401	0	2	2
Variant	rs201561	rs201561	rs201581	1	r2	0.8	20	22023027	22042389	eQTL	LINC01427	ENSG00000225321	cis	220.7	Testis	2.4e-05	FDR<5%	0.204318	A	G	GTEx v8	PMID:23715323	TRUE	FALSE	420	0	1	1
Variant	rs201561	rs201561	rs201582	1	r2	0.8	20	22023489	22042851	eQTL	PAX1	ENSG00000125813	cis	324.4	Esophagus - Mucosa	2.2e-08	FDR<5%	-0.279862	G	A	GTEx v8	PMID:23715323	TRUE	FALSE	688	0	2	2
Variant	rs201561	rs201561	rs201582	1	r2	0.8	20	22023489	22042851	eQTL	PAX1	ENSG00000125813	cis	324.4	Muscle skeletal	0.00023	FDR<5%	-0.142012	G	A	GTEx v8	PMID:23715323	TRUE	FALSE	381	0	2	2
Variant	rs201561	rs201561	rs201582	1	r2	0.8	20	22023489	22042851	eQTL	RP5-1185K9.1	ENSG00000238034	cis	72.1	Testis	1e-05	FDR<5%	-0.315619	G	A	GTEx v8	PMID:23715323	TRUE	FALSE	401	0	1	1
Variant	rs201561	rs201561	rs201582	1	r2	0.8	20	22023489	22042851	eQTL	LINC01427	ENSG00000225321	cis	220.2	Testis	3.7e-05	FDR<5%	0.200645	G	A	GTEx v8	PMID:23715323	TRUE	FALSE	420	0	1	1
Variant	rs201561	rs201561	rs201583	1	r2	0.8	20	22024375	22043737	eQTL	PAX1	ENSG00000125813	cis	325.3	Esophagus - Mucosa	3.3e-05	FDR<5%	-0.208817	G	A	GTEx v8	PMID:23715323	TRUE	FALSE	688	0	1	1
Variant	rs201561	rs201561	rs201583	1	r2	0.8	20	22024375	22043737	eQTL	RP5-1185K9.1	ENSG00000238034	cis	73	Breast - Mammary tissue	4.7e-05	FDR<5%	-0.142973	G	A	GTEx v8	PMID:23715323	TRUE	FALSE	308	0	2	2
Variant	rs201561	rs201561	rs201583	1	r2	0.8	20	22024375	22043737	eQTL	RP5-1185K9.1	ENSG00000238034	cis	73	Testis	6.1e-06	FDR<5%	-0.321293	G	A	GTEx v8	PMID:23715323	TRUE	FALSE	401	0	2	2
Variant	rs201561	rs201561	rs201583	1	r2	0.8	20	22024375	22043737	eQTL	LINC01427	ENSG00000225321	cis	219.3	Testis	1.6e-05	FDR<5%	0.208779	G	A	GTEx v8	PMID:23715323	TRUE	FALSE	420	0	1	1
Variant	rs201561	rs201561	rs6132475	1	r2	0.8	20	22024565	22043927	eQTL	PAX1	ENSG00000125813	cis	325.4	Esophagus - Mucosa	2.3e-05	FDR<5%	-0.21194	C	T	GTEx v8	PMID:23715323	TRUE	FALSE	688	0	2	2
Variant	rs201561	rs201561	rs6132475	1	r2	0.8	20	22024565	22043927	eQTL	PAX1	ENSG00000125813	cis	325.4	Muscle skeletal	0.00021	FDR<5%	-0.142088	C	T	GTEx v8	PMID:23715323	TRUE	FALSE	381	0	2	2
Variant	rs201561	rs201561	rs6132475	1	r2	0.8	20	22024565	22043927	eQTL	RP5-1185K9.1	ENSG00000238034	cis	73.1	Breast - Mammary tissue	9.5e-05	FDR<5%	-0.13629	C	T	GTEx v8	PMID:23715323	TRUE	FALSE	308	0	2	2
Variant	rs201561	rs201561	rs6132475	1	r2	0.8	20	22024565	22043927	eQTL	RP5-1185K9.1	ENSG00000238034	cis	73.1	Testis	6.7e-06	FDR<5%	-0.318663	C	T	GTEx v8	PMID:23715323	TRUE	FALSE	401	0	2	2
Variant	rs201561	rs201561	rs6132475	1	r2	0.8	20	22024565	22043927	eQTL	LINC01427	ENSG00000225321	cis	219.1	Testis	2.8e-05	FDR<5%	0.201877	C	T	GTEx v8	PMID:23715323	TRUE	FALSE	420	0	1	1
Variant	rs201561	rs201561	rs201585	1	r2	0.8	20	22026441	22045803	eQTL	CHIC2	ENSG00000109220	trans	-	Cells - Macrophages	3.6e-06	FDR<5%	0.04297	C	G	The Cardiogenics Project	PMID:27558669	FALSE	FALSE	169	0	0	1
Variant	rs201561	rs201561	rs201585	1	r2	0.8	20	22026441	22045803	eQTL	MAT2B	ENSG00000038274	trans	-	Cells - Macrophages	4.5e-06	FDR<5%	0.0357	C	G	The Cardiogenics Project	PMID:27558669	FALSE	FALSE	135	0	0	1
Variant	rs201561	rs201561	rs201585	1	r2	0.8	20	22026441	22045803	eQTL	PAX1	ENSG00000125813	cis	327.3	Esophagus - Mucosa	2.2e-05	FDR<5%	-0.212872	C	G	GTEx v8	PMID:23715323	TRUE	FALSE	688	0	2	2
Variant	rs201561	rs201561	rs201585	1	r2	0.8	20	22026441	22045803	eQTL	PAX1	ENSG00000125813	cis	327.3	Muscle skeletal	0.0002	FDR<5%	-0.142915	C	G	GTEx v8	PMID:23715323	TRUE	FALSE	381	0	2	2
Variant	rs201561	rs201561	rs201585	1	r2	0.8	20	22026441	22045803	eQTL	RP5-1185K9.1	ENSG00000238034	cis	75	Breast - Mammary tissue	0.0001	FDR<5%	-0.137541	C	G	GTEx v8	PMID:23715323	TRUE	FALSE	308	0	2	2
Variant	rs201561	rs201561	rs201585	1	r2	0.8	20	22026441	22045803	eQTL	RP5-1185K9.1	ENSG00000238034	cis	75	Testis	5.8e-06	FDR<5%	-0.322316	C	G	GTEx v8	PMID:23715323	TRUE	FALSE	401	0	2	2
Variant	rs201561	rs201561	rs201585	1	r2	0.8	20	22026441	22045803	eQTL	LINC01427	ENSG00000225321	cis	217.3	Testis	2.4e-05	FDR<5%	0.204318	C	G	GTEx v8	PMID:23715323	TRUE	FALSE	420	0	1	1
Variant	rs201561	rs201561	rs201586	1	r2	0.8	20	22026997	22046359	eQTL	CHIC2	ENSG00000109220	trans	-	Cells - Macrophages	8.7e-07	FDR<5%	0.04509	C	G	The Cardiogenics Project	PMID:27558669	FALSE	FALSE	169	0	0	1
Variant	rs201561	rs201561	rs201586	1	r2	0.8	20	22026997	22046359	eQTL	MAT2B	ENSG00000038274	trans	-	Cells - Macrophages	6.8e-06	FDR<5%	0.03463	C	G	The Cardiogenics Project	PMID:27558669	FALSE	FALSE	135	0	0	1
Variant	rs201561	rs201561	rs201586	1	r2	0.8	20	22026997	22046359	eQTL	TPD52L1	ENSG00000111907	trans	-	Cells - Macrophages	9.4e-06	FDR<5%	-0.17944	C	G	The Cardiogenics Project	PMID:27558669	FALSE	FALSE	115	0	0	1
Variant	rs201561	rs201561	rs201586	1	r2	0.8	20	22026997	22046359	eQTL	TBPL1	ENSG00000028839	trans	-	Cells - Macrophages	8.3e-06	FDR<5%	0.03806	C	G	The Cardiogenics Project	PMID:27558669	FALSE	FALSE	85	0	0	1
Variant	rs201561	rs201561	rs201586	1	r2	0.8	20	22026997	22046359	eQTL	PAX1	ENSG00000125813	cis	327.9	Esophagus - Mucosa	2.2e-08	FDR<5%	-0.279862	C	G	GTEx v8	PMID:23715323	TRUE	FALSE	688	0	2	2
Variant	rs201561	rs201561	rs201586	1	r2	0.8	20	22026997	22046359	eQTL	PAX1	ENSG00000125813	cis	327.9	Muscle skeletal	0.00023	FDR<5%	-0.142012	C	G	GTEx v8	PMID:23715323	TRUE	FALSE	381	0	2	2
Variant	rs201561	rs201561	rs201586	1	r2	0.8	20	22026997	22046359	eQTL	RP5-1185K9.1	ENSG00000238034	cis	75.6	Testis	1e-05	FDR<5%	-0.315619	C	G	GTEx v8	PMID:23715323	TRUE	FALSE	401	0	1	1
Variant	rs201561	rs201561	rs201586	1	r2	0.8	20	22026997	22046359	eQTL	LINC01427	ENSG00000225321	cis	216.7	Testis	3.7e-05	FDR<5%	0.200645	C	G	GTEx v8	PMID:23715323	TRUE	FALSE	420	0	1	1
Variant	rs201561	rs201561	rs201587	1	r2	0.8	20	22027674	22047036	eQTL	CHIC2	ENSG00000109220	trans	-	Cells - Macrophages	8.3e-07	FDR<5%	0.04515	A	G	The Cardiogenics Project	PMID:27558669	FALSE	FALSE	169	0	0	1
Variant	rs201561	rs201561	rs201587	1	r2	0.8	20	22027674	22047036	eQTL	MAT2B	ENSG00000038274	trans	-	Cells - Macrophages	6.5e-06	FDR<5%	0.0347	A	G	The Cardiogenics Project	PMID:27558669	FALSE	FALSE	135	0	0	1
Variant	rs201561	rs201561	rs201587	1	r2	0.8	20	22027674	22047036	eQTL	TPD52L1	ENSG00000111907	trans	-	Cells - Macrophages	9.1e-06	FDR<5%	-0.17966	A	G	The Cardiogenics Project	PMID:27558669	FALSE	FALSE	115	0	0	1
Variant	rs201561	rs201561	rs201587	1	r2	0.8	20	22027674	22047036	eQTL	TBPL1	ENSG00000028839	trans	-	Cells - Macrophages	8.2e-06	FDR<5%	0.03807	A	G	The Cardiogenics Project	PMID:27558669	FALSE	FALSE	85	0	0	1
Variant	rs201561	rs201561	rs201587	1	r2	0.8	20	22027674	22047036	eQTL	KIZ	ENSG00000088970	trans	800.4	Brain - Cerebellum	0.00097	FWER<5%	-	-	-	ScanDB	PMID:19933162	FALSE	FALSE	52	0	0	1
Variant	rs201561	rs201561	rs201587	1	r2	0.8	20	22027674	22047036	eQTL	PAX1	ENSG00000125813	cis	328.6	Esophagus - Mucosa	7.1e-09	FDR<5%	-0.289006	A	G	GTEx v8	PMID:23715323	TRUE	FALSE	688	0	2	2
Variant	rs201561	rs201561	rs201587	1	r2	0.8	20	22027674	22047036	eQTL	PAX1	ENSG00000125813	cis	328.6	Muscle skeletal	0.00018	FDR<5%	-0.144582	A	G	GTEx v8	PMID:23715323	TRUE	FALSE	381	0	2	2
Variant	rs201561	rs201561	rs201587	1	r2	0.8	20	22027674	22047036	eQTL	RP5-1185K9.1	ENSG00000238034	cis	76.3	Breast - Mammary tissue	0.00011	FDR<5%	-0.136486	A	G	GTEx v8	PMID:23715323	TRUE	FALSE	308	0	2	2
Variant	rs201561	rs201561	rs201587	1	r2	0.8	20	22027674	22047036	eQTL	RP5-1185K9.1	ENSG00000238034	cis	76.3	Testis	8.5e-06	FDR<5%	-0.316233	A	G	GTEx v8	PMID:23715323	TRUE	FALSE	401	0	2	2
Variant	rs201561	rs201561	rs201587	1	r2	0.8	20	22027674	22047036	eQTL	LINC01427	ENSG00000225321	cis	216	Testis	2.7e-05	FDR<5%	0.202998	A	G	GTEx v8	PMID:23715323	TRUE	FALSE	420	0	1	1
Variant	rs201561	rs201561	rs201588	1	r2	0.8	20	22031156	22050518	eQTL	CHIC2	ENSG00000109220	trans	-	Cells - Macrophages	7.3e-07	FDR<5%	0.04511	G	A	The Cardiogenics Project	PMID:27558669	FALSE	FALSE	169	0	0	1
Variant	rs201561	rs201561	rs201588	1	r2	0.8	20	22031156	22050518	eQTL	MAT2B	ENSG00000038274	trans	-	Cells - Macrophages	4.6e-06	FDR<5%	0.03505	G	A	The Cardiogenics Project	PMID:27558669	FALSE	FALSE	135	0	0	1
Variant	rs201561	rs201561	rs201588	1	r2	0.8	20	22031156	22050518	eQTL	TPD52L1	ENSG00000111907	trans	-	Cells - Macrophages	7.6e-06	FDR<5%	-0.1802	G	A	The Cardiogenics Project	PMID:27558669	FALSE	FALSE	115	0	0	1
Variant	rs201561	rs201561	rs201588	1	r2	0.8	20	22031156	22050518	eQTL	TBPL1	ENSG00000028839	trans	-	Cells - Macrophages	8.6e-06	FDR<5%	0.03775	G	A	The Cardiogenics Project	PMID:27558669	FALSE	FALSE	85	0	0	1
Variant	rs201561	rs201561	rs201588	1	r2	0.8	20	22031156	22050518	eQTL	PAX1	ENSG00000125813	cis	332	Esophagus - Mucosa	7.1e-09	FDR<5%	-0.289006	G	A	GTEx v8	PMID:23715323	TRUE	FALSE	688	0	2	2
Variant	rs201561	rs201561	rs201588	1	r2	0.8	20	22031156	22050518	eQTL	PAX1	ENSG00000125813	cis	332	Muscle skeletal	0.00025	FDR<5%	-0.141695	G	A	GTEx v8	PMID:23715323	TRUE	FALSE	381	0	2	2
Variant	rs201561	rs201561	rs201588	1	r2	0.8	20	22031156	22050518	eQTL	RP5-1185K9.1	ENSG00000238034	cis	79.7	Breast - Mammary tissue	0.00011	FDR<5%	-0.136486	G	A	GTEx v8	PMID:23715323	TRUE	FALSE	308	0	2	2
Variant	rs201561	rs201561	rs201588	1	r2	0.8	20	22031156	22050518	eQTL	RP5-1185K9.1	ENSG00000238034	cis	79.7	Testis	8.5e-06	FDR<5%	-0.316233	G	A	GTEx v8	PMID:23715323	TRUE	FALSE	401	0	2	2
Variant	rs201561	rs201561	rs201588	1	r2	0.8	20	22031156	22050518	eQTL	LINC01427	ENSG00000225321	cis	212.5	Testis	2.7e-05	FDR<5%	0.202998	G	A	GTEx v8	PMID:23715323	TRUE	FALSE	420	0	1	1
Variant	rs201561	rs201561	rs201589	1	r2	0.8	20	22031397	22050759	eQTL	CHIC2	ENSG00000109220	trans	-	Cells - Macrophages	7.1e-07	FDR<5%	0.04572	T	C	The Cardiogenics Project	PMID:27558669	FALSE	FALSE	169	0	0	1
Variant	rs201561	rs201561	rs201589	1	r2	0.8	20	22031397	22050759	eQTL	MAT2B	ENSG00000038274	trans	-	Cells - Macrophages	3.8e-06	FDR<5%	0.03578	T	C	The Cardiogenics Project	PMID:27558669	FALSE	FALSE	135	0	0	1
Variant	rs201561	rs201561	rs201589	1	r2	0.8	20	22031397	22050759	eQTL	TPD52L1	ENSG00000111907	trans	-	Cells - Macrophages	7.2e-06	FDR<5%	-0.18288	T	C	The Cardiogenics Project	PMID:27558669	FALSE	FALSE	115	0	0	1
Variant	rs201561	rs201561	rs201589	1	r2	0.8	20	22031397	22050759	eQTL	TBPL1	ENSG00000028839	trans	-	Cells - Macrophages	8.2e-06	FDR<5%	0.03831	T	C	The Cardiogenics Project	PMID:27558669	FALSE	FALSE	85	0	0	1
Variant	rs201561	rs201561	rs201589	1	r2	0.8	20	22031397	22050759	eQTL	PAX1	ENSG00000125813	cis	332.3	Esophagus - Mucosa	3.8e-08	FDR<5%	-0.2749	T	C	GTEx v8	PMID:23715323	TRUE	FALSE	688	0	2	2
Variant	rs201561	rs201561	rs201589	1	r2	0.8	20	22031397	22050759	eQTL	PAX1	ENSG00000125813	cis	332.3	Muscle skeletal	0.00019	FDR<5%	-0.143711	T	C	GTEx v8	PMID:23715323	TRUE	FALSE	381	0	2	2
Variant	rs201561	rs201561	rs201589	1	r2	0.8	20	22031397	22050759	eQTL	RP5-1185K9.1	ENSG00000238034	cis	80	Testis	1.1e-05	FDR<5%	-0.314188	T	C	GTEx v8	PMID:23715323	TRUE	FALSE	401	0	1	1
Variant	rs201561	rs201561	rs201589	1	r2	0.8	20	22031397	22050759	eQTL	LINC01427	ENSG00000225321	cis	212.3	Testis	5e-05	FDR<5%	0.197113	T	C	GTEx v8	PMID:23715323	TRUE	FALSE	420	0	1	1
Variant	rs201561	rs201561	rs201590	1	r2	0.8	20	22031530	22050892	eQTL	CHIC2	ENSG00000109220	trans	-	Cells - Macrophages	7.2e-07	FDR<5%	0.04508	T	A	The Cardiogenics Project	PMID:27558669	FALSE	FALSE	169	0	0	1
Variant	rs201561	rs201561	rs201590	1	r2	0.8	20	22031530	22050892	eQTL	MAT2B	ENSG00000038274	trans	-	Cells - Macrophages	4.4e-06	FDR<5%	0.03506	T	A	The Cardiogenics Project	PMID:27558669	FALSE	FALSE	135	0	0	1
Variant	rs201561	rs201561	rs201590	1	r2	0.8	20	22031530	22050892	eQTL	TPD52L1	ENSG00000111907	trans	-	Cells - Macrophages	7.5e-06	FDR<5%	-0.18015	T	A	The Cardiogenics Project	PMID:27558669	FALSE	FALSE	115	0	0	1
Variant	rs201561	rs201561	rs201590	1	r2	0.8	20	22031530	22050892	eQTL	TBPL1	ENSG00000028839	trans	-	Cells - Macrophages	8.7e-06	FDR<5%	0.03771	T	A	The Cardiogenics Project	PMID:27558669	FALSE	FALSE	85	0	0	1
Variant	rs201561	rs201561	rs201590	1	r2	0.8	20	22031530	22050892	eQTL	PAX1	ENSG00000125813	cis	332.4	Esophagus - Mucosa	7.1e-09	FDR<5%	-0.289006	T	A	GTEx v8	PMID:23715323	TRUE	FALSE	688	0	2	2
Variant	rs201561	rs201561	rs201590	1	r2	0.8	20	22031530	22050892	eQTL	PAX1	ENSG00000125813	cis	332.4	Muscle skeletal	0.00025	FDR<5%	-0.141695	T	A	GTEx v8	PMID:23715323	TRUE	FALSE	381	0	2	2
Variant	rs201561	rs201561	rs201590	1	r2	0.8	20	22031530	22050892	eQTL	RP5-1185K9.1	ENSG00000238034	cis	80.1	Breast - Mammary tissue	0.00011	FDR<5%	-0.136486	T	A	GTEx v8	PMID:23715323	TRUE	FALSE	308	0	2	2
Variant	rs201561	rs201561	rs201590	1	r2	0.8	20	22031530	22050892	eQTL	RP5-1185K9.1	ENSG00000238034	cis	80.1	Testis	8.5e-06	FDR<5%	-0.316233	T	A	GTEx v8	PMID:23715323	TRUE	FALSE	401	0	2	2
Variant	rs201561	rs201561	rs201590	1	r2	0.8	20	22031530	22050892	eQTL	LINC01427	ENSG00000225321	cis	212.2	Testis	2.7e-05	FDR<5%	0.202998	T	A	GTEx v8	PMID:23715323	TRUE	FALSE	420	0	1	1
Variant	rs201561	rs201561	rs201592	1	r2	0.8	20	22032464	22051826	eQTL	CHIC2	ENSG00000109220	trans	-	Cells - Macrophages	7.2e-07	FDR<5%	0.04507	A	T	The Cardiogenics Project	PMID:27558669	FALSE	FALSE	169	0	0	1
Variant	rs201561	rs201561	rs201592	1	r2	0.8	20	22032464	22051826	eQTL	MAT2B	ENSG00000038274	trans	-	Cells - Macrophages	4.4e-06	FDR<5%	0.03507	A	T	The Cardiogenics Project	PMID:27558669	FALSE	FALSE	135	0	0	1
Variant	rs201561	rs201561	rs201592	1	r2	0.8	20	22032464	22051826	eQTL	TPD52L1	ENSG00000111907	trans	-	Cells - Macrophages	7.4e-06	FDR<5%	-0.18012	A	T	The Cardiogenics Project	PMID:27558669	FALSE	FALSE	115	0	0	1
Variant	rs201561	rs201561	rs201592	1	r2	0.8	20	22032464	22051826	eQTL	TBPL1	ENSG00000028839	trans	-	Cells - Macrophages	8.7e-06	FDR<5%	0.03769	A	T	The Cardiogenics Project	PMID:27558669	FALSE	FALSE	85	0	0	1
Variant	rs201561	rs201561	rs201592	1	r2	0.8	20	22032464	22051826	eQTL	PAX1	ENSG00000125813	cis	333.3	Esophagus - Mucosa	2.1e-08	FDR<5%	-0.28242	A	T	GTEx v8	PMID:23715323	TRUE	FALSE	688	0	2	2
Variant	rs201561	rs201561	rs201592	1	r2	0.8	20	22032464	22051826	eQTL	PAX1	ENSG00000125813	cis	333.3	Muscle skeletal	0.00025	FDR<5%	-0.142141	A	T	GTEx v8	PMID:23715323	TRUE	FALSE	381	0	2	2
Variant	rs201561	rs201561	rs201592	1	r2	0.8	20	22032464	22051826	eQTL	RP5-1185K9.1	ENSG00000238034	cis	81	Breast - Mammary tissue	3.3e-05	FDR<5%	-0.147014	A	T	GTEx v8	PMID:23715323	TRUE	FALSE	308	0	2	2
Variant	rs201561	rs201561	rs201592	1	r2	0.8	20	22032464	22051826	eQTL	RP5-1185K9.1	ENSG00000238034	cis	81	Testis	9.9e-06	FDR<5%	-0.314667	A	T	GTEx v8	PMID:23715323	TRUE	FALSE	401	0	2	2
Variant	rs201561	rs201561	rs201593	1	r2	0.8	20	22033819	22053181	eQTL	CHIC2	ENSG00000109220	trans	-	Cells - Macrophages	7.2e-07	FDR<5%	0.04505	A	G	The Cardiogenics Project	PMID:27558669	FALSE	FALSE	169	0	0	1
Variant	rs201561	rs201561	rs201593	1	r2	0.8	20	22033819	22053181	eQTL	MAT2B	ENSG00000038274	trans	-	Cells - Macrophages	4.3e-06	FDR<5%	0.03506	A	G	The Cardiogenics Project	PMID:27558669	FALSE	FALSE	135	0	0	1
Variant	rs201561	rs201561	rs201593	1	r2	0.8	20	22033819	22053181	eQTL	TPD52L1	ENSG00000111907	trans	-	Cells - Macrophages	7.4e-06	FDR<5%	-0.18005	A	G	The Cardiogenics Project	PMID:27558669	FALSE	FALSE	115	0	0	1
Variant	rs201561	rs201561	rs201593	1	r2	0.8	20	22033819	22053181	eQTL	TBPL1	ENSG00000028839	trans	-	Cells - Macrophages	8.7e-06	FDR<5%	0.03766	A	G	The Cardiogenics Project	PMID:27558669	FALSE	FALSE	85	0	0	1
Variant	rs201561	rs201561	rs201593	1	r2	0.8	20	22033819	22053181	eQTL	PAX1	ENSG00000125813	cis	334.7	Esophagus - Mucosa	7.1e-09	FDR<5%	-0.28934	A	G	GTEx v8	PMID:23715323	TRUE	FALSE	688	0	2	2
Variant	rs201561	rs201561	rs201593	1	r2	0.8	20	22033819	22053181	eQTL	PAX1	ENSG00000125813	cis	334.7	Muscle skeletal	0.00021	FDR<5%	-0.143323	A	G	GTEx v8	PMID:23715323	TRUE	FALSE	381	0	2	2
Variant	rs201561	rs201561	rs201593	1	r2	0.8	20	22033819	22053181	eQTL	RP5-1185K9.1	ENSG00000238034	cis	82.4	Testis	8.5e-06	FDR<5%	-0.316233	A	G	GTEx v8	PMID:23715323	TRUE	FALSE	401	0	1	1
Variant	rs201561	rs201561	rs201593	1	r2	0.8	20	22033819	22053181	eQTL	LINC01427	ENSG00000225321	cis	209.9	Testis	2.7e-05	FDR<5%	0.202998	A	G	GTEx v8	PMID:23715323	TRUE	FALSE	420	0	1	1
Variant	rs201561	rs201561	rs201594	1	r2	0.8	20	22034671	22054033	eQTL	CHIC2	ENSG00000109220	trans	-	Cells - Macrophages	7e-07	FDR<5%	0.04508	T	C	The Cardiogenics Project	PMID:27558669	FALSE	FALSE	169	0	0	1
Variant	rs201561	rs201561	rs201594	1	r2	0.8	20	22034671	22054033	eQTL	MAT2B	ENSG00000038274	trans	-	Cells - Macrophages	4.3e-06	FDR<5%	0.03508	T	C	The Cardiogenics Project	PMID:27558669	FALSE	FALSE	135	0	0	1
Variant	rs201561	rs201561	rs201594	1	r2	0.8	20	22034671	22054033	eQTL	TPD52L1	ENSG00000111907	trans	-	Cells - Macrophages	7.4e-06	FDR<5%	-0.18	T	C	The Cardiogenics Project	PMID:27558669	FALSE	FALSE	115	0	0	1
Variant	rs201561	rs201561	rs201594	1	r2	0.8	20	22034671	22054033	eQTL	TBPL1	ENSG00000028839	trans	-	Cells - Macrophages	8.7e-06	FDR<5%	0.03766	T	C	The Cardiogenics Project	PMID:27558669	FALSE	FALSE	85	0	0	1
Variant	rs201561	rs201561	rs201594	1	r2	0.8	20	22034671	22054033	eQTL	KIZ	ENSG00000088970	trans	807.4	Brain - Cerebellum	0.00098	FWER<5%	-	-	-	ScanDB	PMID:19933162	FALSE	FALSE	52	0	0	1
Variant	rs201561	rs201561	rs201594	1	r2	0.8	20	22034671	22054033	eQTL	PAX1	ENSG00000125813	cis	335.5	Esophagus - Mucosa	7.1e-09	FDR<5%	-0.28934	T	C	GTEx v8	PMID:23715323	TRUE	FALSE	688	0	2	2
Variant	rs201561	rs201561	rs201594	1	r2	0.8	20	22034671	22054033	eQTL	PAX1	ENSG00000125813	cis	335.5	Muscle skeletal	0.00021	FDR<5%	-0.143323	T	C	GTEx v8	PMID:23715323	TRUE	FALSE	381	0	2	2
Variant	rs201561	rs201561	rs201594	1	r2	0.8	20	22034671	22054033	eQTL	RP5-1185K9.1	ENSG00000238034	cis	83.3	Testis	8.5e-06	FDR<5%	-0.316233	T	C	GTEx v8	PMID:23715323	TRUE	FALSE	401	0	1	1
Variant	rs201561	rs201561	rs201594	1	r2	0.8	20	22034671	22054033	eQTL	LINC01427	ENSG00000225321	cis	209	Testis	2.7e-05	FDR<5%	0.202998	T	C	GTEx v8	PMID:23715323	TRUE	FALSE	420	0	1	1
Variant	rs201561	rs201561	rs2876631	1	r2	0.8	20	22036811	22056173	eQTL	CHIC2	ENSG00000109220	trans	-	Cells - Macrophages	8.1e-07	FDR<5%	0.04489	A	G	The Cardiogenics Project	PMID:27558669	FALSE	FALSE	169	0	0	1
Variant	rs201561	rs201561	rs2876631	1	r2	0.8	20	22036811	22056173	eQTL	MAT2B	ENSG00000038274	trans	-	Cells - Macrophages	4.1e-06	FDR<5%	0.03519	A	G	The Cardiogenics Project	PMID:27558669	FALSE	FALSE	135	0	0	1
Variant	rs201561	rs201561	rs2876631	1	r2	0.8	20	22036811	22056173	eQTL	TPD52L1	ENSG00000111907	trans	-	Cells - Macrophages	6.9e-06	FDR<5%	-0.18077	A	G	The Cardiogenics Project	PMID:27558669	FALSE	FALSE	115	0	0	1
Variant	rs201561	rs201561	rs2876631	1	r2	0.8	20	22036811	22056173	eQTL	TBPL1	ENSG00000028839	trans	-	Cells - Macrophages	9.4e-06	FDR<5%	0.03757	A	G	The Cardiogenics Project	PMID:27558669	FALSE	FALSE	85	0	0	1
Variant	rs201561	rs201561	rs2876631	1	r2	0.8	20	22036811	22056173	eQTL	PAX1	ENSG00000125813	cis	337.7	Esophagus - Mucosa	7.1e-09	FDR<5%	0.28934	G	A	GTEx v8	PMID:23715323	TRUE	FALSE	688	0	2	2
Variant	rs201561	rs201561	rs2876631	1	r2	0.8	20	22036811	22056173	eQTL	PAX1	ENSG00000125813	cis	337.7	Muscle skeletal	0.00021	FDR<5%	0.143323	G	A	GTEx v8	PMID:23715323	TRUE	FALSE	381	0	2	2
Variant	rs201561	rs201561	rs2876631	1	r2	0.8	20	22036811	22056173	eQTL	RP5-1185K9.1	ENSG00000238034	cis	85.4	Testis	8.5e-06	FDR<5%	0.316233	G	A	GTEx v8	PMID:23715323	TRUE	FALSE	401	0	1	1
Variant	rs201561	rs201561	rs2876631	1	r2	0.8	20	22036811	22056173	eQTL	LINC01427	ENSG00000225321	cis	206.9	Testis	2.7e-05	FDR<5%	-0.202998	G	A	GTEx v8	PMID:23715323	TRUE	FALSE	420	0	1	1
Variant	rs201561	rs201561	rs6047844	1	r2	0.8	20	22037575	22056937	eQTL	CHIC2	ENSG00000109220	trans	-	Cells - Macrophages	8.5e-07	FDR<5%	0.04482	T	C	The Cardiogenics Project	PMID:27558669	FALSE	FALSE	169	0	0	1
Variant	rs201561	rs201561	rs6047844	1	r2	0.8	20	22037575	22056937	eQTL	MAT2B	ENSG00000038274	trans	-	Cells - Macrophages	4e-06	FDR<5%	0.03522	T	C	The Cardiogenics Project	PMID:27558669	FALSE	FALSE	135	0	0	1
Variant	rs201561	rs201561	rs6047844	1	r2	0.8	20	22037575	22056937	eQTL	TPD52L1	ENSG00000111907	trans	-	Cells - Macrophages	6.8e-06	FDR<5%	-0.18097	T	C	The Cardiogenics Project	PMID:27558669	FALSE	FALSE	115	0	0	1
Variant	rs201561	rs201561	rs6047844	1	r2	0.8	20	22037575	22056937	eQTL	TBPL1	ENSG00000028839	trans	-	Cells - Macrophages	9.6e-06	FDR<5%	0.03753	T	C	The Cardiogenics Project	PMID:27558669	FALSE	FALSE	85	0	0	1
Variant	rs201561	rs201561	rs6047844	1	r2	0.8	20	22037575	22056937	eQTL	PAX1	ENSG00000125813	cis	338.5	Esophagus - Mucosa	7.1e-09	FDR<5%	0.28934	C	T	GTEx v8	PMID:23715323	TRUE	FALSE	688	0	2	2
Variant	rs201561	rs201561	rs6047844	1	r2	0.8	20	22037575	22056937	eQTL	PAX1	ENSG00000125813	cis	338.5	Muscle skeletal	0.00021	FDR<5%	0.143323	C	T	GTEx v8	PMID:23715323	TRUE	FALSE	381	0	2	2
Variant	rs201561	rs201561	rs6047844	1	r2	0.8	20	22037575	22056937	eQTL	RP5-1185K9.1	ENSG00000238034	cis	86.2	Testis	8.5e-06	FDR<5%	0.316233	C	T	GTEx v8	PMID:23715323	TRUE	FALSE	401	0	1	1
Variant	rs201561	rs201561	rs6047844	1	r2	0.8	20	22037575	22056937	eQTL	LINC01427	ENSG00000225321	cis	206.1	Testis	2.7e-05	FDR<5%	-0.202998	C	T	GTEx v8	PMID:23715323	TRUE	FALSE	420	0	1	1
Variant	rs201561	rs201561	rs913063	1	r2	0.8	20	22042418	22061780	eQTL	RGS12	ENSG00000159788	trans	-	Cells - Macrophages	5.5e-06	FDR<5%	-0.07784	A	C	The Cardiogenics Project	PMID:27558669	FALSE	FALSE	44	0	0	1
Variant	rs201561	rs201561	rs913063	1	r2	0.8	20	22042418	22061780	eQTL	OVOL2	ENSG00000125850	-	4002.6	Brain - Cerebellum	0.0081	FWER<5%	-	-	-	ScanDB	PMID:19933162	FALSE	FALSE	67	0	0	1
Variant	rs201561	rs201561	rs913063	1	r2	0.8	20	22042418	22061780	eQTL	KIZ	ENSG00000088970	trans	815.2	Brain - Cerebellum	0.0033	FWER<5%	-	-	-	ScanDB	PMID:19933162	FALSE	FALSE	52	0	0	1
Variant	rs201561	rs201561	rs913063	1	r2	0.8	20	22042418	22061780	eQTL	PAX1	ENSG00000125813	cis	343.3	Esophagus - Mucosa	6e-07	FDR<5%	0.250921	C	A	GTEx v8	PMID:23715323	TRUE	FALSE	688	0	2	2
Variant	rs201561	rs201561	rs913063	1	r2	0.8	20	22042418	22061780	eQTL	PAX1	ENSG00000125813	cis	343.3	Muscle skeletal	0.00027	FDR<5%	0.141631	C	A	GTEx v8	PMID:23715323	TRUE	FALSE	381	0	2	2
Variant	rs201561	rs201561	rs913063	1	r2	0.8	20	22042418	22061780	eQTL	RP5-1185K9.1	ENSG00000238034	cis	91	Testis	2.7e-05	FDR<5%	0.30385	C	A	GTEx v8	PMID:23715323	TRUE	FALSE	401	0	1	1
Variant	rs201561	rs201561	rs913063	1	r2	0.8	20	22042418	22061780	eQTL	LINC01427	ENSG00000225321	cis	201.3	Testis	0.00012	FDR<5%	-0.189339	C	A	GTEx v8	PMID:23715323	TRUE	FALSE	420	0	1	1
Variant	rs201561	rs201561	rs6036026	1	r2	0.8	20	22044205	22063567	eQTL	RGS12	ENSG00000159788	trans	-	Cells - Macrophages	5.2e-06	FDR<5%	-0.07794	T	C	The Cardiogenics Project	PMID:27558669	FALSE	FALSE	44	0	0	1
Variant	rs201561	rs201561	rs6036026	1	r2	0.8	20	22044205	22063567	eQTL	PAX1	ENSG00000125813	cis	345.1	Esophagus - Mucosa	8.3e-08	FDR<5%	0.269217	C	T	GTEx v8	PMID:23715323	TRUE	FALSE	688	0	1	1
Variant	rs201561	rs201561	rs6036026	1	r2	0.8	20	22044205	22063567	eQTL	RP5-1185K9.1	ENSG00000238034	cis	92.8	Testis	2.9e-05	FDR<5%	0.303089	C	T	GTEx v8	PMID:23715323	TRUE	FALSE	401	0	1	1
Variant	rs201561	rs201561	rs6036026	1	r2	0.8	20	22044205	22063567	eQTL	LINC01427	ENSG00000225321	cis	199.5	Testis	7.8e-05	FDR<5%	-0.194862	C	T	GTEx v8	PMID:23715323	TRUE	FALSE	420	0	1	1
Variant	rs201561	rs201561	rs6036027	1	r2	0.8	20	22044277	22063639	eQTL	RGS12	ENSG00000159788	trans	-	Cells - Macrophages	5.2e-06	FDR<5%	-0.07794	C	G	The Cardiogenics Project	PMID:27558669	FALSE	FALSE	44	0	0	1
Variant	rs201561	rs201561	rs6036027	1	r2	0.8	20	22044277	22063639	eQTL	PAX1	ENSG00000125813	cis	345.2	Esophagus - Mucosa	8.3e-08	FDR<5%	0.269217	G	C	GTEx v8	PMID:23715323	TRUE	FALSE	688	0	1	1
Variant	rs201561	rs201561	rs6036027	1	r2	0.8	20	22044277	22063639	eQTL	RP5-1185K9.1	ENSG00000238034	cis	92.9	Testis	2.9e-05	FDR<5%	0.303089	G	C	GTEx v8	PMID:23715323	TRUE	FALSE	401	0	1	1
Variant	rs201561	rs201561	rs6036027	1	r2	0.8	20	22044277	22063639	eQTL	LINC01427	ENSG00000225321	cis	199.4	Testis	7.8e-05	FDR<5%	-0.194862	G	C	GTEx v8	PMID:23715323	TRUE	FALSE	420	0	1	1
Variant	rs201561	rs201561	rs4813445	1	r2	0.8	20	22047177	22066539	eQTL	RGS12	ENSG00000159788	trans	-	Cells - Macrophages	5.1e-06	FDR<5%	-0.07814	G	A	The Cardiogenics Project	PMID:27558669	FALSE	FALSE	44	0	0	1
Variant	rs201561	rs201561	rs4813445	1	r2	0.8	20	22047177	22066539	eQTL	PAX1	ENSG00000125813	cis	348.1	Esophagus - Mucosa	8.3e-08	FDR<5%	0.269217	A	G	GTEx v8	PMID:23715323	TRUE	FALSE	688	0	1	1
Variant	rs201561	rs201561	rs4813445	1	r2	0.8	20	22047177	22066539	eQTL	RP5-1185K9.1	ENSG00000238034	cis	95.8	Testis	2.9e-05	FDR<5%	0.303089	A	G	GTEx v8	PMID:23715323	TRUE	FALSE	401	0	1	1
Variant	rs201561	rs201561	rs4813445	1	r2	0.8	20	22047177	22066539	eQTL	LINC01427	ENSG00000225321	cis	196.5	Testis	7.8e-05	FDR<5%	-0.194862	A	G	GTEx v8	PMID:23715323	TRUE	FALSE	420	0	1	1
Variant	rs201561	rs201561	rs6036029	1	r2	0.8	20	22049177	22068539	eQTL	RGS12	ENSG00000159788	trans	-	Cells - Macrophages	5.6e-06	FDR<5%	-0.07773	C	T	The Cardiogenics Project	PMID:27558669	FALSE	FALSE	44	0	0	1
Variant	rs201561	rs201561	rs6036029	1	r2	0.8	20	22049177	22068539	eQTL	PAX1	ENSG00000125813	cis	350.1	Esophagus - Mucosa	8.3e-08	FDR<5%	0.269217	T	C	GTEx v8	PMID:23715323	TRUE	FALSE	688	0	1	1
Variant	rs201561	rs201561	rs6036029	1	r2	0.8	20	22049177	22068539	eQTL	RP5-1185K9.1	ENSG00000238034	cis	97.8	Testis	2.9e-05	FDR<5%	0.303089	T	C	GTEx v8	PMID:23715323	TRUE	FALSE	401	0	1	1
Variant	rs201561	rs201561	rs6036029	1	r2	0.8	20	22049177	22068539	eQTL	LINC01427	ENSG00000225321	cis	194.5	Testis	7.8e-05	FDR<5%	-0.194862	T	C	GTEx v8	PMID:23715323	TRUE	FALSE	420	0	1	1
Variant	rs201561	rs201561	rs4813446	1	r2	0.8	20	22049759	22069121	eQTL	RGS12	ENSG00000159788	trans	-	Cells - Macrophages	5.6e-06	FDR<5%	-0.07771	T	C	The Cardiogenics Project	PMID:27558669	FALSE	FALSE	44	0	0	1
Variant	rs201561	rs201561	rs4813446	1	r2	0.8	20	22049759	22069121	eQTL	PAX1	ENSG00000125813	cis	350.6	Esophagus - Mucosa	8.3e-08	FDR<5%	0.269217	C	T	GTEx v8	PMID:23715323	TRUE	FALSE	688	0	1	1
Variant	rs201561	rs201561	rs4813446	1	r2	0.8	20	22049759	22069121	eQTL	RP5-1185K9.1	ENSG00000238034	cis	98.3	Testis	2.9e-05	FDR<5%	0.303089	C	T	GTEx v8	PMID:23715323	TRUE	FALSE	401	0	1	1
Variant	rs201561	rs201561	rs4813446	1	r2	0.8	20	22049759	22069121	eQTL	LINC01427	ENSG00000225321	cis	193.9	Testis	7.8e-05	FDR<5%	-0.194862	C	T	GTEx v8	PMID:23715323	TRUE	FALSE	420	0	1	1
Variant	rs201561	rs201561	rs1160312	1	r2	0.8	20	22050503	22069865	eQTL	RGS12	ENSG00000159788	trans	-	Cells - Macrophages	5.7e-06	FDR<5%	-0.07769	A	G	The Cardiogenics Project	PMID:27558669	FALSE	FALSE	44	0	0	1
Variant	rs201561	rs201561	rs1160312	1	r2	0.8	20	22050503	22069865	eQTL	OVOL2	ENSG00000125850	-	4010.7	Brain - Cerebellum	0.0081	FWER<5%	-	-	-	ScanDB	PMID:19933162	FALSE	FALSE	67	0	0	1
Variant	rs201561	rs201561	rs1160312	1	r2	0.8	20	22050503	22069865	eQTL	KIZ	ENSG00000088970	trans	823.2	Brain - Cerebellum	0.0033	FWER<5%	-	-	-	ScanDB	PMID:19933162	FALSE	FALSE	52	0	0	1
Variant	rs201561	rs201561	rs1160312	1	r2	0.8	20	22050503	22069865	eQTL	PAX1	ENSG00000125813	cis	351.4	Esophagus - Mucosa	8.3e-08	FDR<5%	0.269217	G	A	GTEx v8	PMID:23715323	TRUE	FALSE	688	0	1	1
Variant	rs201561	rs201561	rs1160312	1	r2	0.8	20	22050503	22069865	eQTL	RP5-1185K9.1	ENSG00000238034	cis	99.1	Testis	2.9e-05	FDR<5%	0.303089	G	A	GTEx v8	PMID:23715323	TRUE	FALSE	401	0	1	1
Variant	rs201561	rs201561	rs1160312	1	r2	0.8	20	22050503	22069865	eQTL	LINC01427	ENSG00000225321	cis	193.2	Testis	7.8e-05	FDR<5%	-0.194862	G	A	GTEx v8	PMID:23715323	TRUE	FALSE	420	0	1	1
Variant	rs201561	rs201561	rs1887056	1	r2	0.8	20	22051811	22071173	eQTL	RGS12	ENSG00000159788	trans	-	Cells - Macrophages	5.9e-06	FDR<5%	-0.07754	A	C	The Cardiogenics Project	PMID:27558669	FALSE	FALSE	44	0	0	1
Variant	rs201561	rs201561	rs1887056	1	r2	0.8	20	22051811	22071173	eQTL	PAX1	ENSG00000125813	cis	352.7	Esophagus - Mucosa	8.3e-08	FDR<5%	0.269217	C	A	GTEx v8	PMID:23715323	TRUE	FALSE	688	0	1	1
Variant	rs201561	rs201561	rs1887056	1	r2	0.8	20	22051811	22071173	eQTL	RP5-1185K9.1	ENSG00000238034	cis	100.4	Testis	2.9e-05	FDR<5%	0.303089	C	A	GTEx v8	PMID:23715323	TRUE	FALSE	401	0	1	1
Variant	rs201561	rs201561	rs1887056	1	r2	0.8	20	22051811	22071173	eQTL	LINC01427	ENSG00000225321	cis	191.9	Testis	7.8e-05	FDR<5%	-0.194862	C	A	GTEx v8	PMID:23715323	TRUE	FALSE	420	0	1	1
Variant	rs201561	rs201561	rs6113491	1	r2	0.8	20	22057415	22076777	eQTL	PAX1	ENSG00000125813	cis	358.3	Esophagus - Mucosa	6e-08	FDR<5%	0.273386	C	A	GTEx v8	PMID:23715323	TRUE	FALSE	688	0	1	1
Variant	rs201561	rs201561	rs6113491	1	r2	0.8	20	22057415	22076777	eQTL	RP5-1185K9.1	ENSG00000238034	cis	106	Testis	7.9e-05	FDR<5%	0.287457	C	A	GTEx v8	PMID:23715323	TRUE	FALSE	401	0	1	1
Variant	rs201561	rs201561	rs34815017	1	r2	0.8	20	22058383	22077745	eQTL	PAX1	ENSG00000125813	cis	359.3	Esophagus - Mucosa	8.3e-08	FDR<5%	0.269217	G	C	GTEx v8	PMID:23715323	TRUE	FALSE	688	0	1	1
Variant	rs201561	rs201561	rs34815017	1	r2	0.8	20	22058383	22077745	eQTL	RP5-1185K9.1	ENSG00000238034	cis	107	Testis	2.9e-05	FDR<5%	0.303089	G	C	GTEx v8	PMID:23715323	TRUE	FALSE	401	0	1	1
Variant	rs201561	rs201561	rs34815017	1	r2	0.8	20	22058383	22077745	eQTL	LINC01427	ENSG00000225321	cis	185.3	Testis	7.8e-05	FDR<5%	-0.194862	G	C	GTEx v8	PMID:23715323	TRUE	FALSE	420	0	1	1
Variant	rs201561	rs201561	rs111439671	1	r2	0.8	20	22058386	22077748	eQTL	PAX1	ENSG00000125813	cis	359.3	Esophagus - Mucosa	8.3e-08	FDR<5%	0.269217	CTA	C	GTEx v8	PMID:23715323	TRUE	FALSE	688	0	1	1
Variant	rs201561	rs201561	rs111439671	1	r2	0.8	20	22058386	22077748	eQTL	RP5-1185K9.1	ENSG00000238034	cis	107	Testis	2.9e-05	FDR<5%	0.303089	CTA	C	GTEx v8	PMID:23715323	TRUE	FALSE	401	0	1	1
Variant	rs201561	rs201561	rs111439671	1	r2	0.8	20	22058386	22077748	eQTL	LINC01427	ENSG00000225321	cis	185.3	Testis	7.8e-05	FDR<5%	-0.194862	CTA	C	GTEx v8	PMID:23715323	TRUE	FALSE	420	0	1	1
Variant	rs201561	rs201561	rs6113492	0.98	r2	0.8	20	22058506	22077868	eQTL	CLDND1	ENSG00000080822	trans	-	Cells - Macrophages	4e-06	FDR<5%	0.03867	G	C	The Cardiogenics Project	PMID:27558669	FALSE	FALSE	161	0	0	1
Variant	rs201561	rs201561	rs6113492	0.98	r2	0.8	20	22058506	22077868	eQTL	CHIC2	ENSG00000109220	trans	-	Cells - Macrophages	4.1e-07	FDR<5%	0.04629	G	C	The Cardiogenics Project	PMID:27558669	FALSE	FALSE	169	0	0	1
Variant	rs201561	rs201561	rs6113492	0.98	r2	0.8	20	22058506	22077868	eQTL	PAX1	ENSG00000125813	cis	359.4	Esophagus - Mucosa	1e-05	FDR<5%	0.225768	C	G	GTEx v8	PMID:23715323	TRUE	FALSE	688	0	1	1
Variant	rs201561	rs201561	rs6113492	0.98	r2	0.8	20	22058506	22077868	eQTL	RP5-1185K9.1	ENSG00000238034	cis	107.1	Testis	2.3e-05	FDR<5%	0.30519	C	G	GTEx v8	PMID:23715323	TRUE	FALSE	401	0	1	1
Variant	rs201561	rs201561	rs6113494	1	r2	0.8	20	22058945	22078307	eQTL	PAX1	ENSG00000125813	cis	359.8	Esophagus - Mucosa	6e-07	FDR<5%	0.250921	T	C	GTEx v8	PMID:23715323	TRUE	FALSE	688	0	1	1
Variant	rs201561	rs201561	rs6113494	1	r2	0.8	20	22058945	22078307	eQTL	RP5-1185K9.1	ENSG00000238034	cis	107.5	Testis	2.7e-05	FDR<5%	0.30385	T	C	GTEx v8	PMID:23715323	TRUE	FALSE	401	0	1	1
Variant	rs201561	rs201561	rs6113494	1	r2	0.8	20	22058945	22078307	eQTL	LINC01427	ENSG00000225321	cis	184.8	Testis	0.00012	FDR<5%	-0.189339	T	C	GTEx v8	PMID:23715323	TRUE	FALSE	420	0	1	1
Variant	rs201561	rs201561	rs76917973	1	r2	0.8	20	22061314	22080676	eQTL	PAX1	ENSG00000125813	cis	362.2	Esophagus - Mucosa	8.3e-08	FDR<5%	0.269217	GTA	G	GTEx v8	PMID:23715323	TRUE	FALSE	688	0	1	1
Variant	rs201561	rs201561	rs76917973	1	r2	0.8	20	22061314	22080676	eQTL	RP5-1185K9.1	ENSG00000238034	cis	109.9	Testis	2.9e-05	FDR<5%	0.303089	GTA	G	GTEx v8	PMID:23715323	TRUE	FALSE	401	0	1	1
Variant	rs201561	rs201561	rs76917973	1	r2	0.8	20	22061314	22080676	eQTL	LINC01427	ENSG00000225321	cis	182.4	Testis	7.8e-05	FDR<5%	-0.194862	GTA	G	GTEx v8	PMID:23715323	TRUE	FALSE	420	0	1	1
Variant	rs201561	rs201561	rs6113496	1	r2	0.8	20	22061632	22080994	eQTL	RGS12	ENSG00000159788	trans	-	Cells - Macrophages	5.9e-06	FDR<5%	-0.07774	G	T	The Cardiogenics Project	PMID:27558669	FALSE	FALSE	44	0	0	1
Variant	rs201561	rs201561	rs6113496	1	r2	0.8	20	22061632	22080994	eQTL	PAX1	ENSG00000125813	cis	362.5	Esophagus - Mucosa	2.5e-07	FDR<5%	0.26261	T	G	GTEx v8	PMID:23715323	TRUE	FALSE	688	0	1	1
Variant	rs201561	rs201561	rs6113496	1	r2	0.8	20	22061632	22080994	eQTL	RP5-1185K9.1	ENSG00000238034	cis	110.2	Breast - Mammary tissue	8.4e-05	FDR<5%	0.139061	T	G	GTEx v8	PMID:23715323	TRUE	FALSE	308	0	2	2
Variant	rs201561	rs201561	rs6113496	1	r2	0.8	20	22061632	22080994	eQTL	RP5-1185K9.1	ENSG00000238034	cis	110.2	Testis	2.6e-05	FDR<5%	0.304909	T	G	GTEx v8	PMID:23715323	TRUE	FALSE	401	0	2	2
Variant	rs201561	rs201561	rs28972484	1	r2	0.8	20	22063265	22082627	eQTL	RGS12	ENSG00000159788	trans	-	Cells - Macrophages	8.1e-06	FDR<5%	-0.07825	C	T	The Cardiogenics Project	PMID:27558669	FALSE	FALSE	44	0	0	1
Variant	rs201561	rs201561	rs28972484	1	r2	0.8	20	22063265	22082627	eQTL	CHIC2	ENSG00000109220	trans	-	Cells - Macrophages	9.7e-06	FDR<5%	0.04064	C	T	The Cardiogenics Project	PMID:27558669	FALSE	FALSE	169	0	0	1
Variant	rs201561	rs201561	rs6036037	1	r2	0.8	20	22070525	22089887	eQTL	RGS12	ENSG00000159788	trans	-	Cells - Macrophages	3.2e-06	FDR<5%	-0.08042	A	C	The Cardiogenics Project	PMID:27558669	FALSE	FALSE	44	0	0	1
Variant	rs201561	rs201561	rs6036037	1	r2	0.8	20	22070525	22089887	eQTL	CHIC2	ENSG00000109220	trans	-	Cells - Macrophages	8.2e-06	FDR<5%	0.04035	A	C	The Cardiogenics Project	PMID:27558669	FALSE	FALSE	169	0	0	1
Variant	rs201561	rs201561	rs6036037	1	r2	0.8	20	22070525	22089887	eQTL	PAX1	ENSG00000125813	cis	371.4	Esophagus - Mucosa	8.3e-08	FDR<5%	0.269217	C	A	GTEx v8	PMID:23715323	TRUE	FALSE	688	0	1	1
Variant	rs201561	rs201561	rs6036037	1	r2	0.8	20	22070525	22089887	eQTL	RP5-1185K9.1	ENSG00000238034	cis	119.1	Testis	2.9e-05	FDR<5%	0.303089	C	A	GTEx v8	PMID:23715323	TRUE	FALSE	401	0	1	1
Variant	rs201561	rs201561	rs6036037	1	r2	0.8	20	22070525	22089887	eQTL	LINC01427	ENSG00000225321	cis	173.2	Testis	7.8e-05	FDR<5%	-0.194862	C	A	GTEx v8	PMID:23715323	TRUE	FALSE	420	0	1	1
Variant	rs201561	rs201561	rs6113507	0.98	r2	0.8	20	22075642	22095004	eQTL	CLDND1	ENSG00000080822	trans	-	Cells - Macrophages	2.5e-06	FDR<5%	0.04022	G	C	The Cardiogenics Project	PMID:27558669	FALSE	FALSE	161	0	0	1
Variant	rs201561	rs201561	rs6113507	0.98	r2	0.8	20	22075642	22095004	eQTL	CHIC2	ENSG00000109220	trans	-	Cells - Macrophages	2e-07	FDR<5%	0.04839	G	C	The Cardiogenics Project	PMID:27558669	FALSE	FALSE	169	0	0	1
Variant	rs201561	rs201561	rs6113507	0.98	r2	0.8	20	22075642	22095004	eQTL	TPD52L1	ENSG00000111907	trans	-	Cells - Macrophages	7.9e-06	FDR<5%	-0.184	G	C	The Cardiogenics Project	PMID:27558669	FALSE	FALSE	115	0	0	1
Variant	rs201561	rs201561	rs6113507	0.98	r2	0.8	20	22075642	22095004	eQTL	ANXA1	ENSG00000135046	trans	-	Cells - Macrophages	6.7e-06	FDR<5%	0.05234	G	C	The Cardiogenics Project	PMID:27558669	FALSE	FALSE	30	0	0	1
Variant	rs201561	rs201561	rs6113507	0.98	r2	0.8	20	22075642	22095004	eQTL	PAX1	ENSG00000125813	cis	376.5	Esophagus - Mucosa	1.4e-05	FDR<5%	0.222045	C	G	GTEx v8	PMID:23715323	TRUE	FALSE	688	0	1	1
Variant	rs201561	rs201561	rs6113507	0.98	r2	0.8	20	22075642	22095004	eQTL	RP5-1185K9.1	ENSG00000238034	cis	124.2	Testis	3.7e-05	FDR<5%	0.299222	C	G	GTEx v8	PMID:23715323	TRUE	FALSE	401	0	1	1
Variant	rs201561	rs201561	rs6047881	1	r2	0.8	20	22077609	22096971	eQTL	RGS12	ENSG00000159788	trans	-	Cells - Macrophages	3.4e-06	FDR<5%	-0.0812	A	C	The Cardiogenics Project	PMID:27558669	FALSE	FALSE	44	0	0	1
Variant	rs201561	rs201561	rs6047881	1	r2	0.8	20	22077609	22096971	eQTL	CHIC2	ENSG00000109220	trans	-	Cells - Macrophages	9.5e-06	FDR<5%	0.04059	A	C	The Cardiogenics Project	PMID:27558669	FALSE	FALSE	169	0	0	1
Variant	rs201561	rs201561	rs6047881	1	r2	0.8	20	22077609	22096971	eQTL	PAX1	ENSG00000125813	cis	378.5	Esophagus - Mucosa	8.3e-08	FDR<5%	0.269217	C	A	GTEx v8	PMID:23715323	TRUE	FALSE	688	0	1	1
Variant	rs201561	rs201561	rs6047881	1	r2	0.8	20	22077609	22096971	eQTL	RP5-1185K9.1	ENSG00000238034	cis	126.2	Testis	2.9e-05	FDR<5%	0.303089	C	A	GTEx v8	PMID:23715323	TRUE	FALSE	401	0	1	1
Variant	rs201561	rs201561	rs6047881	1	r2	0.8	20	22077609	22096971	eQTL	LINC01427	ENSG00000225321	cis	166.1	Testis	7.8e-05	FDR<5%	-0.194862	C	A	GTEx v8	PMID:23715323	TRUE	FALSE	420	0	1	1
Variant	rs201561	rs201561	rs11476399	1	r2	0.8	20	22081562	22100924	eQTL	PAX1	ENSG00000125813	cis	382.4	Esophagus - Mucosa	1.1e-07	FDR<5%	-0.265678	G	GA	GTEx v8	PMID:23715323	TRUE	FALSE	688	0	1	1
Variant	rs201561	rs201561	rs11476399	1	r2	0.8	20	22081562	22100924	eQTL	RP5-1185K9.1	ENSG00000238034	cis	130.1	Testis	2.9e-05	FDR<5%	-0.303089	G	GA	GTEx v8	PMID:23715323	TRUE	FALSE	401	0	1	1
Variant	rs201561	rs201561	rs11476399	1	r2	0.8	20	22081562	22100924	eQTL	LINC01427	ENSG00000225321	cis	162.1	Testis	7.8e-05	FDR<5%	0.194862	G	GA	GTEx v8	PMID:23715323	TRUE	FALSE	420	0	1	1
Variant	rs201561	rs201561	rs201145	0.99	r2	0.8	20	22087670	22107032	eQTL	RGS12	ENSG00000159788	trans	-	Cells - Macrophages	3.4e-06	FDR<5%	-0.08208	G	A	The Cardiogenics Project	PMID:27558669	FALSE	FALSE	44	0	0	1
Variant	rs201561	rs201561	rs201145	0.99	r2	0.8	20	22087670	22107032	eQTL	PAX1	ENSG00000125813	cis	388.5	Esophagus - Mucosa	8.3e-07	FDR<5%	-0.24631	G	A	GTEx v8	PMID:23715323	TRUE	FALSE	688	0	1	1
Variant	rs201561	rs201561	rs201145	0.99	r2	0.8	20	22087670	22107032	eQTL	RP5-1185K9.1	ENSG00000238034	cis	136.2	Testis	2.7e-05	FDR<5%	-0.30385	G	A	GTEx v8	PMID:23715323	TRUE	FALSE	401	0	1	1
Variant	rs201561	rs201561	rs201145	0.99	r2	0.8	20	22087670	22107032	eQTL	LINC01427	ENSG00000225321	cis	156	Testis	0.00012	FDR<5%	0.189339	G	A	GTEx v8	PMID:23715323	TRUE	FALSE	420	0	1	1
Variant	rs201561	rs201561	rs201146	0.99	r2	0.8	20	22088650	22108012	eQTL	RGS12	ENSG00000159788	trans	-	Cells - Macrophages	3.5e-06	FDR<5%	-0.08179	A	C	The Cardiogenics Project	PMID:27558669	FALSE	FALSE	44	0	0	1
Variant	rs201561	rs201561	rs201146	0.99	r2	0.8	20	22088650	22108012	eQTL	PAX1	ENSG00000125813	cis	389.5	Esophagus - Mucosa	6.2e-07	FDR<5%	-0.249379	A	C	GTEx v8	PMID:23715323	TRUE	FALSE	688	0	1	1
Variant	rs201561	rs201561	rs201146	0.99	r2	0.8	20	22088650	22108012	eQTL	RP5-1185K9.1	ENSG00000238034	cis	137.2	Testis	3.8e-05	FDR<5%	-0.298791	A	C	GTEx v8	PMID:23715323	TRUE	FALSE	401	0	1	1
Variant	rs201561	rs201561	rs201146	0.99	r2	0.8	20	22088650	22108012	eQTL	LINC01427	ENSG00000225321	cis	155.1	Testis	7.5e-05	FDR<5%	0.195136	A	C	GTEx v8	PMID:23715323	TRUE	FALSE	420	0	1	1
Variant	rs201561	rs201561	rs201148	0.99	r2	0.8	20	22089138	22108500	eQTL	RGS12	ENSG00000159788	trans	-	Cells - Macrophages	3.5e-06	FDR<5%	-0.08182	A	G	The Cardiogenics Project	PMID:27558669	FALSE	FALSE	44	0	0	1
Variant	rs201561	rs201561	rs201148	0.99	r2	0.8	20	22089138	22108500	eQTL	PAX1	ENSG00000125813	cis	390	Esophagus - Mucosa	1.2e-07	FDR<5%	-0.264405	A	G	GTEx v8	PMID:23715323	TRUE	FALSE	688	0	1	1
Variant	rs201561	rs201561	rs201148	0.99	r2	0.8	20	22089138	22108500	eQTL	RP5-1185K9.1	ENSG00000238034	cis	137.7	Testis	3.4e-05	FDR<5%	-0.301911	A	G	GTEx v8	PMID:23715323	TRUE	FALSE	401	0	1	1
Variant	rs201561	rs201561	rs201148	0.99	r2	0.8	20	22089138	22108500	eQTL	LINC01427	ENSG00000225321	cis	154.6	Testis	7.3e-05	FDR<5%	0.196599	A	G	GTEx v8	PMID:23715323	TRUE	FALSE	420	0	1	1
Variant	rs1570004	rs1570004	-	-	-	-	20	33958253	35370450	eQTL	KIF3B	ENSG00000101350	trans	3035.4	Brain - Cerebellum	0.0039	FWER<5%	-	-	-	ScanDB	PMID:19933162	FALSE	FALSE	38	0	0	1
Variant	rs1570004	rs1570004	-	-	-	-	20	33958253	35370450	eQTL	MAP1LC3A	ENSG00000101460	trans	810.1	Artery - Tibial	0.00031	FDR<5%	-0.0740818	T	A	GTEx v8	PMID:23715323	TRUE	FALSE	1234	0	2	2
Variant	rs1570004	rs1570004	-	-	-	-	20	33958253	35370450	eQTL	MAP1LC3A	ENSG00000101460	trans	810.1	Brain - Hippocampus	3.6e-05	FDR<5%	-0.123982	T	A	GTEx v8	PMID:23715323	TRUE	FALSE	234	0	2	2
Variant	rs1570004	rs1570004	-	-	-	-	20	33958253	35370450	eQTL	MYH7B	ENSG00000078814	cis	368	Nerve - Tibial	8.5e-05	FDR<5%	-0.0848483	T	A	GTEx v8	PMID:23715323	TRUE	FALSE	1372	0	1	1
Variant	rs1570004	rs1570004	-	-	-	-	20	33958253	35370450	eQTL	TRPC4AP	ENSG00000100991	cis	277.6	Esophagus - Gastroesophageal junction	0.00025	FDR<5%	0.130453	T	A	GTEx v8	PMID:23715323	TRUE	FALSE	644	0	1	1
Variant	rs1570004	rs1570004	-	-	-	-	20	33958253	35370450	eQTL	EDEM2	ENSG00000088298	cis	223.1	Adipose - Subcutaneous	6e-06	FDR<5%	0.115025	T	A	GTEx v8	PMID:23715323	TRUE	FALSE	830	0	1	1
Variant	rs1570004	rs1570004	-	-	-	-	20	33958253	35370450	eQTL	PROCR	ENSG00000101000	cis	154.2	Adipose - Subcutaneous	0.0002	FDR<5%	0.118985	T	A	GTEx v8	PMID:23715323	TRUE	FALSE	1128	0	1	1
Variant	rs1570004	rs1570004	-	-	-	-	20	33958253	35370450	eQTL	MMP24-AS1	ENSG00000126005	cis	92.3	Brain - Putamen (Basal ganglia)	8.1e-05	FDR<5%	0.251804	T	A	GTEx v8	PMID:23715323	TRUE	FALSE	281	0	5	5
Variant	rs1570004	rs1570004	-	-	-	-	20	33958253	35370450	eQTL	MMP24-AS1	ENSG00000126005	cis	92.3	Lung	0.00015	FDR<5%	0.119506	T	A	GTEx v8	PMID:23715323	TRUE	FALSE	181	0	5	5
Variant	rs1570004	rs1570004	-	-	-	-	20	33958253	35370450	eQTL	MMP24-AS1	ENSG00000126005	cis	92.3	Muscle skeletal	1.5e-05	FDR<5%	0.137024	T	A	GTEx v8	PMID:23715323	TRUE	FALSE	287	0	5	5
Variant	rs1570004	rs1570004	-	-	-	-	20	33958253	35370450	eQTL	MMP24-AS1	ENSG00000126005	cis	92.3	Testis	0.00015	FDR<5%	0.179275	T	A	GTEx v8	PMID:23715323	TRUE	FALSE	450	0	5	5
Variant	rs1570004	rs1570004	-	-	-	-	20	33958253	35370450	eQTL	MMP24-AS1	ENSG00000126005	cis	92.3	Whole blood	0.00045	FDR<5%	0.0799521	T	A	GTEx v8	PMID:23715323	TRUE	FALSE	244	0	5	5
Variant	rs1570004	rs1570004	-	-	-	-	20	33958253	35370450	eQTL	RP4-614O4.13	ENSG00000279253	-	106.3	Breast - Mammary tissue	0.00013	FDR<5%	0.153218	T	A	GTEx v8	PMID:23715323	TRUE	FALSE	174	0	4	4
Variant	rs1570004	rs1570004	-	-	-	-	20	33958253	35370450	eQTL	RP4-614O4.13	ENSG00000279253	-	106.3	Heart - Atrial appendage	0.00015	FDR<5%	0.180017	T	A	GTEx v8	PMID:23715323	TRUE	FALSE	81	0	4	4
Variant	rs1570004	rs1570004	-	-	-	-	20	33958253	35370450	eQTL	RP4-614O4.13	ENSG00000279253	-	106.3	Skin - Sun exposed (Lower leg)	1.3e-06	FDR<5%	0.150986	T	A	GTEx v8	PMID:23715323	TRUE	FALSE	798	0	4	4
Variant	rs1570004	rs1570004	-	-	-	-	20	33958253	35370450	eQTL	RP4-614O4.13	ENSG00000279253	-	106.3	Whole blood	0.00048	FDR<5%	0.0836995	T	A	GTEx v8	PMID:23715323	TRUE	FALSE	207	0	4	4
Variant	rs1570004	rs1570004	-	-	-	-	20	33958253	35370450	eQTL	EIF6	ENSG00000242372	cis	85.5	Peripheral blood	4e-31	FDR<5%	-	A	T	Blood eQTL Browser	PMID:24013639	TRUE	FALSE	219	0	4	6
Variant	rs1570004	rs1570004	-	-	-	-	20	33958253	35370450	eQTL	EIF6	ENSG00000242372	cis	85.5	Muscle skeletal	2e-05	FDR<5%	-0.103129	T	A	GTEx v8	PMID:23715323	TRUE	FALSE	1029	0	4	6
Variant	rs1570004	rs1570004	-	-	-	-	20	33958253	35370450	eQTL	EIF6	ENSG00000242372	cis	85.5	Skin - Not sun exposed (Suprapubic)	4.1e-06	FDR<5%	-0.0772762	T	A	GTEx v8	PMID:23715323	TRUE	FALSE	819	0	4	6
Variant	rs1570004	rs1570004	-	-	-	-	20	33958253	35370450	eQTL	EIF6	ENSG00000242372	cis	85.5	Brain - Cerebellum	0.00046	FWER<5%	-	-	-	ScanDB	PMID:19933162	FALSE	FALSE	81	0	4	6
Variant	rs1570004	rs1570004	-	-	-	-	20	33958253	35370450	eQTL	EIF6	ENSG00000242372	cis	85.5	Cells - Monocytes	5.5e-12	FDR<5%	-0.07725	T	A	The Cardiogenics Project	PMID:23382694	TRUE	FALSE	1784	0	4	6
Variant	rs1570004	rs1570004	-	-	-	-	20	33958253	35370450	eQTL	EIF6	ENSG00000242372	cis	85.5	Cells - Monocytes	6.5e-09	FWER<5%	-	-	-	Zeller et al. (PlosONE 2010)	PMID:20502693	FALSE	FALSE	65	0	4	6
Variant	rs1570004	rs1570004	-	-	-	-	20	33958253	35370450	eQTL	FAM83C	ENSG00000125998	cis	78	Esophagus - Mucosa	3.8e-05	FDR<5%	0.116104	T	A	GTEx v8	PMID:23715323	TRUE	FALSE	1009	0	4	5
Variant	rs1570004	rs1570004	-	-	-	-	20	33958253	35370450	eQTL	FAM83C	ENSG00000125998	cis	78	Prostate	2.9e-05	FDR<5%	0.215398	T	A	GTEx v8	PMID:23715323	TRUE	FALSE	140	0	4	5
Variant	rs1570004	rs1570004	-	-	-	-	20	33958253	35370450	eQTL	FAM83C	ENSG00000125998	cis	78	Skin - Not sun exposed (Suprapubic)	1.7e-08	FDR<5%	0.133045	T	A	GTEx v8	PMID:23715323	TRUE	FALSE	999	0	4	5
Variant	rs1570004	rs1570004	-	-	-	-	20	33958253	35370450	eQTL	FAM83C	ENSG00000125998	cis	78	Skin - Sun exposed (Lower leg)	6.8e-14	FDR<5%	0.149881	T	A	GTEx v8	PMID:23715323	TRUE	FALSE	858	0	4	5
Variant	rs1570004	rs1570004	-	-	-	-	20	33958253	35370450	eQTL	FAM83C	ENSG00000125998	cis	78	Kidney - Tubulointerstitial (Nephrotic syndrome cases)	0.00038	FDR<5%	0.311746	T	A	NephQTL	PMID:30057032	FALSE	FALSE	57	0	4	5
Variant	rs1570004	rs1570004	-	-	-	-	20	33958253	35370450	eQTL	UQCC1	ENSG00000101019	cis	0	Peripheral blood	1.7e-11	FDR<5%	-	A	T	Blood eQTL Browser	PMID:24013639	TRUE	FALSE	97	2	30	30
Variant	rs1570004	rs1570004	-	-	-	-	20	33958253	35370450	eQTL	UQCC1	ENSG00000101019	cis	0	Adipose - Subcutaneous	2.2e-24	FDR<5%	0.335711	T	A	GTEx v8	PMID:23715323	TRUE	FALSE	304	2	30	30
Variant	rs1570004	rs1570004	-	-	-	-	20	33958253	35370450	eQTL	UQCC1	ENSG00000101019	cis	0	Adipose - Visceral (Omentum)	1.6e-19	FDR<5%	0.238796	T	A	GTEx v8	PMID:23715323	TRUE	FALSE	479	2	30	30
Variant	rs1570004	rs1570004	-	-	-	-	20	33958253	35370450	eQTL	UQCC1	ENSG00000101019	cis	0	Adrenal gland	8.2e-06	FDR<5%	0.241155	T	A	GTEx v8	PMID:23715323	TRUE	FALSE	83	2	30	30
Variant	rs1570004	rs1570004	-	-	-	-	20	33958253	35370450	eQTL	UQCC1	ENSG00000101019	cis	0	Artery - Aorta	2.8e-05	FDR<5%	0.102138	T	A	GTEx v8	PMID:23715323	TRUE	FALSE	124	2	30	30
Variant	rs1570004	rs1570004	-	-	-	-	20	33958253	35370450	eQTL	UQCC1	ENSG00000101019	cis	0	Artery - Tibial	4.5e-08	FDR<5%	0.141542	T	A	GTEx v8	PMID:23715323	TRUE	FALSE	145	2	30	30
Variant	rs1570004	rs1570004	-	-	-	-	20	33958253	35370450	eQTL	UQCC1	ENSG00000101019	cis	0	Brain - Caudate (Basal ganglia)	2.1e-07	FDR<5%	0.173686	T	A	GTEx v8	PMID:23715323	TRUE	FALSE	151	2	30	30
Variant	rs1570004	rs1570004	-	-	-	-	20	33958253	35370450	eQTL	UQCC1	ENSG00000101019	cis	0	Brain - Frontal cortex (BA9)	2.3e-05	FDR<5%	0.13814	T	A	GTEx v8	PMID:23715323	TRUE	FALSE	103	2	30	30
Variant	rs1570004	rs1570004	-	-	-	-	20	33958253	35370450	eQTL	UQCC1	ENSG00000101019	cis	0	Brain - Hippocampus	1.6e-07	FDR<5%	0.197682	T	A	GTEx v8	PMID:23715323	TRUE	FALSE	136	2	30	30
Variant	rs1570004	rs1570004	-	-	-	-	20	33958253	35370450	eQTL	UQCC1	ENSG00000101019	cis	0	Brain - Nucleus accumbens (Basal ganglia)	1.6e-05	FDR<5%	0.118391	T	A	GTEx v8	PMID:23715323	TRUE	FALSE	123	2	30	30
Variant	rs1570004	rs1570004	-	-	-	-	20	33958253	35370450	eQTL	UQCC1	ENSG00000101019	cis	0	Breast - Mammary tissue	7.7e-14	FDR<5%	0.269266	T	A	GTEx v8	PMID:23715323	TRUE	FALSE	270	2	30	30
Variant	rs1570004	rs1570004	-	-	-	-	20	33958253	35370450	eQTL	UQCC1	ENSG00000101019	cis	0	Cells - EBV-transformed lymphocytes	8.7e-06	FDR<5%	0.445373	T	A	GTEx v8	PMID:23715323	TRUE	FALSE	86	2	30	30
Variant	rs1570004	rs1570004	-	-	-	-	20	33958253	35370450	eQTL	UQCC1	ENSG00000101019	cis	0	Colon - Sigmoid	1.5e-07	FDR<5%	0.166824	T	A	GTEx v8	PMID:23715323	TRUE	FALSE	176	2	30	30
Variant	rs1570004	rs1570004	-	-	-	-	20	33958253	35370450	eQTL	UQCC1	ENSG00000101019	cis	0	Esophagus - Mucosa	2.6e-24	FDR<5%	0.27164	T	A	GTEx v8	PMID:23715323	TRUE	FALSE	322	2	30	30
Variant	rs1570004	rs1570004	-	-	-	-	20	33958253	35370450	eQTL	UQCC1	ENSG00000101019	cis	0	Esophagus - Muscularis	9.1e-06	FDR<5%	0.103227	T	A	GTEx v8	PMID:23715323	TRUE	FALSE	111	2	30	30
Variant	rs1570004	rs1570004	-	-	-	-	20	33958253	35370450	eQTL	UQCC1	ENSG00000101019	cis	0	Heart - Atrial appendage	1.7e-09	FDR<5%	0.13161	T	A	GTEx v8	PMID:23715323	TRUE	FALSE	144	2	30	30
Variant	rs1570004	rs1570004	-	-	-	-	20	33958253	35370450	eQTL	UQCC1	ENSG00000101019	cis	0	Heart - Left ventricle	1.4e-09	FDR<5%	0.140176	T	A	GTEx v8	PMID:23715323	TRUE	FALSE	139	2	30	30
Variant	rs1570004	rs1570004	-	-	-	-	20	33958253	35370450	eQTL	UQCC1	ENSG00000101019	cis	0	Lung	1.3e-20	FDR<5%	0.28602	T	A	GTEx v8	PMID:23715323	TRUE	FALSE	604	2	30	30
Variant	rs1570004	rs1570004	-	-	-	-	20	33958253	35370450	eQTL	UQCC1	ENSG00000101019	cis	0	Minor salivary gland	1.6e-07	FDR<5%	0.312714	T	A	GTEx v8	PMID:23715323	TRUE	FALSE	135	2	30	30
Variant	rs1570004	rs1570004	-	-	-	-	20	33958253	35370450	eQTL	UQCC1	ENSG00000101019	cis	0	Muscle skeletal	3.7e-39	FDR<5%	0.247674	T	A	GTEx v8	PMID:23715323	TRUE	TRUE	597	2	30	30
Variant	rs1570004	rs1570004	-	-	-	-	20	33958253	35370450	eQTL	UQCC1	ENSG00000101019	cis	0	Nerve - Tibial	1.7e-11	FDR<5%	0.218395	T	A	GTEx v8	PMID:23715323	TRUE	FALSE	186	2	30	30
Variant	rs1570004	rs1570004	-	-	-	-	20	33958253	35370450	eQTL	UQCC1	ENSG00000101019	cis	0	Pancreas	5.9e-09	FDR<5%	0.245417	T	A	GTEx v8	PMID:23715323	TRUE	FALSE	161	2	30	30
Variant	rs1570004	rs1570004	-	-	-	-	20	33958253	35370450	eQTL	UQCC1	ENSG00000101019	cis	0	Skin - Not sun exposed (Suprapubic)	3.6e-33	FDR<5%	0.302119	T	A	GTEx v8	PMID:23715323	TRUE	TRUE	425	2	30	30
Variant	rs1570004	rs1570004	-	-	-	-	20	33958253	35370450	eQTL	UQCC1	ENSG00000101019	cis	0	Skin - Sun exposed (Lower leg)	3e-41	FDR<5%	0.393235	T	A	GTEx v8	PMID:23715323	TRUE	FALSE	718	2	30	30
Variant	rs1570004	rs1570004	-	-	-	-	20	33958253	35370450	eQTL	UQCC1	ENSG00000101019	cis	0	Spleen	2.1e-05	FDR<5%	0.205466	T	A	GTEx v8	PMID:23715323	TRUE	FALSE	134	2	30	30
Variant	rs1570004	rs1570004	-	-	-	-	20	33958253	35370450	eQTL	UQCC1	ENSG00000101019	cis	0	Stomach	1.3e-14	FDR<5%	0.2627	T	A	GTEx v8	PMID:23715323	TRUE	FALSE	276	2	30	30
Variant	rs1570004	rs1570004	-	-	-	-	20	33958253	35370450	eQTL	UQCC1	ENSG00000101019	cis	0	Thyroid	2.3e-11	FDR<5%	0.188626	T	A	GTEx v8	PMID:23715323	TRUE	FALSE	191	2	30	30
Variant	rs1570004	rs1570004	-	-	-	-	20	33958253	35370450	eQTL	UQCC1	ENSG00000101019	cis	0	Whole blood	1.4e-18	FDR<5%	0.21446	T	A	GTEx v8	PMID:23715323	TRUE	FALSE	713	2	30	30
Variant	rs1570004	rs1570004	-	-	-	-	20	33958253	35370450	eQTL	UQCC1	ENSG00000101019	cis	0	Cells - Monocytes	2.1e-19	FDR<5%	0.08283	T	A	The Cardiogenics Project	PMID:23382694	TRUE	FALSE	1765	2	30	30
Variant	rs1570004	rs1570004	-	-	-	-	20	33958253	35370450	eQTL	UQCC1	ENSG00000101019	cis	0	Cells - Lymphoblastoid cell lines	0.0087	Q-value; FDR<5%	-	-	-	seeQTL	PMID:22171328	TRUE	FALSE	27	2	30	30
Variant	rs1570004	rs1570004	-	-	-	-	20	33958253	35370450	eQTL	GDF5OS	ENSG00000204183	cis	62.6	Testis	6.8e-05	FDR<5%	-0.251883	T	A	GTEx v8	PMID:23715323	TRUE	FALSE	111	0	1	1
Variant	rs1570004	rs1570004	-	-	-	-	20	33958253	35370450	eQTL	GDF5	ENSG00000125965	cis	62.9	Brain - Cortex	3.4e-06	FDR<5%	-0.406779	T	A	GTEx v8	PMID:23715323	TRUE	TRUE	119	1	10	10
Variant	rs1570004	rs1570004	-	-	-	-	20	33958253	35370450	eQTL	GDF5	ENSG00000125965	cis	62.9	Brain - Frontal cortex (BA9)	3.2e-05	FDR<5%	-0.348826	T	A	GTEx v8	PMID:23715323	TRUE	FALSE	127	1	10	10
Variant	rs1570004	rs1570004	-	-	-	-	20	33958253	35370450	eQTL	GDF5	ENSG00000125965	cis	62.9	Brain - Putamen (Basal ganglia)	6.5e-09	FDR<5%	-0.421369	T	A	GTEx v8	PMID:23715323	TRUE	FALSE	185	1	10	10
Variant	rs1570004	rs1570004	-	-	-	-	20	33958253	35370450	eQTL	GDF5	ENSG00000125965	cis	62.9	Colon - Sigmoid	2.3e-11	FDR<5%	-0.387898	T	A	GTEx v8	PMID:23715323	TRUE	FALSE	155	1	10	10
Variant	rs1570004	rs1570004	-	-	-	-	20	33958253	35370450	eQTL	GDF5	ENSG00000125965	cis	62.9	Colon - Transverse	5.1e-07	FDR<5%	-0.176637	T	A	GTEx v8	PMID:23715323	TRUE	FALSE	140	1	10	10
Variant	rs1570004	rs1570004	-	-	-	-	20	33958253	35370450	eQTL	GDF5	ENSG00000125965	cis	62.9	Esophagus - Gastroesophageal junction	1.1e-13	FDR<5%	-0.422957	T	A	GTEx v8	PMID:23715323	TRUE	FALSE	363	1	10	10
Variant	rs1570004	rs1570004	-	-	-	-	20	33958253	35370450	eQTL	GDF5	ENSG00000125965	cis	62.9	Esophagus - Muscularis	2.3e-09	FDR<5%	-0.3216	T	A	GTEx v8	PMID:23715323	TRUE	FALSE	139	1	10	10
Variant	rs1570004	rs1570004	-	-	-	-	20	33958253	35370450	eQTL	GDF5	ENSG00000125965	cis	62.9	Lung	5.6e-11	FDR<5%	0.260761	T	A	GTEx v8	PMID:23715323	TRUE	FALSE	165	1	10	10
Variant	rs1570004	rs1570004	-	-	-	-	20	33958253	35370450	eQTL	GDF5	ENSG00000125965	cis	62.9	Pituitary	1.3e-14	FDR<5%	-0.457004	T	A	GTEx v8	PMID:23715323	TRUE	FALSE	179	1	10	10
Variant	rs1570004	rs1570004	-	-	-	-	20	33958253	35370450	eQTL	GDF5	ENSG00000125965	cis	62.9	Thyroid	1.6e-09	FDR<5%	-0.26385	T	A	GTEx v8	PMID:23715323	TRUE	FALSE	169	1	10	10
Variant	rs1570004	rs1570004	-	-	-	-	20	33958253	35370450	eQTL	CEP250	ENSG00000126001	-	84.7	Peripheral blood	4.2e-08	FDR<5%	-	A	T	Blood eQTL Browser	PMID:24013639	TRUE	FALSE	235	0	5	5
Variant	rs1570004	rs1570004	-	-	-	-	20	33958253	35370450	eQTL	CEP250	ENSG00000126001	-	84.7	Artery - Tibial	0.00014	FDR<5%	-0.0895062	T	A	GTEx v8	PMID:23715323	TRUE	FALSE	385	0	5	5
Variant	rs1570004	rs1570004	-	-	-	-	20	33958253	35370450	eQTL	CEP250	ENSG00000126001	-	84.7	Esophagus - Mucosa	1.1e-10	FDR<5%	-0.209249	T	A	GTEx v8	PMID:23715323	TRUE	FALSE	952	0	5	5
Variant	rs1570004	rs1570004	-	-	-	-	20	33958253	35370450	eQTL	CEP250	ENSG00000126001	-	84.7	Skin - Sun exposed (Lower leg)	0.00035	FDR<5%	-0.102514	T	A	GTEx v8	PMID:23715323	TRUE	FALSE	223	0	5	5
Variant	rs1570004	rs1570004	-	-	-	-	20	33958253	35370450	eQTL	CEP250	ENSG00000126001	-	84.7	Testis	9.4e-05	FDR<5%	-0.132648	T	A	GTEx v8	PMID:23715323	TRUE	FALSE	510	0	5	5
Variant	rs1570004	rs1570004	-	-	-	-	20	33958253	35370450	eQTL	ERGIC3	ENSG00000125991	-	171.6	Nerve - Tibial	0.00013	FDR<5%	-0.089115	T	A	GTEx v8	PMID:23715323	TRUE	FALSE	445	0	1	1
Variant	rs1570004	rs1570004	-	-	-	-	20	33958253	35370450	eQTL	RPL36P4	ENSG00000224497	-	174	Adipose - Subcutaneous	1.8e-10	FDR<5%	-0.34947	T	A	GTEx v8	PMID:23715323	TRUE	FALSE	991	0	26	26
Variant	rs1570004	rs1570004	-	-	-	-	20	33958253	35370450	eQTL	RPL36P4	ENSG00000224497	-	174	Adipose - Visceral (Omentum)	1.2e-07	FDR<5%	-0.327394	T	A	GTEx v8	PMID:23715323	TRUE	FALSE	944	0	26	26
Variant	rs1570004	rs1570004	-	-	-	-	20	33958253	35370450	eQTL	RPL36P4	ENSG00000224497	-	174	Adrenal gland	2.1e-07	FDR<5%	-0.453587	T	A	GTEx v8	PMID:23715323	TRUE	FALSE	874	0	26	26
Variant	rs1570004	rs1570004	-	-	-	-	20	33958253	35370450	eQTL	RPL36P4	ENSG00000224497	-	174	Artery - Aorta	3.3e-05	FDR<5%	-0.292844	T	A	GTEx v8	PMID:23715323	TRUE	FALSE	834	0	26	26
Variant	rs1570004	rs1570004	-	-	-	-	20	33958253	35370450	eQTL	RPL36P4	ENSG00000224497	-	174	Artery - Tibial	1.3e-11	FDR<5%	-0.345936	T	A	GTEx v8	PMID:23715323	TRUE	FALSE	1000	0	26	26
Variant	rs1570004	rs1570004	-	-	-	-	20	33958253	35370450	eQTL	RPL36P4	ENSG00000224497	-	174	Brain - Nucleus accumbens (Basal ganglia)	8.5e-08	FDR<5%	-0.404129	T	A	GTEx v8	PMID:23715323	TRUE	FALSE	838	0	26	26
Variant	rs1570004	rs1570004	-	-	-	-	20	33958253	35370450	eQTL	RPL36P4	ENSG00000224497	-	174	Breast - Mammary tissue	1.9e-10	FDR<5%	-0.432976	T	A	GTEx v8	PMID:23715323	TRUE	FALSE	917	0	26	26
Variant	rs1570004	rs1570004	-	-	-	-	20	33958253	35370450	eQTL	RPL36P4	ENSG00000224497	-	174	Colon - Sigmoid	8.2e-05	FDR<5%	-0.303706	T	A	GTEx v8	PMID:23715323	TRUE	FALSE	837	0	26	26
Variant	rs1570004	rs1570004	-	-	-	-	20	33958253	35370450	eQTL	RPL36P4	ENSG00000224497	-	174	Colon - Transverse	1.1e-06	FDR<5%	-0.354519	T	A	GTEx v8	PMID:23715323	TRUE	FALSE	852	0	26	26
Variant	rs1570004	rs1570004	-	-	-	-	20	33958253	35370450	eQTL	RPL36P4	ENSG00000224497	-	174	Esophagus - Gastroesophageal junction	1.4e-06	FDR<5%	-0.353802	T	A	GTEx v8	PMID:23715323	TRUE	FALSE	891	0	26	26
Variant	rs1570004	rs1570004	-	-	-	-	20	33958253	35370450	eQTL	RPL36P4	ENSG00000224497	-	174	Esophagus - Mucosa	1.9e-08	FDR<5%	-0.333535	T	A	GTEx v8	PMID:23715323	TRUE	FALSE	987	0	26	26
Variant	rs1570004	rs1570004	-	-	-	-	20	33958253	35370450	eQTL	RPL36P4	ENSG00000224497	-	174	Esophagus - Muscularis	1.9e-06	FDR<5%	-0.28688	T	A	GTEx v8	PMID:23715323	TRUE	FALSE	917	0	26	26
Variant	rs1570004	rs1570004	-	-	-	-	20	33958253	35370450	eQTL	RPL36P4	ENSG00000224497	-	174	Heart - Atrial appendage	2e-07	FDR<5%	-0.378513	T	A	GTEx v8	PMID:23715323	TRUE	FALSE	920	0	26	26
Variant	rs1570004	rs1570004	-	-	-	-	20	33958253	35370450	eQTL	RPL36P4	ENSG00000224497	-	174	Heart - Left ventricle	7.2e-05	FDR<5%	-0.288612	T	A	GTEx v8	PMID:23715323	TRUE	FALSE	883	0	26	26
Variant	rs1570004	rs1570004	-	-	-	-	20	33958253	35370450	eQTL	RPL36P4	ENSG00000224497	-	174	Lung	1.1e-09	FDR<5%	-0.351759	T	A	GTEx v8	PMID:23715323	TRUE	FALSE	982	0	26	26
Variant	rs1570004	rs1570004	-	-	-	-	20	33958253	35370450	eQTL	RPL36P4	ENSG00000224497	-	174	Muscle skeletal	2.4e-09	FDR<5%	-0.294659	T	A	GTEx v8	PMID:23715323	TRUE	FALSE	906	0	26	26
Variant	rs1570004	rs1570004	-	-	-	-	20	33958253	35370450	eQTL	RPL36P4	ENSG00000224497	-	174	Nerve - Tibial	1.8e-10	FDR<5%	-0.380277	T	A	GTEx v8	PMID:23715323	TRUE	FALSE	962	0	26	26
Variant	rs1570004	rs1570004	-	-	-	-	20	33958253	35370450	eQTL	RPL36P4	ENSG00000224497	-	174	Pancreas	2.5e-05	FDR<5%	-0.362659	T	A	GTEx v8	PMID:23715323	TRUE	FALSE	885	0	26	26
Variant	rs1570004	rs1570004	-	-	-	-	20	33958253	35370450	eQTL	RPL36P4	ENSG00000224497	-	174	Pituitary	0.00014	FDR<5%	-0.334504	T	A	GTEx v8	PMID:23715323	TRUE	FALSE	780	0	26	26
Variant	rs1570004	rs1570004	-	-	-	-	20	33958253	35370450	eQTL	RPL36P4	ENSG00000224497	-	174	Prostate	5.4e-05	FDR<5%	-0.363	T	A	GTEx v8	PMID:23715323	TRUE	FALSE	634	0	26	26
Variant	rs1570004	rs1570004	-	-	-	-	20	33958253	35370450	eQTL	RPL36P4	ENSG00000224497	-	174	Skin - Not sun exposed (Suprapubic)	8.8e-10	FDR<5%	-0.353994	T	A	GTEx v8	PMID:23715323	TRUE	FALSE	965	0	26	26
Variant	rs1570004	rs1570004	-	-	-	-	20	33958253	35370450	eQTL	RPL36P4	ENSG00000224497	-	174	Skin - Sun exposed (Lower leg)	1.2e-09	FDR<5%	-0.339769	T	A	GTEx v8	PMID:23715323	TRUE	FALSE	996	0	26	26
Variant	rs1570004	rs1570004	-	-	-	-	20	33958253	35370450	eQTL	RPL36P4	ENSG00000224497	-	174	Spleen	5e-06	FDR<5%	-0.443869	T	A	GTEx v8	PMID:23715323	TRUE	FALSE	819	0	26	26
Variant	rs1570004	rs1570004	-	-	-	-	20	33958253	35370450	eQTL	RPL36P4	ENSG00000224497	-	174	Testis	6.1e-08	FDR<5%	-0.393179	T	A	GTEx v8	PMID:23715323	TRUE	FALSE	876	0	26	26
Variant	rs1570004	rs1570004	-	-	-	-	20	33958253	35370450	eQTL	RPL36P4	ENSG00000224497	-	174	Thyroid	1.6e-10	FDR<5%	-0.365025	T	A	GTEx v8	PMID:23715323	TRUE	FALSE	1067	0	26	26
Variant	rs1570004	rs1570004	-	-	-	-	20	33958253	35370450	eQTL	RPL36P4	ENSG00000224497	-	174	Whole blood	3.5e-08	FDR<5%	-0.26423	T	A	GTEx v8	PMID:23715323	TRUE	FALSE	942	0	26	26
Variant	rs1570004	rs1570004	-	-	-	-	20	33958253	35370450	eQTL	FER1L4	ENSG00000088340	-	188.3	Nerve - Tibial	3.2e-05	FDR<5%	0.204871	T	A	GTEx v8	PMID:23715323	TRUE	FALSE	820	0	1	1
Variant	rs1570004	rs1570004	-	-	-	-	20	33958253	35370450	eQTL	CPNE1	ENSG00000214078	-	255.6	Adipose - Subcutaneous	4.4e-09	FDR<5%	0.26974	T	A	GTEx v8	PMID:23715323	TRUE	FALSE	1020	0	18	21
Variant	rs1570004	rs1570004	-	-	-	-	20	33958253	35370450	eQTL	CPNE1	ENSG00000214078	-	255.6	Adrenal gland	9.8e-07	FDR<5%	0.356208	T	A	GTEx v8	PMID:23715323	TRUE	FALSE	990	0	18	21
Variant	rs1570004	rs1570004	-	-	-	-	20	33958253	35370450	eQTL	CPNE1	ENSG00000214078	-	255.6	Artery - Tibial	1.9e-06	FDR<5%	0.203624	T	A	GTEx v8	PMID:23715323	TRUE	FALSE	1001	0	18	21
Variant	rs1570004	rs1570004	-	-	-	-	20	33958253	35370450	eQTL	CPNE1	ENSG00000214078	-	255.6	Brain - Cerebellar hemisphere	6.6e-05	FDR<5%	0.176475	T	A	GTEx v8	PMID:23715323	TRUE	FALSE	868	0	18	21
Variant	rs1570004	rs1570004	-	-	-	-	20	33958253	35370450	eQTL	CPNE1	ENSG00000214078	-	255.6	Brain - Cerebellum	0.00015	FDR<5%	0.176717	T	A	GTEx v8	PMID:23715323	TRUE	FALSE	854	0	18	21
Variant	rs1570004	rs1570004	-	-	-	-	20	33958253	35370450	eQTL	CPNE1	ENSG00000214078	-	255.6	Breast - Mammary tissue	2.7e-05	FDR<5%	0.226449	T	A	GTEx v8	PMID:23715323	TRUE	FALSE	933	0	18	21
Variant	rs1570004	rs1570004	-	-	-	-	20	33958253	35370450	eQTL	CPNE1	ENSG00000214078	-	255.6	Colon - Transverse	0.00022	FDR<5%	0.203785	T	A	GTEx v8	PMID:23715323	TRUE	FALSE	856	0	18	21
Variant	rs1570004	rs1570004	-	-	-	-	20	33958253	35370450	eQTL	CPNE1	ENSG00000214078	-	255.6	Esophagus - Mucosa	1.8e-07	FDR<5%	0.263613	T	A	GTEx v8	PMID:23715323	TRUE	FALSE	1023	0	18	21
Variant	rs1570004	rs1570004	-	-	-	-	20	33958253	35370450	eQTL	CPNE1	ENSG00000214078	-	255.6	Lung	4.2e-08	FDR<5%	0.21994	T	A	GTEx v8	PMID:23715323	TRUE	FALSE	1024	0	18	21
Variant	rs1570004	rs1570004	-	-	-	-	20	33958253	35370450	eQTL	CPNE1	ENSG00000214078	-	255.6	Muscle skeletal	3.8e-05	FDR<5%	0.14016	T	A	GTEx v8	PMID:23715323	TRUE	FALSE	1004	0	18	21
Variant	rs1570004	rs1570004	-	-	-	-	20	33958253	35370450	eQTL	CPNE1	ENSG00000214078	-	255.6	Nerve - Tibial	6.9e-07	FDR<5%	0.241608	T	A	GTEx v8	PMID:23715323	TRUE	FALSE	1029	0	18	21
Variant	rs1570004	rs1570004	-	-	-	-	20	33958253	35370450	eQTL	CPNE1	ENSG00000214078	-	255.6	Prostate	1.5e-06	FDR<5%	0.334047	T	A	GTEx v8	PMID:23715323	TRUE	FALSE	871	0	18	21
Variant	rs1570004	rs1570004	-	-	-	-	20	33958253	35370450	eQTL	CPNE1	ENSG00000214078	-	255.6	Skin - Not sun exposed (Suprapubic)	2.4e-06	FDR<5%	0.207458	T	A	GTEx v8	PMID:23715323	TRUE	FALSE	1001	0	18	21
Variant	rs1570004	rs1570004	-	-	-	-	20	33958253	35370450	eQTL	CPNE1	ENSG00000214078	-	255.6	Skin - Sun exposed (Lower leg)	1e-07	FDR<5%	0.227696	T	A	GTEx v8	PMID:23715323	TRUE	FALSE	1028	0	18	21
Variant	rs1570004	rs1570004	-	-	-	-	20	33958253	35370450	eQTL	CPNE1	ENSG00000214078	-	255.6	Testis	2.2e-09	FDR<5%	0.359757	T	A	GTEx v8	PMID:23715323	TRUE	FALSE	955	0	18	21
Variant	rs1570004	rs1570004	-	-	-	-	20	33958253	35370450	eQTL	CPNE1	ENSG00000214078	-	255.6	Thyroid	1.8e-05	FDR<5%	0.190644	T	A	GTEx v8	PMID:23715323	TRUE	FALSE	1001	0	18	21
Variant	rs1570004	rs1570004	-	-	-	-	20	33958253	35370450	eQTL	CPNE1	ENSG00000214078	-	255.6	Whole blood	5.5e-10	FDR<5%	0.200526	T	A	GTEx v8	PMID:23715323	TRUE	FALSE	1041	0	18	21
Variant	rs1570004	rs1570004	-	-	-	-	20	33958253	35370450	eQTL	CPNE1	ENSG00000214078	-	255.6	Brain - Cerebellum	0.0026	FWER<5%	-	-	-	ScanDB	PMID:19933162	FALSE	FALSE	189	0	18	21
Variant	rs1570004	rs1570004	-	-	-	-	20	33958253	35370450	eQTL	CPNE1	ENSG00000214078	-	255.6	Brain - Parietal lobe	0.0025	FWER<5%	-	-	-	ScanDB	PMID:19933162	FALSE	FALSE	164	0	18	21
Variant	rs1570004	rs1570004	-	-	-	-	20	33958253	35370450	eQTL	CPNE1	ENSG00000214078	-	255.6	Cells - Monocytes	2.4e-07	FDR<5%	0.07208	T	A	The Cardiogenics Project	PMID:23382694	TRUE	FALSE	1527	0	18	21
Variant	rs1570004	rs1570004	-	-	-	-	20	33958253	35370450	eQTL	CPNE1	ENSG00000214078	-	255.6	Cells - Monocytes	4.8e-08	FWER<5%	-	-	-	Zeller et al. (PlosONE 2010)	PMID:20502693	FALSE	FALSE	109	0	18	21
Variant	rs1570004	rs1570004	-	-	-	-	20	33958253	35370450	eQTL	NFS1	ENSG00000244005	-	297.6	Muscle skeletal	0.00026	FDR<5%	-0.0834812	T	A	GTEx v8	PMID:23715323	TRUE	FALSE	830	0	1	1
Variant	rs1570004	rs1570004	-	-	-	-	20	33958253	35370450	eQTL	RBM39	ENSG00000131051	trans	333.2	Cells - Monocytes	1e-05	FDR<5%	-0.04144	T	A	The Cardiogenics Project	PMID:23382694	TRUE	FALSE	1353	0	1	1
Variant	rs1570004	rs1570004	-	-	-	-	20	33958253	35370450	eQTL	SCAND1	ENSG00000171222	trans	583.2	Artery - Aorta	2.5e-05	FDR<5%	-0.129906	T	A	GTEx v8	PMID:23715323	TRUE	FALSE	1116	0	1	1
Variant	rs1570004	rs1570004	-	-	-	-	20	33958253	35370450	eQTL	EPB41L1	ENSG00000088367	-	721.1	Artery - Aorta	0.00021	FDR<5%	-0.108271	T	A	GTEx v8	PMID:23715323	TRUE	FALSE	579	0	2	2
Variant	rs1570004	rs1570004	-	-	-	-	20	33958253	35370450	eQTL	EPB41L1	ENSG00000088367	-	721.1	Esophagus - Mucosa	9.7e-08	FDR<5%	0.185515	T	A	GTEx v8	PMID:23715323	TRUE	FALSE	910	0	2	2
Variant	rs1570004	rs1570004	-	-	-	-	20	33958253	35370450	eQTL	SLA2	ENSG00000101082	trans	1241.9	Brain - Cerebellum	0.005	FWER<5%	-	-	-	ScanDB	PMID:19933162	FALSE	FALSE	89	0	0	1
Variant	rs1570004	rs1570004	-	-	-	-	20	33958253	35370450	eQTL	RBL1	ENSG00000080839	-	1625.9	Brain - Parietal lobe	0.002	FWER<5%	-	-	-	ScanDB	PMID:19933162	FALSE	FALSE	69	0	0	1
Variant	rs1570004	rs1570004	-	-	-	-	20	33958253	35370450	eQTL	SRC	ENSG00000197122	trans	1974.2	Brain - Parietal lobe	0.0038	FWER<5%	-	-	-	ScanDB	PMID:19933162	FALSE	FALSE	82	0	0	1
Variant	rs1570004	rs1570004	rs6060355	0.97	r2	0.8	20	33890061	35302258	eQTL	MAP1LC3A	ENSG00000101460	trans	741.9	Brain - Cerebellar hemisphere	0.0002	FDR<5%	0.171161	A	G	GTEx v8	PMID:23715323	TRUE	FALSE	743	0	3	3
Variant	rs1570004	rs1570004	rs6060355	0.97	r2	0.8	20	33890061	35302258	eQTL	MAP1LC3A	ENSG00000101460	trans	741.9	Brain - Hippocampus	2e-05	FDR<5%	0.127879	A	G	GTEx v8	PMID:23715323	TRUE	FALSE	234	0	3	3
Variant	rs1570004	rs1570004	rs6060355	0.97	r2	0.8	20	33890061	35302258	eQTL	MAP1LC3A	ENSG00000101460	trans	741.9	Nerve - Tibial	0.00025	FDR<5%	0.101889	A	G	GTEx v8	PMID:23715323	TRUE	FALSE	1126	0	3	3
Variant	rs1570004	rs1570004	rs6060355	0.97	r2	0.8	20	33890061	35302258	eQTL	TRPC4AP	ENSG00000100991	cis	209.4	Esophagus - Gastroesophageal junction	0.00022	FDR<5%	-0.131134	A	G	GTEx v8	PMID:23715323	TRUE	FALSE	644	0	1	1
Variant	rs1570004	rs1570004	rs6060355	0.97	r2	0.8	20	33890061	35302258	eQTL	EDEM2	ENSG00000088298	cis	154.9	Peripheral blood	0.00027	FDR<5%	-	A	G	Blood eQTL Browser	PMID:24013639	TRUE	FALSE	218	0	2	2
Variant	rs1570004	rs1570004	rs6060355	0.97	r2	0.8	20	33890061	35302258	eQTL	EDEM2	ENSG00000088298	cis	154.9	Adipose - Subcutaneous	1.4e-05	FDR<5%	-0.111178	A	G	GTEx v8	PMID:23715323	TRUE	FALSE	830	0	2	2
Variant	rs1570004	rs1570004	rs6060355	0.97	r2	0.8	20	33890061	35302258	eQTL	MMP24-AS1	ENSG00000126005	cis	24.1	Brain - Frontal cortex (BA9)	0.00015	FDR<5%	-0.239666	A	G	GTEx v8	PMID:23715323	TRUE	FALSE	87	0	7	7
Variant	rs1570004	rs1570004	rs6060355	0.97	r2	0.8	20	33890061	35302258	eQTL	MMP24-AS1	ENSG00000126005	cis	24.1	Brain - Putamen (Basal ganglia)	4.9e-05	FDR<5%	-0.26014	A	G	GTEx v8	PMID:23715323	TRUE	FALSE	281	0	7	7
Variant	rs1570004	rs1570004	rs6060355	0.97	r2	0.8	20	33890061	35302258	eQTL	MMP24-AS1	ENSG00000126005	cis	24.1	Lung	0.00017	FDR<5%	-0.117676	A	G	GTEx v8	PMID:23715323	TRUE	FALSE	181	0	7	7
Variant	rs1570004	rs1570004	rs6060355	0.97	r2	0.8	20	33890061	35302258	eQTL	MMP24-AS1	ENSG00000126005	cis	24.1	Muscle skeletal	4.1e-05	FDR<5%	-0.130383	A	G	GTEx v8	PMID:23715323	TRUE	FALSE	287	0	7	7
Variant	rs1570004	rs1570004	rs6060355	0.97	r2	0.8	20	33890061	35302258	eQTL	MMP24-AS1	ENSG00000126005	cis	24.1	Skin - Not sun exposed (Suprapubic)	0.00032	FDR<5%	-0.0974721	A	G	GTEx v8	PMID:23715323	TRUE	FALSE	261	0	7	7
Variant	rs1570004	rs1570004	rs6060355	0.97	r2	0.8	20	33890061	35302258	eQTL	MMP24-AS1	ENSG00000126005	cis	24.1	Testis	8e-05	FDR<5%	-0.188152	A	G	GTEx v8	PMID:23715323	TRUE	FALSE	450	0	7	7
Variant	rs1570004	rs1570004	rs6060355	0.97	r2	0.8	20	33890061	35302258	eQTL	MMP24-AS1	ENSG00000126005	cis	24.1	Thyroid	0.00048	FDR<5%	-0.111026	A	G	GTEx v8	PMID:23715323	TRUE	FALSE	879	0	7	7
Variant	rs1570004	rs1570004	rs6060355	0.97	r2	0.8	20	33890061	35302258	eQTL	RP4-614O4.13	ENSG00000279253	-	38.1	Artery - Tibial	0.00046	FDR<5%	-0.139014	A	G	GTEx v8	PMID:23715323	TRUE	FALSE	277	0	4	4
Variant	rs1570004	rs1570004	rs6060355	0.97	r2	0.8	20	33890061	35302258	eQTL	RP4-614O4.13	ENSG00000279253	-	38.1	Breast - Mammary tissue	4.3e-05	FDR<5%	-0.163595	A	G	GTEx v8	PMID:23715323	TRUE	FALSE	174	0	4	4
Variant	rs1570004	rs1570004	rs6060355	0.97	r2	0.8	20	33890061	35302258	eQTL	RP4-614O4.13	ENSG00000279253	-	38.1	Skin - Sun exposed (Lower leg)	8.5e-07	FDR<5%	-0.15651	A	G	GTEx v8	PMID:23715323	TRUE	FALSE	798	0	4	4
Variant	rs1570004	rs1570004	rs6060355	0.97	r2	0.8	20	33890061	35302258	eQTL	RP4-614O4.13	ENSG00000279253	-	38.1	Whole blood	0.0002	FDR<5%	-0.0897257	A	G	GTEx v8	PMID:23715323	TRUE	FALSE	207	0	4	4
Variant	rs1570004	rs1570004	rs6060355	0.97	r2	0.8	20	33890061	35302258	eQTL	EIF6	ENSG00000242372	cis	17.3	Peripheral blood	4.8e-36	FDR<5%	-	A	G	Blood eQTL Browser	PMID:24013639	TRUE	FALSE	219	0	4	4
Variant	rs1570004	rs1570004	rs6060355	0.97	r2	0.8	20	33890061	35302258	eQTL	EIF6	ENSG00000242372	cis	17.3	Muscle skeletal	0.00011	FDR<5%	0.0937796	A	G	GTEx v8	PMID:23715323	TRUE	FALSE	1029	0	4	4
Variant	rs1570004	rs1570004	rs6060355	0.97	r2	0.8	20	33890061	35302258	eQTL	EIF6	ENSG00000242372	cis	17.3	Skin - Not sun exposed (Suprapubic)	0.00018	FDR<5%	0.0641446	A	G	GTEx v8	PMID:23715323	TRUE	FALSE	819	0	4	4
Variant	rs1570004	rs1570004	rs6060355	0.97	r2	0.8	20	33890061	35302258	eQTL	EIF6	ENSG00000242372	cis	17.3	Cells - Monocytes	2.4e-14	FDR<5%	-0.08911	G	A	The Cardiogenics Project	PMID:23382694	TRUE	FALSE	1784	0	4	4
Variant	rs1570004	rs1570004	rs6060355	0.97	r2	0.8	20	33890061	35302258	eQTL	FAM83C	ENSG00000125998	cis	9.9	Esophagus - Mucosa	0.00013	FDR<5%	-0.109427	A	G	GTEx v8	PMID:23715323	TRUE	FALSE	1009	0	3	3
Variant	rs1570004	rs1570004	rs6060355	0.97	r2	0.8	20	33890061	35302258	eQTL	FAM83C	ENSG00000125998	cis	9.9	Skin - Not sun exposed (Suprapubic)	2.1e-06	FDR<5%	-0.114598	A	G	GTEx v8	PMID:23715323	TRUE	FALSE	999	0	3	3
Variant	rs1570004	rs1570004	rs6060355	0.97	r2	0.8	20	33890061	35302258	eQTL	FAM83C	ENSG00000125998	cis	9.9	Skin - Sun exposed (Lower leg)	4.9e-15	FDR<5%	-0.159029	A	G	GTEx v8	PMID:23715323	TRUE	FALSE	858	0	3	3
Variant	rs1570004	rs1570004	rs6060355	0.97	r2	0.8	20	33890061	35302258	eQTL	UQCC1	ENSG00000101019	cis	0.3	Peripheral blood	3.6e-10	FDR<5%	-	A	G	Blood eQTL Browser	PMID:24013639	TRUE	FALSE	97	2	30	31
Variant	rs1570004	rs1570004	rs6060355	0.97	r2	0.8	20	33890061	35302258	eQTL	UQCC1	ENSG00000101019	cis	0.3	Adipose - Subcutaneous	2.3e-19	FDR<5%	-0.301273	A	G	GTEx v8	PMID:23715323	TRUE	FALSE	304	2	30	31
Variant	rs1570004	rs1570004	rs6060355	0.97	r2	0.8	20	33890061	35302258	eQTL	UQCC1	ENSG00000101019	cis	0.3	Adipose - Visceral (Omentum)	3.5e-14	FDR<5%	-0.204706	A	G	GTEx v8	PMID:23715323	TRUE	FALSE	479	2	30	31
Variant	rs1570004	rs1570004	rs6060355	0.97	r2	0.8	20	33890061	35302258	eQTL	UQCC1	ENSG00000101019	cis	0.3	Artery - Aorta	7e-06	FDR<5%	-0.109789	A	G	GTEx v8	PMID:23715323	TRUE	FALSE	124	2	30	31
Variant	rs1570004	rs1570004	rs6060355	0.97	r2	0.8	20	33890061	35302258	eQTL	UQCC1	ENSG00000101019	cis	0.3	Artery - Tibial	2.2e-08	FDR<5%	-0.1445	A	G	GTEx v8	PMID:23715323	TRUE	FALSE	145	2	30	31
Variant	rs1570004	rs1570004	rs6060355	0.97	r2	0.8	20	33890061	35302258	eQTL	UQCC1	ENSG00000101019	cis	0.3	Brain - Caudate (Basal ganglia)	7.8e-09	FDR<5%	-0.193578	A	G	GTEx v8	PMID:23715323	TRUE	TRUE	151	2	30	31
Variant	rs1570004	rs1570004	rs6060355	0.97	r2	0.8	20	33890061	35302258	eQTL	UQCC1	ENSG00000101019	cis	0.3	Brain - Frontal cortex (BA9)	3.9e-05	FDR<5%	-0.133787	A	G	GTEx v8	PMID:23715323	TRUE	FALSE	103	2	30	31
Variant	rs1570004	rs1570004	rs6060355	0.97	r2	0.8	20	33890061	35302258	eQTL	UQCC1	ENSG00000101019	cis	0.3	Brain - Hippocampus	1.1e-07	FDR<5%	-0.200415	A	G	GTEx v8	PMID:23715323	TRUE	FALSE	136	2	30	31
Variant	rs1570004	rs1570004	rs6060355	0.97	r2	0.8	20	33890061	35302258	eQTL	UQCC1	ENSG00000101019	cis	0.3	Brain - Nucleus accumbens (Basal ganglia)	4.3e-05	FDR<5%	-0.11347	A	G	GTEx v8	PMID:23715323	TRUE	FALSE	123	2	30	31
Variant	rs1570004	rs1570004	rs6060355	0.97	r2	0.8	20	33890061	35302258	eQTL	UQCC1	ENSG00000101019	cis	0.3	Breast - Mammary tissue	3.1e-12	FDR<5%	-0.252286	A	G	GTEx v8	PMID:23715323	TRUE	FALSE	270	2	30	31
Variant	rs1570004	rs1570004	rs6060355	0.97	r2	0.8	20	33890061	35302258	eQTL	UQCC1	ENSG00000101019	cis	0.3	Cells - EBV-transformed lymphocytes	6e-05	FDR<5%	-0.397277	A	G	GTEx v8	PMID:23715323	TRUE	FALSE	86	2	30	31
Variant	rs1570004	rs1570004	rs6060355	0.97	r2	0.8	20	33890061	35302258	eQTL	UQCC1	ENSG00000101019	cis	0.3	Colon - Sigmoid	6.2e-07	FDR<5%	-0.158697	A	G	GTEx v8	PMID:23715323	TRUE	FALSE	176	2	30	31
Variant	rs1570004	rs1570004	rs6060355	0.97	r2	0.8	20	33890061	35302258	eQTL	UQCC1	ENSG00000101019	cis	0.3	Colon - Transverse	0.0002	FDR<5%	-0.128971	A	G	GTEx v8	PMID:23715323	TRUE	FALSE	73	2	30	31
Variant	rs1570004	rs1570004	rs6060355	0.97	r2	0.8	20	33890061	35302258	eQTL	UQCC1	ENSG00000101019	cis	0.3	Esophagus - Mucosa	6.5e-24	FDR<5%	-0.27254	A	G	GTEx v8	PMID:23715323	TRUE	FALSE	322	2	30	31
Variant	rs1570004	rs1570004	rs6060355	0.97	r2	0.8	20	33890061	35302258	eQTL	UQCC1	ENSG00000101019	cis	0.3	Esophagus - Muscularis	8.7e-05	FDR<5%	-0.0913374	A	G	GTEx v8	PMID:23715323	TRUE	FALSE	111	2	30	31
Variant	rs1570004	rs1570004	rs6060355	0.97	r2	0.8	20	33890061	35302258	eQTL	UQCC1	ENSG00000101019	cis	0.3	Heart - Atrial appendage	2.1e-09	FDR<5%	-0.13344	A	G	GTEx v8	PMID:23715323	TRUE	FALSE	144	2	30	31
Variant	rs1570004	rs1570004	rs6060355	0.97	r2	0.8	20	33890061	35302258	eQTL	UQCC1	ENSG00000101019	cis	0.3	Heart - Left ventricle	1.9e-08	FDR<5%	-0.130599	A	G	GTEx v8	PMID:23715323	TRUE	FALSE	139	2	30	31
Variant	rs1570004	rs1570004	rs6060355	0.97	r2	0.8	20	33890061	35302258	eQTL	UQCC1	ENSG00000101019	cis	0.3	Lung	2.8e-18	FDR<5%	-0.267833	A	G	GTEx v8	PMID:23715323	TRUE	FALSE	604	2	30	31
Variant	rs1570004	rs1570004	rs6060355	0.97	r2	0.8	20	33890061	35302258	eQTL	UQCC1	ENSG00000101019	cis	0.3	Minor salivary gland	3.7e-07	FDR<5%	-0.322208	A	G	GTEx v8	PMID:23715323	TRUE	FALSE	135	2	30	31
Variant	rs1570004	rs1570004	rs6060355	0.97	r2	0.8	20	33890061	35302258	eQTL	UQCC1	ENSG00000101019	cis	0.3	Muscle skeletal	3.2e-34	FDR<5%	-0.233673	A	G	GTEx v8	PMID:23715323	TRUE	FALSE	597	2	30	31
Variant	rs1570004	rs1570004	rs6060355	0.97	r2	0.8	20	33890061	35302258	eQTL	UQCC1	ENSG00000101019	cis	0.3	Nerve - Tibial	2e-10	FDR<5%	-0.208514	A	G	GTEx v8	PMID:23715323	TRUE	FALSE	186	2	30	31
Variant	rs1570004	rs1570004	rs6060355	0.97	r2	0.8	20	33890061	35302258	eQTL	UQCC1	ENSG00000101019	cis	0.3	Pancreas	5.6e-07	FDR<5%	-0.212884	A	G	GTEx v8	PMID:23715323	TRUE	FALSE	161	2	30	31
Variant	rs1570004	rs1570004	rs6060355	0.97	r2	0.8	20	33890061	35302258	eQTL	UQCC1	ENSG00000101019	cis	0.3	Skin - Not sun exposed (Suprapubic)	7.6e-26	FDR<5%	-0.274395	A	G	GTEx v8	PMID:23715323	TRUE	FALSE	425	2	30	31
Variant	rs1570004	rs1570004	rs6060355	0.97	r2	0.8	20	33890061	35302258	eQTL	UQCC1	ENSG00000101019	cis	0.3	Skin - Sun exposed (Lower leg)	1.3e-35	FDR<5%	-0.374739	A	G	GTEx v8	PMID:23715323	TRUE	FALSE	718	2	30	31
Variant	rs1570004	rs1570004	rs6060355	0.97	r2	0.8	20	33890061	35302258	eQTL	UQCC1	ENSG00000101019	cis	0.3	Spleen	1.7e-05	FDR<5%	-0.206826	A	G	GTEx v8	PMID:23715323	TRUE	FALSE	134	2	30	31
Variant	rs1570004	rs1570004	rs6060355	0.97	r2	0.8	20	33890061	35302258	eQTL	UQCC1	ENSG00000101019	cis	0.3	Stomach	1.2e-13	FDR<5%	-0.254978	A	G	GTEx v8	PMID:23715323	TRUE	FALSE	276	2	30	31
Variant	rs1570004	rs1570004	rs6060355	0.97	r2	0.8	20	33890061	35302258	eQTL	UQCC1	ENSG00000101019	cis	0.3	Thyroid	9.5e-09	FDR<5%	-0.165508	A	G	GTEx v8	PMID:23715323	TRUE	FALSE	191	2	30	31
Variant	rs1570004	rs1570004	rs6060355	0.97	r2	0.8	20	33890061	35302258	eQTL	UQCC1	ENSG00000101019	cis	0.3	Whole blood	1.2e-17	FDR<5%	-0.210108	A	G	GTEx v8	PMID:23715323	TRUE	FALSE	713	2	30	31
Variant	rs1570004	rs1570004	rs6060355	0.97	r2	0.8	20	33890061	35302258	eQTL	UQCC1	ENSG00000101019	cis	0.3	Lung	0	FDR<10%	-	-	-	Haploreg v4.1	PMID:23209423	TRUE	TRUE	1	2	30	31
Variant	rs1570004	rs1570004	rs6060355	0.97	r2	0.8	20	33890061	35302258	eQTL	UQCC1	ENSG00000101019	cis	0.3	Cells - Monocytes	2.2e-18	FDR<5%	0.08428	G	A	The Cardiogenics Project	PMID:23382694	TRUE	FALSE	1765	2	30	31
Variant	rs1570004	rs1570004	rs6060355	0.97	r2	0.8	20	33890061	35302258	eQTL	UQCC1	ENSG00000101019	cis	0.3	Cells - Lymphoblastoid cell lines	0.18	Q-value; FDR<5%	-	-	-	seeQTL	PMID:22171328	FALSE	FALSE	27	2	30	31
Variant	rs1570004	rs1570004	rs6060355	0.97	r2	0.8	20	33890061	35302258	eQTL	GDF5	ENSG00000125965	cis	131.1	Brain - Cortex	2.9e-05	FDR<5%	0.367195	A	G	GTEx v8	PMID:23715323	TRUE	FALSE	119	1	11	11
Variant	rs1570004	rs1570004	rs6060355	0.97	r2	0.8	20	33890061	35302258	eQTL	GDF5	ENSG00000125965	cis	131.1	Brain - Frontal cortex (BA9)	3.1e-05	FDR<5%	0.347685	A	G	GTEx v8	PMID:23715323	TRUE	FALSE	127	1	11	11
Variant	rs1570004	rs1570004	rs6060355	0.97	r2	0.8	20	33890061	35302258	eQTL	GDF5	ENSG00000125965	cis	131.1	Brain - Putamen (Basal ganglia)	5.9e-09	FDR<5%	0.424396	A	G	GTEx v8	PMID:23715323	TRUE	FALSE	185	1	11	11
Variant	rs1570004	rs1570004	rs6060355	0.97	r2	0.8	20	33890061	35302258	eQTL	GDF5	ENSG00000125965	cis	131.1	Colon - Sigmoid	4e-08	FDR<5%	0.322628	A	G	GTEx v8	PMID:23715323	TRUE	FALSE	155	1	11	11
Variant	rs1570004	rs1570004	rs6060355	0.97	r2	0.8	20	33890061	35302258	eQTL	GDF5	ENSG00000125965	cis	131.1	Colon - Transverse	8e-05	FDR<5%	0.141865	A	G	GTEx v8	PMID:23715323	TRUE	FALSE	140	1	11	11
Variant	rs1570004	rs1570004	rs6060355	0.97	r2	0.8	20	33890061	35302258	eQTL	GDF5	ENSG00000125965	cis	131.1	Esophagus - Gastroesophageal junction	2.2e-13	FDR<5%	0.416277	A	G	GTEx v8	PMID:23715323	TRUE	FALSE	363	1	11	11
Variant	rs1570004	rs1570004	rs6060355	0.97	r2	0.8	20	33890061	35302258	eQTL	GDF5	ENSG00000125965	cis	131.1	Esophagus - Muscularis	4.7e-08	FDR<5%	0.294351	A	G	GTEx v8	PMID:23715323	TRUE	FALSE	139	1	11	11
Variant	rs1570004	rs1570004	rs6060355	0.97	r2	0.8	20	33890061	35302258	eQTL	GDF5	ENSG00000125965	cis	131.1	Lung	1.1e-10	FDR<5%	-0.255345	A	G	GTEx v8	PMID:23715323	TRUE	FALSE	165	1	11	11
Variant	rs1570004	rs1570004	rs6060355	0.97	r2	0.8	20	33890061	35302258	eQTL	GDF5	ENSG00000125965	cis	131.1	Pituitary	8.8e-14	FDR<5%	0.436287	A	G	GTEx v8	PMID:23715323	TRUE	FALSE	179	1	11	11
Variant	rs1570004	rs1570004	rs6060355	0.97	r2	0.8	20	33890061	35302258	eQTL	GDF5	ENSG00000125965	cis	131.1	Thyroid	1.7e-10	FDR<5%	0.283092	A	G	GTEx v8	PMID:23715323	TRUE	FALSE	169	1	11	11
Variant	rs1570004	rs1570004	rs6060355	0.97	r2	0.8	20	33890061	35302258	eQTL	GDF5	ENSG00000125965	cis	131.1	Lung	1.8e-07	FDR<10%	-	-	-	Haploreg v4.1	PMID:23209423	TRUE	TRUE	1	1	11	11
Variant	rs1570004	rs1570004	rs6060355	0.97	r2	0.8	20	33890061	35302258	eQTL	CEP250	ENSG00000126001	-	152.9	Peripheral blood	1.5e-06	FDR<5%	-	A	G	Blood eQTL Browser	PMID:24013639	TRUE	FALSE	235	0	4	4
Variant	rs1570004	rs1570004	rs6060355	0.97	r2	0.8	20	33890061	35302258	eQTL	CEP250	ENSG00000126001	-	152.9	Adipose - Subcutaneous	0.00038	FDR<5%	0.106239	A	G	GTEx v8	PMID:23715323	TRUE	FALSE	145	0	4	4
Variant	rs1570004	rs1570004	rs6060355	0.97	r2	0.8	20	33890061	35302258	eQTL	CEP250	ENSG00000126001	-	152.9	Esophagus - Mucosa	2.3e-09	FDR<5%	0.196509	A	G	GTEx v8	PMID:23715323	TRUE	FALSE	952	0	4	4
Variant	rs1570004	rs1570004	rs6060355	0.97	r2	0.8	20	33890061	35302258	eQTL	CEP250	ENSG00000126001	-	152.9	Testis	0.00024	FDR<5%	0.125953	A	G	GTEx v8	PMID:23715323	TRUE	FALSE	510	0	4	4
Variant	rs1570004	rs1570004	rs6060355	0.97	r2	0.8	20	33890061	35302258	eQTL	ERGIC3	ENSG00000125991	-	239.8	Nerve - Tibial	0.00033	FDR<5%	0.0840391	A	G	GTEx v8	PMID:23715323	TRUE	FALSE	445	0	1	1
Variant	rs1570004	rs1570004	rs6060355	0.97	r2	0.8	20	33890061	35302258	eQTL	RPL36P4	ENSG00000224497	-	242.2	Adipose - Subcutaneous	8.4e-12	FDR<5%	0.375138	A	G	GTEx v8	PMID:23715323	TRUE	FALSE	991	0	25	25
Variant	rs1570004	rs1570004	rs6060355	0.97	r2	0.8	20	33890061	35302258	eQTL	RPL36P4	ENSG00000224497	-	242.2	Adipose - Visceral (Omentum)	7.7e-08	FDR<5%	0.334483	A	G	GTEx v8	PMID:23715323	TRUE	FALSE	944	0	25	25
Variant	rs1570004	rs1570004	rs6060355	0.97	r2	0.8	20	33890061	35302258	eQTL	RPL36P4	ENSG00000224497	-	242.2	Adrenal gland	6.1e-08	FDR<5%	0.465775	A	G	GTEx v8	PMID:23715323	TRUE	FALSE	874	0	25	25
Variant	rs1570004	rs1570004	rs6060355	0.97	r2	0.8	20	33890061	35302258	eQTL	RPL36P4	ENSG00000224497	-	242.2	Artery - Aorta	5e-06	FDR<5%	0.32286	A	G	GTEx v8	PMID:23715323	TRUE	FALSE	834	0	25	25
Variant	rs1570004	rs1570004	rs6060355	0.97	r2	0.8	20	33890061	35302258	eQTL	RPL36P4	ENSG00000224497	-	242.2	Artery - Tibial	1.1e-13	FDR<5%	0.376868	A	G	GTEx v8	PMID:23715323	TRUE	FALSE	1000	0	25	25
Variant	rs1570004	rs1570004	rs6060355	0.97	r2	0.8	20	33890061	35302258	eQTL	RPL36P4	ENSG00000224497	-	242.2	Brain - Nucleus accumbens (Basal ganglia)	2.4e-07	FDR<5%	0.393969	A	G	GTEx v8	PMID:23715323	TRUE	FALSE	838	0	25	25
Variant	rs1570004	rs1570004	rs6060355	0.97	r2	0.8	20	33890061	35302258	eQTL	RPL36P4	ENSG00000224497	-	242.2	Breast - Mammary tissue	2.2e-11	FDR<5%	0.452945	A	G	GTEx v8	PMID:23715323	TRUE	FALSE	917	0	25	25
[truncated: 11,192 more rows]

## Sheet: eQTLGen.results
tissue	colocalization	Pvalue	SNP	SNPChr	SNPPos	AssessedAllele	OtherAllele	Zscore	Gene	GeneSymbol	GeneChr	GenePos	NrCohorts	NrSamples	FDR	BonferroniP
blood	trans	3.9008e-06	rs9940128	16	53800754	A	G	4.6166	ENSG00000198464	ZNF480	19	52814802	33	25531	0.0228528	1
blood	trans	7.4853e-06	rs1421085	16	53800954	C	T	4.4796	ENSG00000188229	TUBB4B	9	140136912	35	30381	0.0389363	1
blood	trans	5.184e-06	rs1558902	16	53803574	A	T	4.5573	ENSG00000188229	TUBB4B	9	140136912	34	30266	0.0287567	1
blood	trans	2.7401e-06	rs1121980	16	53809247	A	G	4.6895	ENSG00000198464	ZNF480	19	52814802	33	25262	0.0170371	1
blood	trans	5.7006e-06	rs8043757	16	53813450	T	A	4.5373	ENSG00000188229	TUBB4B	9	140136912	35	30650	0.0312554	1
blood	trans	6.3616e-06	rs9936385	16	53819169	C	T	4.5141	ENSG00000198464	ZNF480	19	52814802	34	25646	0.0342116	1
blood	trans	7.8733e-06	rs9936385	16	53819169	C	T	4.4687	ENSG00000188229	TUBB4B	9	140136912	36	30765	0.0407003	1
blood	trans	4.2087e-06	rs11075990	16	53819893	G	A	4.6009	ENSG00000188229	TUBB4B	9	140136912	35	30650	0.0243154	1
blood	trans	6.9832e-06	rs11075990	16	53819893	G	A	4.4943	ENSG00000198464	ZNF480	19	52814802	33	25531	0.0368545	1
blood	trans	4.672e-06	rs9939609	16	53820527	A	T	4.5791	ENSG00000188229	TUBB4B	9	140136912	34	30266	0.0263693	1
blood	trans	5.9432e-06	rs7202116	16	53821615	G	A	4.5286	ENSG00000198464	ZNF480	19	52814802	34	25646	0.0324582	1
blood	trans	6.2191e-06	rs7202116	16	53821615	G	A	4.519	ENSG00000188229	TUBB4B	9	140136912	36	30765	0.0335925	1
blood	trans	6.0453e-06	rs7185735	16	53822651	G	A	4.5249	ENSG00000198464	ZNF480	19	52814802	34	25646	0.0328284	1
blood	trans	3.5971e-06	rs2180439	20	21853100	C	T	4.6336	ENSG00000015133	CCDC88C	14	91810927	27	25812	0.0214614	1
blood	trans	2.1393e-06	rs6137473	20	21884693	G	A	4.7399	ENSG00000015133	CCDC88C	14	91810927	28	26196	0.0138152	1
blood	cis	1.6778e-06	rs9937053	16	53799507	A	G	4.7889	ENSG00000140718	FTO	16	53946864	35	31355	0.0046031	1
blood	cis	2.5637e-06	rs9937354	16	53799847	A	G	4.7031	ENSG00000140718	FTO	16	53946864	35	31355	0.00686893	1
blood	cis	1.8792e-06	rs9928094	16	53799905	G	A	4.7661	ENSG00000140718	FTO	16	53946864	36	31470	0.00510291	1
blood	cis	3.1376e-06	rs9930333	16	53799977	G	T	4.6616	ENSG00000140718	FTO	16	53946864	35	31086	0.00839487	1
blood	cis	1.8717e-06	rs9930397	16	53799985	A	T	4.7669	ENSG00000140718	FTO	16	53946864	35	31355	0.00507917	1
blood	cis	1.5962e-06	rs9940278	16	53800200	T	C	4.7988	ENSG00000140718	FTO	16	53946864	35	31355	0.00440988	1
blood	cis	1.3195e-06	rs9939973	16	53800568	A	G	4.8369	ENSG00000140718	FTO	16	53946864	36	31470	0.00373946	1
blood	cis	1.6695e-06	rs9940646	16	53800629	G	C	4.7898	ENSG00000140718	FTO	16	53946864	35	31354	0.00458509	1
blood	cis	1.2776e-06	rs9940128	16	53800754	A	G	4.8433	ENSG00000140718	FTO	16	53946864	35	31354	0.00362469	1
blood	cis	1.7811e-06	rs1421086	16	53801343	A	C	4.7768	ENSG00000140718	FTO	16	53946864	35	31355	0.00492902	1
blood	cis	1.9149e-06	rs9923147	16	53801549	T	C	4.7624	ENSG00000140718	FTO	16	53946864	35	31354	0.00520516	1
blood	cis	2.0221e-06	rs9923544	16	53801985	T	C	4.7513	ENSG00000140718	FTO	16	53946864	35	31355	0.00547203	1
blood	cis	1.6546e-06	rs1558901	16	53803187	T	A	4.7917	ENSG00000140718	FTO	16	53946864	35	31354	0.00453659	1
blood	cis	3.4074e-06	rs11075985	16	53805207	A	C	4.6448	ENSG00000140718	FTO	16	53946864	35	31354	0.00912499	1
blood	cis	2.7832e-06	rs1121980	16	53809247	A	G	4.6862	ENSG00000140718	FTO	16	53946864	35	31086	0.00747924	1
blood	cis	1.0885e-05	rs9933509	16	53818167	C	T	4.3988	ENSG00000140718	FTO	16	53946864	35	31354	0.0281821	1
blood	cis	9.6353e-06	rs9931900	16	53818813	G	A	4.4253	ENSG00000140718	FTO	16	53946864	35	31355	0.0251207	1
blood	cis	1.0746e-05	rs9937709	16	53820813	G	A	4.4017	ENSG00000140718	FTO	16	53946864	35	31355	0.0278879	1
blood	cis	1.1577e-05	rs7206629	16	53821413	C	T	4.3855	ENSG00000140718	FTO	16	53946864	35	31355	0.030041	1
blood	cis	9.3623e-06	rs7201850	16	53821862	T	C	4.4315	ENSG00000140718	FTO	16	53946864	36	31470	0.0242769	1
blood	cis	1.3502e-05	rs28567725	16	53826028	C	T	4.352	ENSG00000140718	FTO	16	53946864	35	31354	0.0346993	1
blood	cis	3.27170000000001e-310	rs6060355	20	33890061	A	G	-52.9064	ENSG00000101019	UQCC	20	33945156	35	26489	0	4.1662e-302
blood	cis	8.3526e-144	rs6060355	20	33890061	A	G	25.5337	ENSG00000242372	EIF6	20	33869751	35	26489	0	1.0636e-135
blood	cis	1.2572e-82	rs6060355	20	33890061	A	G	-19.2558	ENSG00000214078	CPNE1	20	34233415	36	31564	0	1.6009e-74
blood	cis	2.1146e-30	rs6060355	20	33890061	A	G	11.4593	ENSG00000268340	RP3-477O4.16	20	34106895	12	5164	0	2.6928e-22
blood	cis	4.1415e-27	rs6060355	20	33890061	A	G	-10.7829	ENSG00000126001	CEP250	20	34071394	36	31564	0	5.2739e-19
blood	cis	1.7089e-25	rs6060355	20	33890061	A	G	-10.4353	ENSG00000125966	MMP24	20	33839629	34	25740	0	2.1761e-17
blood	cis	1.8235e-20	rs6060355	20	33890061	A	G	-9.2722	ENSG00000088298	EDEM2	20	33784544	36	31564	0	2.3221e-12
blood	cis	3.7842e-17	rs6060355	20	33890061	A	G	-8.4193	ENSG00000171222	SCAND1	20	34544466	36	31564	0	4.8189e-09
blood	cis	1.5791e-15	rs6060355	20	33890061	A	G	-7.9705	ENSG00000269202	RP4-614O4.12	20	33790320	13	5497	0	2.0109e-07
blood	cis	5.6947e-13	rs6060355	20	33890061	A	G	-7.2075	ENSG00000126005	MMP24-AS1	20	33835284	24	22331	0	7.2517e-05
blood	cis	1.8282e-12	rs6060355	20	33890061	A	G	7.0471	ENSG00000101460	MAP1LC3A	20	33141403	35	31350	0	0.000232806
blood	cis	1.2372e-11	rs6060355	20	33890061	A	G	-6.7757	ENSG00000101000	PROCR	20	33762520	35	30815	0	0.00157547
blood	cis	1.3294e-11	rs6060355	20	33890061	A	G	-6.7653	ENSG00000261582	RP4-614O4.11	20	33861767	12	5164	0	0.00169288
blood	cis	4.224e-11	rs6060355	20	33890061	A	G	6.5962	ENSG00000131051	RBM39	20	34310882	34	31465	0	0.00537892
blood	cis	3.6902e-10	rs6060355	20	33890061	A	G	6.2667	ENSG00000078747	ITCH	20	33025119	36	31564	0	0.0469917
blood	cis	5.3391e-10	rs6060355	20	33890061	A	G	6.2088	ENSG00000078814	MYH7B	20	33576723	36	31564	0	0.0679891
blood	cis	1.7793e-08	rs6060355	20	33890061	A	G	-5.6322	ENSG00000131067	GGT7	20	33446593	36	31564	9.6043e-05	1
blood	cis	2.5499e-07	rs6060355	20	33890061	A	G	-5.1539	ENSG00000125991	ERGIC3	20	34137587	35	31350	0.000759935	1
blood	cis	4.6117e-07	rs6060355	20	33890061	A	G	5.042	ENSG00000230155	RP3-477O4.14	20	34071418	13	5497	0.00141019	1
blood	cis	3.27170000000001e-310	rs878639	20	33894463	G	A	-53.7842	ENSG00000101019	UQCC	20	33945156	36	26609	0	4.1662e-302
blood	cis	1.2218e-140	rs878639	20	33894463	G	A	25.2471	ENSG00000242372	EIF6	20	33869751	36	26609	0	1.5559e-132
blood	cis	8.1667e-113	rs878639	20	33894463	G	A	-22.5718	ENSG00000214078	CPNE1	20	34233415	37	31684	0	1.04e-104
blood	cis	7.9711e-31	rs878639	20	33894463	G	A	11.5435	ENSG00000268340	RP3-477O4.16	20	34106895	12	5164	0	1.0151e-22
blood	cis	3.1583e-30	rs878639	20	33894463	G	A	-11.4243	ENSG00000126001	CEP250	20	34071394	37	31684	0	4.0218e-22
blood	cis	1.254e-24	rs878639	20	33894463	G	A	-10.2443	ENSG00000125966	MMP24	20	33839629	35	25860	0	1.5969e-16
blood	cis	4.0835e-22	rs878639	20	33894463	G	A	-9.6689	ENSG00000171222	SCAND1	20	34544466	37	31684	0	5.2e-14
blood	cis	1.461e-20	rs878639	20	33894463	G	A	-9.2958	ENSG00000088298	EDEM2	20	33784544	37	31684	0	1.8605e-12
blood	cis	1.869e-16	rs878639	20	33894463	G	A	-8.23	ENSG00000269202	RP4-614O4.12	20	33790320	13	5502	0	2.38e-08
blood	cis	1.8653e-12	rs878639	20	33894463	G	A	-7.0441	ENSG00000101000	PROCR	20	33762520	36	30935	0	0.000237531
blood	cis	8.9657e-12	rs878639	20	33894463	G	A	6.8223	ENSG00000131051	RBM39	20	34310882	34	31470	0	0.00114171
blood	cis	1.4185e-11	rs878639	20	33894463	G	A	-6.7558	ENSG00000126005	MMP24-AS1	20	33835284	24	22336	0	0.00180634
blood	cis	1.4422e-11	rs878639	20	33894463	G	A	-6.7536	ENSG00000261582	RP4-614O4.11	20	33861767	12	5164	0	0.00183652
blood	cis	3.0198e-11	rs878639	20	33894463	G	A	6.6457	ENSG00000101460	MAP1LC3A	20	33141403	36	31470	0	0.00384547
blood	cis	2.823e-10	rs878639	20	33894463	G	A	6.3083	ENSG00000078747	ITCH	20	33025119	37	31684	0	0.0359486
blood	cis	3.5461e-10	rs878639	20	33894463	G	A	6.2729	ENSG00000078814	MYH7B	20	33576723	37	31684	0	0.0451567
blood	cis	1.07e-09	rs878639	20	33894463	G	A	-6.0986	ENSG00000131067	GGT7	20	33446593	37	31684	1.31458e-05	0.136256
blood	cis	2.9129e-07	rs878639	20	33894463	G	A	5.129	ENSG00000230155	RP3-477O4.14	20	34071418	13	5502	0.000895188	1
blood	cis	5.6211e-07	rs878639	20	33894463	G	A	-5.0037	ENSG00000125991	ERGIC3	20	34137587	36	31470	0.00170956	1
blood	cis	1.2043e-05	rs878639	20	33894463	G	A	-4.3767	ENSG00000131043	AAR2	20	34841610	34	24941	0.031201	1
blood	cis	3.27170000000001e-310	rs3795159	20	33896262	G	C	-54.0077	ENSG00000101019	UQCC	20	33945156	35	26494	0	4.1662e-302
blood	cis	4.0948e-138	rs3795159	20	33896262	G	C	25.0161	ENSG00000242372	EIF6	20	33869751	35	26494	0	5.2144e-130
blood	cis	2.3875e-118	rs3795159	20	33896262	G	C	-23.1285	ENSG00000214078	CPNE1	20	34233415	36	31569	0	3.0403e-110
blood	cis	5.0491e-31	rs3795159	20	33896262	G	C	11.5827	ENSG00000268340	RP3-477O4.16	20	34106895	12	5164	0	6.4296e-23
blood	cis	3.6092e-30	rs3795159	20	33896262	G	C	-11.4127	ENSG00000126001	CEP250	20	34071394	36	31569	0	4.596e-22
blood	cis	4.0052e-25	rs3795159	20	33896262	G	C	-10.3541	ENSG00000125966	MMP24	20	33839629	34	25745	0	5.1003e-17
blood	cis	3.1478e-22	rs3795159	20	33896262	G	C	-9.6955	ENSG00000171222	SCAND1	20	34544466	36	31569	0	4.0085e-14
blood	cis	5.9851e-20	rs3795159	20	33896262	G	C	-9.1446	ENSG00000088298	EDEM2	20	33784544	36	31569	0	7.6215e-12
blood	cis	1.8973e-16	rs3795159	20	33896262	G	C	-8.2282	ENSG00000269202	RP4-614O4.12	20	33790320	13	5502	0	2.4161e-08
blood	cis	1.3864e-12	rs3795159	20	33896262	G	C	7.0855	ENSG00000131051	RBM39	20	34310882	34	31470	0	0.000176547
blood	cis	4.3168e-12	rs3795159	20	33896262	G	C	-6.9262	ENSG00000101000	PROCR	20	33762520	35	30820	0	0.000549709
blood	cis	1.0983e-11	rs3795159	20	33896262	G	C	-6.793	ENSG00000261582	RP4-614O4.11	20	33861767	12	5164	0	0.00139859
blood	cis	1.4562e-11	rs3795159	20	33896262	G	C	-6.752	ENSG00000126005	MMP24-AS1	20	33835284	24	22336	0	0.00185435
blood	cis	4.1227e-11	rs3795159	20	33896262	G	C	6.5997	ENSG00000101460	MAP1LC3A	20	33141403	35	31355	0	0.00524992
blood	cis	2.6156e-10	rs3795159	20	33896262	G	C	-6.3199	ENSG00000131067	GGT7	20	33446593	36	31569	0	0.0333075
blood	cis	4.0471e-10	rs3795159	20	33896262	G	C	6.2524	ENSG00000078814	MYH7B	20	33576723	36	31569	0	0.0515365
blood	cis	1.0835e-09	rs3795159	20	33896262	G	C	6.0967	ENSG00000078747	ITCH	20	33025119	36	31569	1.31441e-05	0.137975
blood	cis	3.1241e-07	rs3795159	20	33896262	G	C	5.1159	ENSG00000230155	RP3-477O4.14	20	34071418	13	5502	0.000962972	1
blood	cis	7.2554e-07	rs3795159	20	33896262	G	C	-4.9544	ENSG00000125991	ERGIC3	20	34137587	35	31355	0.00215464	1
blood	cis	4.1725e-06	rs3795159	20	33896262	G	C	-4.6025	ENSG00000131043	AAR2	20	34841610	33	24826	0.0111399	1
blood	cis	3.27170000000001e-310	rs2425055	20	33903636	T	C	-53.594	ENSG00000101019	UQCC	20	33945156	35	26494	0	4.1662e-302
blood	cis	6.6826e-135	rs2425055	20	33903636	T	C	24.7191	ENSG00000242372	EIF6	20	33869751	35	26494	0	8.5097e-127
blood	cis	2.2662e-119	rs2425055	20	33903636	T	C	-23.2298	ENSG00000214078	CPNE1	20	34233415	36	31569	0	2.8858e-111
blood	cis	5.9031e-31	rs2425055	20	33903636	T	C	-11.5691	ENSG00000126001	CEP250	20	34071394	36	31569	0	7.5171e-23
blood	cis	1.1775e-30	rs2425055	20	33903636	T	C	11.5099	ENSG00000268340	RP3-477O4.16	20	34106895	12	5164	0	1.4994e-22
blood	cis	4.9454e-25	rs2425055	20	33903636	T	C	-10.3338	ENSG00000125966	MMP24	20	33839629	34	25745	0	6.2976e-17
blood	cis	1.2332e-22	rs2425055	20	33903636	T	C	-9.7906	ENSG00000171222	SCAND1	20	34544466	36	31569	0	1.5704e-14
blood	cis	3.5228e-19	rs2425055	20	33903636	T	C	-8.9508	ENSG00000088298	EDEM2	20	33784544	36	31569	0	4.486e-11
blood	cis	1.2202e-15	rs2425055	20	33903636	T	C	-8.0023	ENSG00000269202	RP4-614O4.12	20	33790320	13	5502	0	1.5538e-07
blood	cis	2.316e-12	rs2425055	20	33903636	T	C	7.0141	ENSG00000131051	RBM39	20	34310882	34	31470	0	0.000294924
blood	cis	1.0091e-11	rs2425055	20	33903636	T	C	-6.805	ENSG00000101000	PROCR	20	33762520	35	30820	0	0.00128501
blood	cis	3.6066e-11	rs2425055	20	33903636	T	C	-6.6194	ENSG00000261582	RP4-614O4.11	20	33861767	12	5164	0	0.00459271
blood	cis	7.5552e-11	rs2425055	20	33903636	T	C	-6.5091	ENSG00000126005	MMP24-AS1	20	33835284	24	22336	0	0.00962093
[truncated: 1,826 more rows]

## Sheet: PsychENCODE.results
SNP	tissue	gene_id	gene_chr	gene_start	gene_end	strand	number_of_SNPs_tested	SNP_distance_to_TSS	SNP_id	SNP_chr	SNP_start	SNP_end	nominal_pval	regression_slope	top_SNP	FDR
[truncated: 495 more rows]

[truncated: 1 more sheets: Gene]
